# Supplementary material for: TaxMan: a taxonomic database manager
Source: BMC Bioinformatics. 2006 Dec 18;7:536. doi: 10.1186/1471-2105-7-536 (PMC1766369; doi:10.1186/1471-2105-7-536)
Supplement: Additional file 1 — TaxMan. The TaxMan software package [file 1471-2105-7-536-S1.gz]

Archive with 52 entries (49 files):
- taxman_1.1
- taxman_1.1/blosum80.mat
- taxman_1.1/cds.gb
- taxman_1.1/formatdb.log
- taxman_1.1/nodes.dmp
- taxman_1.1/postgres.log
- taxman_1.1/test_script
- taxman_1.1/test_script/testdb.nsq
- taxman_1.1/test_script/testdb
- taxman_1.1/test_script/testdb.nin
- taxman_1.1/test_script/formatdb.log
- taxman_1.1/test_script/testdb.nhr
- taxman_1.1/test_script/query.fsa
- taxman_1.1/test_script/test_script
- taxman_1.1/test_script/test_file.gb
- taxman_1.1/phrap.log
- taxman_1.1/user_guide.pdf
- taxman_1.1/est1.gb
- taxman_1.1/modules
- taxman_1.1/modules/MenuSubs.pm
- taxman_1.1/modules/DumpAlnNames.pm
- taxman_1.1/modules/DumpProtAlnNames.pm
- taxman_1.1/modules/MakeGeneCount.pm
- taxman_1.1/modules/StoreNCBITree.pm
- taxman_1.1/modules/AddCDS.pm
- taxman_1.1/modules/DumpAln.pm
- taxman_1.1/modules/MakeStats.pm
- taxman_1.1/modules/InsertGeneInfo.pm
- taxman_1.1/modules/MakeBLASTDB.pm
- taxman_1.1/modules/DumpAlnProt.pm
- taxman_1.1/modules/DumpProtAln.pm
- taxman_1.1/modules/CheckGeneNames.pm
- taxman_1.1/modules/AlignSequences.pm
- taxman_1.1/modules/MakeGroupSlice.pm
- taxman_1.1/modules/DumpTree.pm
- taxman_1.1/modules/MakeAutoSlice.pm
- taxman_1.1/modules/Menus.pm
- taxman_1.1/modules/AssignOrders.pm
- taxman_1.1/modules/StoreNexTree.pm
- taxman_1.1/modules/MakeConsensus.pm
- taxman_1.1/modules/MenuSubs.pm~
- taxman_1.1/modules/StoreNewickTree.pm
- taxman_1.1/modules/AddEST.pm
- taxman_1.1/modules/AlignSequences.pm~
- taxman_1.1/modules/CheckConfig.pm
- taxman_1.1/modules/MakeNewSlice.pm
- taxman_1.1/modules/CreateDatabase.pm
- taxman_1.1/modules/.AlignSequences.pm.marks
- taxman_1.1/names.dmp
- taxman_1.1/taxman
- taxman_1.1/taxman.config
- taxman_1.1/est2.gb
