# Supplementary material for: TaxMan: a taxonomic database manager
Source: BMC Bioinformatics. 2006 Dec 18;7:536. doi: 10.1186/1471-2105-7-536 (PMC1766369; doi:10.1186/1471-2105-7-536)
Supplement: Additional file 1 — TaxMan. The TaxMan software package [file 1471-2105-7-536-S1.gz › taxman_1.1/formatdb.log]

========================[ Sep 25, 2006 11:46 AM ]========================
Version 2.2.13 [Nov-27-2005]
Started database file "blast_database_files/allpep"
NOTE: CoreLib [002.003] FileOpen(".formatdbrc","r") failed
NOTE: CoreLib [002.003] FileOpen("/home/martin/.formatdbrc","r") failed
NOTE: [000.000] No number of link bits used found in config  file. Ignoring
NOTE: [000.000] No number of membership bits used found in config file. Ignoring
Formatted 130 sequences in volume 0

========================[ Sep 25, 2006 11:46 AM ]========================
Version 2.2.13 [Nov-27-2005]
Started database file "blast_database_files/allrna"
NOTE: CoreLib [002.003] FileOpen(".formatdbrc","r") failed
NOTE: CoreLib [002.003] FileOpen("/home/martin/.formatdbrc","r") failed
NOTE: [000.000] No number of link bits used found in config  file. Ignoring
NOTE: [000.000] No number of membership bits used found in config file. Ignoring
Formatted 20 sequences in volume 0
