# Supplementary material for: TaxMan: a taxonomic database manager
Source: BMC Bioinformatics. 2006 Dec 18;7:536. doi: 10.1186/1471-2105-7-536 (PMC1766369; doi:10.1186/1471-2105-7-536)
Supplement: Additional file 1 — TaxMan. The TaxMan software package [file 1471-2105-7-536-S1.gz › taxman_1.1/nodes.dmp]

1	|	1	|	no rank	|		|	8	|	0	|	1	|	0	|	0	|	0	|	0	|	0	|		|
2	|	131567	|	superkingdom	|		|	0	|	0	|	11	|	0	|	0	|	0	|	0	|	0	|		|
6	|	335928	|	genus	|		|	0	|	1	|	11	|	1	|	0	|	1	|	0	|	0	|		|
7	|	6	|	species	|	AC	|	0	|	1	|	11	|	1	|	0	|	1	|	1	|	0	|		|
9	|	32199	|	species	|	BA	|	0	|	1	|	11	|	1	|	0	|	1	|	1	|	0	|		|
10	|	135621	|	genus	|		|	0	|	1	|	11	|	1	|	0	|	1	|	0	|	0	|		|
11	|	10	|	species	|	CG	|	0	|	1	|	11	|	1	|	0	|	1	|	1	|	0	|		|
13	|	203488	|	genus	|		|	0	|	1	|	11	|	1	|	0	|	1	|	0	|	0	|		|
14	|	13	|	species	|	DT	|	0	|	1	|	11	|	1	|	0	|	1	|	1	|	0	|		|
16	|	32011	|	genus	|		|	0	|	1	|	11	|	1	|	0	|	1	|	0	|	0	|		|
17	|	16	|	species	|	MM	|	0	|	1	|	11	|	1	|	0	|	1	|	1	|	0	|		|
18	|	213423	|	genus	|		|	0	|	1	|	11	|	1	|	0	|	1	|	0	|	0	|		|
19	|	18	|	species	|	PC	|	0	|	1	|	11	|	1	|	0	|	1	|	1	|	0	|		|
20	|	76892	|	genus	|		|	0	|	1	|	11	|	1	|	0	|	1	|	0	|	0	|		|
21	|	20	|	species	|	PI	|	0	|	1	|	11	|	1	|	0	|	1	|	1	|	0	|		|
22	|	267890	|	genus	|		|	0	|	1	|	11	|	1	|	0	|	1	|	0	|	0	|		|
23	|	22	|	species	|	SC	|	0	|	1	|	11	|	1	|	0	|	1	|	1	|	0	|		|
24	|	22	|	species	|	SP	|	0	|	1	|	11	|	1	|	0	|	1	|	1	|	0	|		|
25	|	22	|	species	|	SH	|	0	|	1	|	11	|	1	|	0	|	1	|	1	|	0	|		|
27	|	49928	|	species	|	HE	|	0	|	1	|	11	|	1	|	0	|	1	|	1	|	0	|		|
29	|	28221	|	order	|		|	0	|	1	|	11	|	1	|	0	|	1	|	0	|	0	|		|
31	|	80811	|	family	|		|	0	|	1	|	11	|	1	|	0	|	1	|	0	|	0	|		|
32	|	31	|	genus	|		|	0	|	1	|	11	|	1	|	0	|	1	|	0	|	0	|		|
33	|	32	|	species	|	MF	|	0	|	1	|	11	|	1	|	0	|	1	|	1	|	0	|		|
34	|	32	|	species	|	MX	|	0	|	1	|	11	|	1	|	0	|	1	|	1	|	0	|		|
35	|	32	|	species	|	MM	|	0	|	1	|	11	|	1	|	0	|	1	|	1	|	0	|		|
36	|	32	|	species	|	MC	|	0	|	1	|	11	|	1	|	0	|	1	|	1	|	0	|		|
38	|	42	|	species	|	AD	|	0	|	1	|	11	|	1	|	0	|	1	|	1	|	0	|		|
39	|	80811	|	family	|		|	0	|	1	|	11	|	1	|	0	|	1	|	0	|	0	|		|
40	|	39	|	genus	|		|	0	|	1	|	11	|	1	|	0	|	1	|	0	|	0	|		|
41	|	40	|	species	|	SA	|	0	|	1	|	11	|	1	|	0	|	1	|	1	|	0	|		|
42	|	39	|	genus	|		|	0	|	1	|	11	|	1	|	0	|	1	|	0	|	0	|		|
43	|	42	|	species	|	CF	|	0	|	1	|	11	|	1	|	0	|	1	|	1	|	0	|		|
44	|	39	|	genus	|		|	0	|	1	|	11	|	1	|	0	|	1	|	0	|	0	|		|
45	|	44	|	species	|	ML	|	0	|	1	|	11	|	1	|	0	|	1	|	1	|	0	|		|
47	|	39	|	genus	|		|	0	|	1	|	11	|	1	|	0	|	1	|	0	|	0	|		|
48	|	47	|	species	|	AG	|	0	|	1	|	11	|	1	|	0	|	1	|	1	|	0	|		|
49	|	80812	|	family	|		|	0	|	1	|	11	|	1	|	0	|	1	|	0	|	0	|		|
50	|	49	|	genus	|		|	0	|	1	|	11	|	1	|	0	|	1	|	0	|	0	|		|
51	|	50	|	species	|	CA	|	0	|	1	|	11	|	1	|	0	|	1	|	1	|	0	|		|
52	|	50	|	species	|	CC	|	0	|	1	|	11	|	1	|	0	|	1	|	1	|	0	|		|
53	|	224463	|	genus	|		|	0	|	1	|	11	|	1	|	0	|	1	|	0	|	0	|		|
54	|	53	|	species	|	NE	|	0	|	1	|	11	|	1	|	0	|	1	|	1	|	0	|		|
55	|	49	|	genus	|		|	0	|	1	|	11	|	1	|	0	|	1	|	0	|	0	|		|
56	|	55	|	species	|	PC	|	0	|	1	|	11	|	1	|	0	|	1	|	1	|	0	|		|
57	|	55	|	species	|	PS	|	0	|	1	|	11	|	1	|	0	|	1	|	1	|	0	|		|
59	|	90153	|	genus	|		|	0	|	1	|	11	|	1	|	0	|	1	|	0	|	0	|		|
60	|	59	|	species	|	VS	|	0	|	1	|	11	|	1	|	0	|	1	|	1	|	0	|		|
61	|	59	|	species	|	VS	|	0	|	1	|	11	|	1	|	0	|	1	|	1	|	0	|		|
62	|	59	|	species	|	VB	|	0	|	1	|	11	|	1	|	0	|	1	|	1	|	0	|		|
63	|	59	|	species	|	VF	|	0	|	1	|	11	|	1	|	0	|	1	|	1	|	0	|		|
64	|	189773	|	genus	|		|	0	|	1	|	11	|	1	|	0	|	1	|	0	|	0	|		|
65	|	64	|	species	|	HA	|	0	|	1	|	11	|	1	|	0	|	1	|	1	|	0	|		|
68	|	32033	|	genus	|		|	0	|	1	|	11	|	1	|	0	|	1	|	0	|	0	|		|
69	|	68	|	species	|	LE	|	0	|	1	|	11	|	1	|	0	|	1	|	1	|	0	|		|
71	|	481	|	genus	|		|	0	|	1	|	11	|	1	|	0	|	1	|	0	|	0	|		|
72	|	71	|	species	|	SM	|	0	|	1	|	11	|	1	|	0	|	1	|	1	|	0	|		|
75	|	76892	|	genus	|		|	0	|	1	|	11	|	1	|	0	|	1	|	0	|	0	|		|
78	|	75	|	species	|	CS	|	0	|	1	|	11	|	1	|	0	|	1	|	1	|	0	|		|
80	|	75	|	species	|	CS	|	0	|	1	|	11	|	1	|	0	|	1	|	1	|	0	|		|
81	|	45401	|	genus	|		|	0	|	1	|	11	|	1	|	0	|	1	|	0	|	0	|		|
82	|	81	|	species	|	HS	|	0	|	1	|	11	|	1	|	0	|	1	|	1	|	0	|		|
83	|	81	|	species	|	HV	|	0	|	1	|	11	|	1	|	0	|	1	|	1	|	0	|		|
84	|	81	|	species	|	HM	|	0	|	1	|	11	|	1	|	0	|	1	|	1	|	0	|		|
85	|	69657	|	genus	|		|	0	|	1	|	11	|	1	|	0	|	1	|	0	|	0	|		|
86	|	85	|	species	|	HJ	|	0	|	1	|	11	|	1	|	0	|	1	|	1	|	0	|		|
87	|	85	|	species	|	HS	|	0	|	1	|	11	|	1	|	0	|	1	|	1	|	0	|		|
88	|	224471	|	genus	|		|	0	|	1	|	11	|	1	|	0	|	1	|	0	|	0	|		|
89	|	88	|	species	|	LD	|	0	|	1	|	11	|	1	|	0	|	1	|	1	|	0	|		|
93	|	433	|	genus	|		|	0	|	1	|	11	|	1	|	0	|	1	|	0	|	0	|		|
94	|	93	|	species	|	SH	|	0	|	1	|	11	|	1	|	0	|	1	|	1	|	0	|		|
96	|	90627	|	genus	|		|	0	|	1	|	11	|	1	|	0	|	1	|	0	|	0	|		|
97	|	96	|	species	|	GF	|	0	|	1	|	11	|	1	|	0	|	1	|	1	|	0	|		|
99	|	335928	|	genus	|		|	0	|	1	|	11	|	1	|	0	|	1	|	0	|	0	|		|
100	|	99	|	species	|	AA	|	0	|	1	|	11	|	1	|	0	|	1	|	1	|	0	|		|
101	|	89373	|	genus	|		|	0	|	1	|	11	|	1	|	0	|	1	|	0	|	0	|		|
102	|	52959	|	species	|	PG	|	0	|	1	|	11	|	1	|	0	|	1	|	1	|	0	|		|
103	|	101	|	species	|	FM	|	0	|	1	|	11	|	1	|	0	|	1	|	1	|	0	|		|
104	|	68288	|	species	|	CM	|	0	|	1	|	11	|	1	|	0	|	1	|	1	|	0	|		|
105	|	89373	|	genus	|		|	0	|	1	|	11	|	1	|	0	|	1	|	0	|	0	|		|
106	|	105	|	species	|	RS	|	0	|	1	|	11	|	1	|	0	|	1	|	1	|	0	|		|
107	|	89373	|	genus	|		|	0	|	1	|	11	|	1	|	0	|	1	|	0	|	0	|		|
108	|	107	|	species	|	SL	|	0	|	1	|	11	|	1	|	0	|	1	|	1	|	0	|		|
109	|	41294	|	genus	|		|	0	|	1	|	11	|	1	|	0	|	1	|	0	|	0	|		|
110	|	279	|	species	|	XV	|	0	|	1	|	11	|	1	|	0	|	1	|	1	|	0	|		|
111	|	109	|	species	|	BD	|	0	|	1	|	11	|	1	|	0	|	1	|	1	|	0	|		|
112	|	203683	|	order	|		|	0	|	1	|	11	|	1	|	0	|	1	|	0	|	0	|		|
113	|	126	|	genus	|		|	0	|	1	|	11	|	1	|	0	|	1	|	0	|	0	|		|
114	|	113	|	species	|	GO	|	0	|	1	|	11	|	1	|	0	|	1	|	1	|	0	|		|
117	|	123	|	species	|	PS	|	0	|	1	|	11	|	1	|	0	|	1	|	1	|	0	|		|
118	|	126	|	genus	|		|	0	|	1	|	11	|	1	|	0	|	1	|	0	|	0	|		|
119	|	118	|	species	|	PB	|	0	|	1	|	11	|	1	|	0	|	1	|	1	|	0	|		|
120	|	118	|	species	|	PL	|	0	|	1	|	11	|	1	|	0	|	1	|	1	|	0	|		|
122	|	118	|	species	|	PM	|	0	|	1	|	11	|	1	|	0	|	1	|	1	|	0	|		|
123	|	126	|	genus	|		|	0	|	1	|	11	|	1	|	0	|	1	|	0	|	0	|		|
124	|	265487	|	species	|	BM	|	0	|	1	|	11	|	1	|	0	|	1	|	1	|	0	|		|
125	|	123	|	species	|	PS	|	0	|	1	|	11	|	1	|	0	|	1	|	1	|	0	|		|
126	|	112	|	family	|		|	0	|	1	|	11	|	1	|	0	|	1	|	0	|	0	|		|
127	|	126	|	genus	|		|	0	|	1	|	11	|	1	|	0	|	1	|	0	|	0	|		|
128	|	127	|	species	|	IP	|	0	|	1	|	11	|	1	|	0	|	1	|	1	|	0	|		|
129	|	82117	|	genus	|		|	0	|	1	|	11	|	1	|	0	|	1	|	0	|	0	|		|
130	|	129	|	species	|	RV	|	0	|	1	|	11	|	1	|	0	|	1	|	1	|	0	|		|
131	|	82117	|	genus	|		|	0	|	1	|	11	|	1	|	0	|	1	|	0	|	0	|		|
132	|	131	|	species	|	TM	|	0	|	1	|	11	|	1	|	0	|	1	|	1	|	0	|		|
133	|	31993	|	genus	|		|	0	|	1	|	11	|	1	|	0	|	1	|	0	|	0	|		|
134	|	133	|	species	|	MP	|	0	|	1	|	11	|	1	|	0	|	1	|	1	|	0	|		|
136	|	203692	|	order	|		|	0	|	1	|	11	|	1	|	0	|	1	|	0	|	0	|		|
137	|	136	|	family	|		|	0	|	1	|	11	|	1	|	0	|	1	|	0	|	0	|		|
138	|	137	|	genus	|		|	0	|	1	|	11	|	1	|	0	|	1	|	0	|	0	|		|
139	|	64895	|	species	|	BB	|	0	|	1	|	11	|	1	|	0	|	1	|	1	|	0	|		|
140	|	138	|	species	|	BH	|	0	|	1	|	11	|	1	|	0	|	1	|	1	|	0	|		|
141	|	138	|	species	|	BP	|	0	|	1	|	11	|	1	|	0	|	1	|	1	|	0	|		|
142	|	138	|	species	|	BT	|	0	|	1	|	11	|	1	|	0	|	1	|	1	|	0	|		|
143	|	138	|	species	|	BA	|	0	|	1	|	11	|	1	|	0	|	1	|	1	|	0	|		|
144	|	138	|	species	|	BC	|	0	|	1	|	11	|	1	|	0	|	1	|	1	|	0	|		|
145	|	138	|	species	|	BS	|	0	|	1	|	11	|	1	|	0	|	1	|	1	|	0	|		|
146	|	137	|	genus	|		|	0	|	1	|	11	|	1	|	0	|	1	|	0	|	0	|		|
147	|	146	|	species	|	SA	|	0	|	1	|	11	|	1	|	0	|	1	|	1	|	0	|		|
148	|	146	|	species	|	SB	|	0	|	1	|	11	|	1	|	0	|	1	|	1	|	0	|		|
149	|	146	|	species	|	SH	|	0	|	1	|	11	|	1	|	0	|	1	|	1	|	0	|		|
150	|	146	|	species	|	SI	|	0	|	1	|	11	|	1	|	0	|	1	|	1	|	0	|		|
151	|	146	|	species	|	SL	|	0	|	1	|	11	|	1	|	0	|	1	|	1	|	0	|		|
152	|	146	|	species	|	SS	|	0	|	1	|	11	|	1	|	0	|	1	|	1	|	0	|		|
154	|	146	|	species	|	ST	|	0	|	1	|	11	|	1	|	0	|	1	|	1	|	0	|		|
156	|	146	|	species	|	SZ	|	0	|	1	|	11	|	1	|	0	|	1	|	1	|	0	|		|
157	|	137	|	genus	|		|	0	|	1	|	11	|	1	|	0	|	1	|	0	|	0	|		|
158	|	157	|	species	|	TD	|	0	|	1	|	11	|	1	|	0	|	1	|	1	|	0	|		|
159	|	29521	|	species	|	BH	|	0	|	1	|	11	|	1	|	0	|	1	|	1	|	0	|		|
160	|	157	|	species	|	TP	|	0	|	1	|	11	|	1	|	0	|	1	|	1	|	0	|		|
161	|	160	|	subspecies	|	TP	|	0	|	1	|	11	|	1	|	0	|	1	|	1	|	0	|		|
162	|	157	|	species	|	TP	|	0	|	1	|	11	|	1	|	0	|	1	|	1	|	0	|		|
163	|	157	|	species	|	TB	|	0	|	1	|	11	|	1	|	0	|	1	|	1	|	0	|		|
164	|	157	|	species	|	TP	|	0	|	1	|	11	|	1	|	0	|	1	|	1	|	0	|		|
165	|	157	|	species	|	TS	|	0	|	1	|	11	|	1	|	0	|	1	|	1	|	0	|		|
166	|	157	|	species	|	TS	|	0	|	1	|	11	|	1	|	0	|	1	|	1	|	0	|		|
167	|	157	|	species	|	TS	|	0	|	1	|	11	|	1	|	0	|	1	|	1	|	0	|		|
168	|	160	|	subspecies	|	TP	|	0	|	1	|	11	|	1	|	0	|	1	|	1	|	0	|		|
170	|	136	|	family	|		|	0	|	1	|	11	|	1	|	0	|	1	|	0	|	0	|		|
171	|	170	|	genus	|		|	0	|	1	|	11	|	1	|	0	|	1	|	0	|	0	|		|
172	|	171	|	species	|	LB	|	0	|	1	|	11	|	1	|	0	|	1	|	1	|	0	|		|
173	|	171	|	species	|	LI	|	0	|	1	|	11	|	1	|	0	|	1	|	1	|	0	|		|
174	|	171	|	species	|	LB	|	0	|	1	|	11	|	1	|	0	|	1	|	1	|	0	|		|
176	|	173	|	no rank	|		|	0	|	1	|	11	|	1	|	0	|	1	|	1	|	0	|		|
178	|	171	|	species	|	LS	|	0	|	1	|	11	|	1	|	0	|	1	|	1	|	0	|		|
179	|	189779	|	genus	|		|	0	|	1	|	11	|	1	|	0	|	1	|	0	|	0	|		|
180	|	179	|	species	|	LF	|	0	|	1	|	11	|	1	|	0	|	1	|	1	|	0	|		|
183	|	32205	|	species	|	LI	|	0	|	1	|	11	|	1	|	0	|	1	|	1	|	0	|		|
185	|	38780	|	species	|	WS	|	0	|	1	|	11	|	1	|	0	|	1	|	1	|	0	|		|
187	|	481	|	genus	|		|	0	|	1	|	11	|	1	|	0	|	1	|	0	|	0	|		|
188	|	13134	|	species	|	MM	|	0	|	1	|	11	|	1	|	0	|	1	|	1	|	0	|		|
189	|	82117	|	species	|	AI	|	0	|	1	|	11	|	1	|	0	|	1	|	1	|	0	|		|
190	|	187	|	species	|	AS	|	0	|	1	|	11	|	1	|	0	|	1	|	1	|	0	|		|
191	|	41295	|	genus	|		|	0	|	1	|	11	|	1	|	0	|	1	|	0	|	0	|		|
192	|	191	|	species	|	AB	|	0	|	1	|	11	|	1	|	0	|	1	|	1	|	0	|		|
193	|	191	|	species	|	AL	|	0	|	1	|	11	|	1	|	0	|	1	|	1	|	0	|		|
194	|	72294	|	genus	|		|	0	|	1	|	11	|	1	|	0	|	1	|	0	|	0	|		|
195	|	194	|	species	|	CC	|	0	|	1	|	11	|	1	|	0	|	1	|	1	|	0	|		|
196	|	194	|	species	|	CF	|	0	|	1	|	11	|	1	|	0	|	1	|	1	|	0	|		|
197	|	194	|	species	|	CJ	|	0	|	1	|	11	|	1	|	0	|	1	|	1	|	0	|		|
198	|	194	|	species	|	CH	|	0	|	1	|	11	|	1	|	0	|	1	|	1	|	0	|		|
199	|	194	|	species	|	CC	|	0	|	1	|	11	|	1	|	0	|	1	|	1	|	0	|		|
200	|	194	|	species	|	CC	|	0	|	1	|	11	|	1	|	0	|	1	|	1	|	0	|		|
201	|	194	|	species	|	CL	|	0	|	1	|	11	|	1	|	0	|	1	|	1	|	0	|		|
202	|	194	|	species	|	CM	|	0	|	1	|	11	|	1	|	0	|	1	|	1	|	0	|		|
203	|	194	|	species	|	CR	|	0	|	1	|	11	|	1	|	0	|	1	|	1	|	0	|		|
204	|	194	|	species	|	CS	|	0	|	1	|	11	|	1	|	0	|	1	|	1	|	0	|		|
205	|	194	|	species	|	CS	|	0	|	1	|	11	|	1	|	0	|	1	|	1	|	0	|		|
206	|	194	|	species	|	CS	|	0	|	1	|	11	|	1	|	0	|	1	|	1	|	0	|		|
207	|	194	|	species	|	CJ	|	0	|	1	|	11	|	1	|	0	|	1	|	1	|	0	|		|
209	|	72293	|	genus	|		|	0	|	1	|	11	|	1	|	0	|	1	|	0	|	0	|		|
210	|	209	|	species	|	HP	|	0	|	1	|	11	|	1	|	0	|	1	|	1	|	0	|		|
211	|	209	|	species	|	HS	|	0	|	1	|	11	|	1	|	0	|	1	|	1	|	0	|		|
212	|	209	|	species	|	HA	|	0	|	1	|	11	|	1	|	0	|	1	|	1	|	0	|		|
213	|	209	|	species	|	HC	|	0	|	1	|	11	|	1	|	0	|	1	|	1	|	0	|		|
214	|	209	|	species	|	HF	|	0	|	1	|	11	|	1	|	0	|	1	|	1	|	0	|		|
215	|	209	|	species	|	HF	|	0	|	1	|	11	|	1	|	0	|	1	|	1	|	0	|		|
216	|	209	|	species	|	HM	|	0	|	1	|	11	|	1	|	0	|	1	|	1	|	0	|		|
217	|	209	|	species	|	HM	|	0	|	1	|	11	|	1	|	0	|	1	|	1	|	0	|		|
218	|	209	|	species	|	HS	|	0	|	1	|	11	|	1	|	0	|	1	|	1	|	0	|		|
222	|	506	|	genus	|		|	0	|	1	|	11	|	1	|	0	|	1	|	0	|	0	|		|
223	|	222	|	species	|	AC	|	0	|	1	|	11	|	1	|	0	|	1	|	1	|	0	|		|
224	|	222	|	species	|	AL	|	0	|	1	|	11	|	1	|	0	|	1	|	1	|	0	|		|
226	|	72275	|	genus	|		|	0	|	1	|	11	|	1	|	0	|	1	|	0	|	0	|		|
227	|	53246	|	species	|	PC	|	0	|	1	|	11	|	1	|	0	|	1	|	1	|	0	|		|
228	|	53246	|	species	|	PH	|	0	|	1	|	11	|	1	|	0	|	1	|	1	|	0	|		|
232	|	226	|	species	|	AS	|	0	|	1	|	11	|	1	|	0	|	1	|	1	|	0	|		|
234	|	118882	|	genus	|		|	0	|	1	|	11	|	1	|	0	|	1	|	0	|	0	|		|
235	|	234	|	species	|	BA	|	0	|	1	|	11	|	1	|	0	|	1	|	1	|	0	|		|
236	|	234	|	species	|	BO	|	0	|	1	|	11	|	1	|	0	|	1	|	1	|	0	|		|
237	|	49546	|	genus	|		|	0	|	1	|	11	|	1	|	0	|	1	|	0	|	0	|		|
238	|	308865	|	species	|	EM	|	0	|	1	|	11	|	1	|	0	|	1	|	1	|	0	|		|
239	|	237	|	species	|	FS	|	0	|	1	|	11	|	1	|	0	|	1	|	1	|	0	|		|
240	|	237	|	species	|	FS	|	0	|	1	|	11	|	1	|	0	|	1	|	1	|	0	|		|
241	|	237	|	species	|	FS	|	0	|	1	|	11	|	1	|	0	|	1	|	1	|	0	|		|
242	|	237	|	species	|	FS	|	0	|	1	|	11	|	1	|	0	|	1	|	1	|	0	|		|
244	|	162291	|	species	|	PO	|	0	|	1	|	11	|	1	|	0	|	1	|	1	|	0	|		|
245	|	237	|	species	|	FA	|	0	|	1	|	11	|	1	|	0	|	1	|	1	|	0	|		|
246	|	59732	|	species	|	CB	|	0	|	1	|	11	|	1	|	0	|	1	|	1	|	0	|		|
247	|	59734	|	species	|	EB	|	0	|	1	|	11	|	1	|	0	|	1	|	1	|	0	|		|
249	|	237	|	species	|	FF	|	0	|	1	|	11	|	1	|	0	|	1	|	1	|	0	|		|
250	|	59732	|	species	|	CG	|	0	|	1	|	11	|	1	|	0	|	1	|	1	|	0	|		|
251	|	83612	|	species	|	PG	|	0	|	1	|	11	|	1	|	0	|	1	|	1	|	0	|		|
252	|	2745	|	species	|	HH	|	0	|	1	|	11	|	1	|	0	|	1	|	1	|	0	|		|
253	|	59732	|	species	|	CI	|	0	|	1	|	11	|	1	|	0	|	1	|	1	|	0	|		|
254	|	59732	|	species	|	CI	|	0	|	1	|	11	|	1	|	0	|	1	|	1	|	0	|		|
255	|	286	|	species	|	FL	|	0	|	1	|	11	|	1	|	0	|	1	|	1	|	0	|		|
256	|	76831	|	species	|	MO	|	0	|	1	|	11	|	1	|	0	|	1	|	1	|	0	|		|
258	|	28453	|	species	|	SS	|	0	|	1	|	11	|	1	|	0	|	1	|	1	|	0	|		|
259	|	28453	|	species	|	ST	|	0	|	1	|	11	|	1	|	0	|	1	|	1	|	0	|		|
261	|	237	|	species	|	FS	|	0	|	1	|	11	|	1	|	0	|	1	|	1	|	0	|		|
262	|	34064	|	genus	|		|	0	|	1	|	11	|	1	|	0	|	1	|	0	|	0	|		|
263	|	262	|	species	|	FT	|	0	|	1	|	11	|	1	|	0	|	1	|	1	|	0	|		|
264	|	263	|	subspecies	|	FT	|	0	|	1	|	11	|	1	|	0	|	1	|	1	|	0	|		|
265	|	31989	|	genus	|		|	0	|	1	|	11	|	1	|	0	|	1	|	0	|	0	|		|
266	|	265	|	species	|	PD	|	0	|	1	|	11	|	1	|	0	|	1	|	1	|	0	|		|
267	|	265	|	species	|	PS	|	0	|	1	|	11	|	1	|	0	|	1	|	1	|	0	|		|
270	|	188786	|	genus	|		|	0	|	1	|	11	|	1	|	0	|	1	|	0	|	0	|		|
271	|	270	|	species	|	TA	|	0	|	1	|	11	|	1	|	0	|	1	|	1	|	0	|		|
272	|	270	|	species	|	TC	|	0	|	1	|	11	|	1	|	0	|	1	|	1	|	0	|		|
274	|	270	|	species	|	TT	|	0	|	1	|	11	|	1	|	0	|	1	|	1	|	0	|		|
275	|	270	|	species	|	TS	|	0	|	1	|	11	|	1	|	0	|	1	|	1	|	0	|		|
276	|	270	|	species	|	TF	|	0	|	1	|	11	|	1	|	0	|	1	|	1	|	0	|		|
277	|	65551	|	species	|	MR	|	0	|	1	|	11	|	1	|	0	|	1	|	1	|	0	|		|
279	|	335928	|	genus	|		|	0	|	1	|	11	|	1	|	0	|	1	|	0	|	0	|		|
280	|	279	|	species	|	XA	|	0	|	1	|	11	|	1	|	0	|	1	|	1	|	0	|		|
281	|	279	|	species	|	XF	|	0	|	1	|	11	|	1	|	0	|	1	|	1	|	0	|		|
283	|	80864	|	genus	|		|	0	|	1	|	11	|	1	|	0	|	1	|	0	|	0	|		|
285	|	283	|	species	|	CT	|	0	|	1	|	11	|	1	|	0	|	1	|	1	|	0	|		|
286	|	135621	|	genus	|		|	0	|	1	|	11	|	1	|	0	|	1	|	0	|	0	|		|
287	|	136841	|	species	|	PA	|	0	|	1	|	11	|	1	|	0	|	1	|	1	|	0	|		|
288	|	53246	|	species	|	PA	|	0	|	1	|	11	|	1	|	0	|	1	|	1	|	0	|		|
290	|	81426	|	species	|	PC	|	0	|	1	|	11	|	1	|	0	|	1	|	1	|	0	|		|
292	|	87882	|	species	|	BC	|	0	|	1	|	11	|	1	|	0	|	1	|	1	|	0	|		|
293	|	41275	|	species	|	BD	|	0	|	1	|	11	|	1	|	0	|	1	|	1	|	0	|		|
294	|	136843	|	species	|	PF	|	0	|	1	|	11	|	1	|	0	|	1	|	1	|	0	|		|
296	|	136842	|	species	|	PF	|	0	|	1	|	11	|	1	|	0	|	1	|	1	|	0	|		|
297	|	70774	|	species	|	HT	|	0	|	1	|	11	|	1	|	0	|	1	|	1	|	0	|		|
298	|	136843	|	species	|	PM	|	0	|	1	|	11	|	1	|	0	|	1	|	1	|	0	|		|
300	|	136841	|	species	|	PM	|	0	|	1	|	11	|	1	|	0	|	1	|	1	|	0	|		|
301	|	136841	|	species	|	PO	|	0	|	1	|	11	|	1	|	0	|	1	|	1	|	0	|		|
303	|	136845	|	species	|	PP	|	0	|	1	|	11	|	1	|	0	|	1	|	1	|	0	|		|
304	|	335058	|	species	|	PS	|	0	|	1	|	11	|	1	|	0	|	1	|	1	|	0	|		|
305	|	48736	|	species	|	RS	|	0	|	1	|	11	|	1	|	0	|	1	|	1	|	0	|		|
306	|	45359	|	species	|	PS	|	0	|	1	|	11	|	1	|	0	|	1	|	1	|	0	|		|
307	|	45359	|	species	|	PS	|	0	|	1	|	11	|	1	|	0	|	1	|	1	|	0	|		|
308	|	45359	|	species	|	PS	|	0	|	1	|	11	|	1	|	0	|	1	|	1	|	0	|		|
309	|	45359	|	species	|	PS	|	0	|	1	|	11	|	1	|	0	|	1	|	1	|	0	|		|
311	|	45359	|	species	|	PS	|	0	|	1	|	11	|	1	|	0	|	1	|	1	|	0	|		|
312	|	45359	|	species	|	PS	|	0	|	1	|	11	|	1	|	0	|	1	|	1	|	0	|		|
313	|	45359	|	species	|	PS	|	0	|	1	|	11	|	1	|	0	|	1	|	1	|	0	|		|
314	|	45359	|	species	|	PS	|	0	|	1	|	11	|	1	|	0	|	1	|	1	|	0	|		|
315	|	45359	|	species	|	PS	|	0	|	1	|	11	|	1	|	0	|	1	|	1	|	0	|		|
316	|	136846	|	species	|	PS	|	0	|	1	|	11	|	1	|	0	|	1	|	1	|	0	|		|
317	|	251695	|	species	|	PS	|	0	|	1	|	11	|	1	|	0	|	1	|	1	|	0	|		|
318	|	29438	|	no rank	|		|	0	|	1	|	11	|	1	|	0	|	1	|	1	|	0	|		|
319	|	29438	|	no rank	|		|	0	|	1	|	11	|	1	|	0	|	1	|	1	|	0	|		|
321	|	317	|	no rank	|		|	0	|	1	|	11	|	1	|	0	|	1	|	1	|	0	|		|
322	|	47877	|	no rank	|		|	0	|	1	|	11	|	1	|	0	|	1	|	1	|	0	|		|
323	|	251701	|	no rank	|		|	0	|	1	|	11	|	1	|	0	|	1	|	1	|	0	|		|
329	|	48736	|	species	|	RP	|	0	|	1	|	11	|	1	|	0	|	1	|	1	|	0	|		|
330	|	136841	|	species	|	PP	|	0	|	1	|	11	|	1	|	0	|	1	|	1	|	0	|		|
333	|	136842	|	species	|	PC	|	0	|	1	|	11	|	1	|	0	|	1	|	1	|	0	|		|
335	|	294	|	no rank	|		|	0	|	1	|	11	|	1	|	0	|	1	|	1	|	0	|		|
337	|	32008	|	species	|	BG	|	0	|	1	|	11	|	1	|	0	|	1	|	1	|	0	|		|
338	|	32033	|	genus	|		|	0	|	1	|	11	|	1	|	0	|	1	|	0	|	0	|		|
339	|	338	|	species	|	XC	|	0	|	1	|	11	|	1	|	0	|	1	|	1	|	0	|		|
340	|	339	|	no rank	|		|	0	|	1	|	11	|	1	|	0	|	1	|	1	|	0	|		|
341	|	339	|	no rank	|		|	0	|	1	|	11	|	1	|	0	|	1	|	1	|	0	|		|
343	|	338	|	species	|	XT	|	0	|	1	|	11	|	1	|	0	|	1	|	1	|	0	|		|
346	|	366646	|	subspecies	|	XS	|	0	|	1	|	11	|	1	|	0	|	1	|	1	|	0	|		|
347	|	338	|	species	|	XO	|	0	|	1	|	11	|	1	|	0	|	1	|	1	|	0	|		|
349	|	75787	|	genus	|		|	0	|	1	|	11	|	1	|	0	|	1	|	0	|	0	|		|
350	|	349	|	species	|	ZR	|	0	|	1	|	11	|	1	|	0	|	1	|	1	|	0	|		|
351	|	135621	|	subfamily	|		|	0	|	1	|	11	|	1	|	0	|	1	|	1	|	0	|		|
352	|	351	|	genus	|		|	0	|	1	|	11	|	1	|	0	|	1	|	0	|	0	|		|
353	|	352	|	species	|	AC	|	0	|	1	|	11	|	1	|	0	|	1	|	1	|	0	|		|
354	|	352	|	species	|	AV	|	0	|	1	|	11	|	1	|	0	|	1	|	1	|	0	|		|
355	|	353	|	no rank	|		|	0	|	1	|	11	|	1	|	0	|	1	|	1	|	0	|		|
356	|	28211	|	order	|		|	0	|	1	|	11	|	1	|	0	|	1	|	0	|	0	|		|
357	|	227290	|	genus	|		|	0	|	1	|	11	|	1	|	0	|	1	|	0	|	0	|		|
358	|	357	|	species	|	AT	|	0	|	1	|	11	|	1	|	0	|	1	|	1	|	0	|		|
359	|	357	|	species	|	AR	|	0	|	1	|	11	|	1	|	0	|	1	|	1	|	0	|		|
361	|	357	|	species	|	AS	|	0	|	1	|	11	|	1	|	0	|	1	|	1	|	0	|		|
370	|	358	|	no rank	|		|	0	|	1	|	11	|	1	|	0	|	1	|	1	|	0	|		|
371	|	358	|	no rank	|		|	0	|	1	|	11	|	1	|	0	|	1	|	1	|	0	|		|
372	|	358	|	no rank	|		|	0	|	1	|	11	|	1	|	0	|	1	|	1	|	0	|		|
373	|	357	|	species	|	AV	|	0	|	1	|	11	|	1	|	0	|	1	|	1	|	0	|		|
374	|	41294	|	genus	|		|	0	|	1	|	11	|	1	|	0	|	1	|	0	|	0	|		|
375	|	374	|	species	|	BJ	|	0	|	1	|	11	|	1	|	0	|	1	|	1	|	0	|		|
376	|	374	|	species	|	BS	|	0	|	1	|	11	|	1	|	0	|	1	|	1	|	0	|		|
377	|	374	|	species	|	BS	|	0	|	1	|	11	|	1	|	0	|	1	|	1	|	0	|		|
378	|	374	|	species	|	BS	|	0	|	1	|	11	|	1	|	0	|	1	|	1	|	0	|		|
379	|	227290	|	genus	|		|	0	|	1	|	11	|	1	|	0	|	1	|	0	|	0	|		|
380	|	28105	|	species	|	SF	|	0	|	1	|	11	|	1	|	0	|	1	|	1	|	0	|		|
381	|	68287	|	species	|	ML	|	0	|	1	|	11	|	1	|	0	|	1	|	1	|	0	|		|
382	|	28105	|	species	|	SM	|	0	|	1	|	11	|	1	|	0	|	1	|	1	|	0	|		|
384	|	379	|	species	|	RL	|	0	|	1	|	11	|	1	|	0	|	1	|	1	|	0	|		|
385	|	384	|	no rank	|		|	0	|	1	|	11	|	1	|	0	|	1	|	1	|	0	|		|
386	|	384	|	no rank	|		|	0	|	1	|	11	|	1	|	0	|	1	|	1	|	0	|		|
387	|	384	|	no rank	|		|	0	|	1	|	11	|	1	|	0	|	1	|	1	|	0	|		|
391	|	379	|	species	|	RS	|	0	|	1	|	11	|	1	|	0	|	1	|	1	|	0	|		|
393	|	379	|	species	|	RS	|	0	|	1	|	11	|	1	|	0	|	1	|	1	|	0	|		|
394	|	379	|	species	|	RS	|	0	|	1	|	11	|	1	|	0	|	1	|	1	|	0	|		|
396	|	379	|	species	|	RP	|	0	|	1	|	11	|	1	|	0	|	1	|	1	|	0	|		|
398	|	379	|	species	|	RT	|	0	|	1	|	11	|	1	|	0	|	1	|	1	|	0	|		|
399	|	379	|	species	|	RG	|	0	|	1	|	11	|	1	|	0	|	1	|	1	|	0	|		|
400	|	379	|	species	|	RS	|	0	|	1	|	11	|	1	|	0	|	1	|	1	|	0	|		|
403	|	135618	|	family	|		|	0	|	1	|	11	|	1	|	0	|	1	|	0	|	0	|		|
404	|	32011	|	genus	|		|	0	|	1	|	11	|	1	|	0	|	1	|	0	|	0	|		|
405	|	404	|	species	|	MF	|	0	|	1	|	11	|	1	|	0	|	1	|	1	|	0	|		|
406	|	404	|	species	|	MG	|	0	|	1	|	11	|	1	|	0	|	1	|	1	|	0	|		|
407	|	119045	|	genus	|		|	0	|	1	|	11	|	1	|	0	|	1	|	0	|	0	|		|
408	|	407	|	species	|	ME	|	0	|	1	|	11	|	1	|	0	|	1	|	1	|	0	|		|
409	|	407	|	species	|	MS	|	0	|	1	|	11	|	1	|	0	|	1	|	1	|	0	|		|
410	|	407	|	species	|	MO	|	0	|	1	|	11	|	1	|	0	|	1	|	1	|	0	|		|
411	|	407	|	species	|	MS	|	0	|	1	|	11	|	1	|	0	|	1	|	1	|	0	|		|
413	|	403	|	genus	|		|	0	|	1	|	11	|	1	|	0	|	1	|	0	|	0	|		|
414	|	413	|	species	|	MC	|	0	|	1	|	11	|	1	|	0	|	1	|	1	|	0	|		|
415	|	429	|	species	|	ML	|	0	|	1	|	11	|	1	|	0	|	1	|	1	|	0	|		|
416	|	403	|	genus	|		|	0	|	1	|	11	|	1	|	0	|	1	|	0	|	0	|		|
417	|	119067	|	species	|	MC	|	0	|	1	|	11	|	1	|	0	|	1	|	1	|	0	|		|
418	|	416	|	species	|	MS	|	0	|	1	|	11	|	1	|	0	|	1	|	1	|	0	|		|
421	|	416	|	species	|	MM	|	0	|	1	|	11	|	1	|	0	|	1	|	1	|	0	|		|
423	|	119067	|	species	|	MM	|	0	|	1	|	11	|	1	|	0	|	1	|	1	|	0	|		|
424	|	416	|	species	|	MR	|	0	|	1	|	11	|	1	|	0	|	1	|	1	|	0	|		|
425	|	31993	|	genus	|		|	0	|	1	|	11	|	1	|	0	|	1	|	0	|	0	|		|
426	|	425	|	species	|	MT	|	0	|	1	|	11	|	1	|	0	|	1	|	1	|	0	|		|
427	|	425	|	species	|	MS	|	0	|	1	|	11	|	1	|	0	|	1	|	1	|	0	|		|
428	|	425	|	species	|	MS	|	0	|	1	|	11	|	1	|	0	|	1	|	1	|	0	|		|
429	|	403	|	genus	|		|	0	|	1	|	11	|	1	|	0	|	1	|	0	|	0	|		|
430	|	429	|	species	|	MC	|	0	|	1	|	11	|	1	|	0	|	1	|	1	|	0	|		|
433	|	204441	|	family	|		|	0	|	1	|	11	|	1	|	0	|	1	|	0	|	0	|		|
434	|	433	|	genus	|		|	0	|	1	|	11	|	1	|	0	|	1	|	0	|	0	|		|
435	|	151157	|	species	|	AA	|	0	|	1	|	11	|	1	|	0	|	1	|	1	|	0	|		|
436	|	89583	|	species	|	GH	|	0	|	1	|	11	|	1	|	0	|	1	|	1	|	0	|		|
437	|	34000	|	species	|	AM	|	0	|	1	|	11	|	1	|	0	|	1	|	1	|	0	|		|
438	|	434	|	species	|	AP	|	0	|	1	|	11	|	1	|	0	|	1	|	1	|	0	|		|
439	|	89583	|	species	|	GP	|	0	|	1	|	11	|	1	|	0	|	1	|	1	|	0	|		|
440	|	434	|	species	|	AS	|	0	|	1	|	11	|	1	|	0	|	1	|	1	|	0	|		|
441	|	433	|	genus	|		|	0	|	1	|	11	|	1	|	0	|	1	|	0	|	0	|		|
442	|	441	|	species	|	GO	|	0	|	1	|	11	|	1	|	0	|	1	|	1	|	0	|		|
444	|	118969	|	family	|		|	0	|	1	|	11	|	1	|	0	|	1	|	0	|	0	|		|
445	|	444	|	genus	|		|	0	|	1	|	11	|	1	|	0	|	1	|	0	|	0	|		|
446	|	445	|	species	|	LP	|	0	|	1	|	11	|	1	|	0	|	1	|	1	|	0	|		|
447	|	461	|	species	|	FB	|	0	|	1	|	11	|	1	|	0	|	1	|	1	|	0	|		|
448	|	445	|	species	|	LE	|	0	|	1	|	11	|	1	|	0	|	1	|	1	|	0	|		|
449	|	445	|	species	|	LH	|	0	|	1	|	11	|	1	|	0	|	1	|	1	|	0	|		|
450	|	445	|	species	|	LL	|	0	|	1	|	11	|	1	|	0	|	1	|	1	|	0	|		|
451	|	465	|	species	|	TM	|	0	|	1	|	11	|	1	|	0	|	1	|	1	|	0	|		|
452	|	445	|	species	|	LS	|	0	|	1	|	11	|	1	|	0	|	1	|	1	|	0	|		|
453	|	445	|	species	|	LF	|	0	|	1	|	11	|	1	|	0	|	1	|	1	|	0	|		|
454	|	445	|	species	|	LI	|	0	|	1	|	11	|	1	|	0	|	1	|	1	|	0	|		|
455	|	445	|	species	|	LJ	|	0	|	1	|	11	|	1	|	0	|	1	|	1	|	0	|		|
456	|	445	|	species	|	LJ	|	0	|	1	|	11	|	1	|	0	|	1	|	1	|	0	|		|
458	|	445	|	species	|	LR	|	0	|	1	|	11	|	1	|	0	|	1	|	1	|	0	|		|
459	|	445	|	species	|	LS	|	0	|	1	|	11	|	1	|	0	|	1	|	1	|	0	|		|
460	|	445	|	species	|	LS	|	0	|	1	|	11	|	1	|	0	|	1	|	1	|	0	|		|
461	|	444	|	genus	|		|	0	|	1	|	11	|	1	|	0	|	1	|	0	|	0	|		|
463	|	461	|	species	|	FD	|	0	|	1	|	11	|	1	|	0	|	1	|	1	|	0	|		|
464	|	461	|	species	|	FG	|	0	|	1	|	11	|	1	|	0	|	1	|	1	|	0	|		|
465	|	444	|	genus	|		|	0	|	1	|	11	|	1	|	0	|	1	|	0	|	0	|		|
466	|	465	|	species	|	TM	|	0	|	1	|	11	|	1	|	0	|	1	|	1	|	0	|		|
468	|	72274	|	family	|		|	0	|	1	|	11	|	1	|	0	|	1	|	0	|	0	|		|
469	|	468	|	genus	|		|	0	|	1	|	11	|	1	|	0	|	1	|	0	|	0	|		|
470	|	469	|	species	|	AB	|	0	|	1	|	11	|	1	|	0	|	1	|	1	|	0	|		|
471	|	469	|	species	|	AC	|	0	|	1	|	11	|	1	|	0	|	1	|	1	|	0	|		|
472	|	469	|	species	|	AS	|	0	|	1	|	11	|	1	|	0	|	1	|	1	|	0	|		|
474	|	469	|	species	|	AG	|	0	|	1	|	11	|	1	|	0	|	1	|	1	|	0	|		|
475	|	468	|	genus	|		|	0	|	1	|	11	|	1	|	0	|	1	|	0	|	0	|		|
476	|	46225	|	species	|	MB	|	0	|	1	|	11	|	1	|	0	|	1	|	1	|	0	|		|
477	|	46225	|	species	|	ML	|	0	|	1	|	11	|	1	|	0	|	1	|	1	|	0	|		|
478	|	46225	|	species	|	MN	|	0	|	1	|	11	|	1	|	0	|	1	|	1	|	0	|		|
479	|	46225	|	species	|	MS	|	0	|	1	|	11	|	1	|	0	|	1	|	1	|	0	|		|
480	|	46226	|	species	|	MC	|	0	|	1	|	11	|	1	|	0	|	1	|	1	|	0	|		|
481	|	206351	|	family	|		|	0	|	1	|	11	|	1	|	0	|	1	|	0	|	0	|		|
482	|	481	|	genus	|		|	0	|	1	|	11	|	1	|	0	|	1	|	0	|	0	|		|
483	|	482	|	species	|	NC	|	0	|	1	|	11	|	1	|	0	|	1	|	1	|	0	|		|
484	|	482	|	species	|	NF	|	0	|	1	|	11	|	1	|	0	|	1	|	1	|	0	|		|
485	|	482	|	species	|	NG	|	0	|	1	|	11	|	1	|	0	|	1	|	1	|	0	|		|
486	|	482	|	species	|	NL	|	0	|	1	|	11	|	1	|	0	|	1	|	1	|	0	|		|
487	|	482	|	species	|	NM	|	0	|	1	|	11	|	1	|	0	|	1	|	1	|	0	|		|
488	|	482	|	species	|	NM	|	0	|	1	|	11	|	1	|	0	|	1	|	1	|	0	|		|
489	|	482	|	species	|	NP	|	0	|	1	|	11	|	1	|	0	|	1	|	1	|	0	|		|
490	|	482	|	species	|	NS	|	0	|	1	|	11	|	1	|	0	|	1	|	1	|	0	|		|
491	|	487	|	no rank	|		|	0	|	1	|	11	|	1	|	0	|	1	|	1	|	0	|		|
492	|	482	|	species	|	NA	|	0	|	1	|	11	|	1	|	0	|	1	|	1	|	0	|		|
493	|	482	|	species	|	NC	|	0	|	1	|	11	|	1	|	0	|	1	|	1	|	0	|		|
494	|	334108	|	species	|	BD	|	0	|	1	|	11	|	1	|	0	|	1	|	1	|	0	|		|
495	|	482	|	species	|	NE	|	0	|	1	|	11	|	1	|	0	|	1	|	1	|	0	|		|
496	|	482	|	species	|	NM	|	0	|	1	|	11	|	1	|	0	|	1	|	1	|	0	|		|
497	|	468	|	genus	|		|	0	|	1	|	11	|	1	|	0	|	1	|	0	|	0	|		|
498	|	497	|	species	|	PI	|	0	|	1	|	11	|	1	|	0	|	1	|	1	|	0	|		|
499	|	189777	|	genus	|		|	0	|	1	|	11	|	1	|	0	|	1	|	0	|	0	|		|
500	|	499	|	species	|	TR	|	0	|	1	|	11	|	1	|	0	|	1	|	1	|	0	|		|
502	|	32257	|	species	|	KD	|	0	|	1	|	11	|	1	|	0	|	1	|	1	|	0	|		|
504	|	32257	|	species	|	KK	|	0	|	1	|	11	|	1	|	0	|	1	|	1	|	0	|		|
505	|	32257	|	species	|	KO	|	0	|	1	|	11	|	1	|	0	|	1	|	1	|	0	|		|
506	|	80840	|	family	|		|	0	|	1	|	11	|	1	|	0	|	1	|	0	|	0	|		|
507	|	506	|	genus	|		|	0	|	1	|	11	|	1	|	0	|	1	|	0	|	0	|		|
511	|	507	|	species	|	AF	|	0	|	1	|	11	|	1	|	0	|	1	|	1	|	0	|		|
512	|	507	|	species	|	AS	|	0	|	1	|	11	|	1	|	0	|	1	|	1	|	0	|		|
516	|	507	|	species	|	AH	|	0	|	1	|	11	|	1	|	0	|	1	|	1	|	0	|		|
517	|	506	|	genus	|		|	0	|	1	|	11	|	1	|	0	|	1	|	0	|	0	|		|
518	|	517	|	species	|	BB	|	0	|	1	|	11	|	1	|	0	|	1	|	1	|	0	|		|
519	|	517	|	species	|	BP	|	0	|	1	|	11	|	1	|	0	|	1	|	1	|	0	|		|
520	|	517	|	species	|	BP	|	0	|	1	|	11	|	1	|	0	|	1	|	1	|	0	|		|
521	|	517	|	species	|	BA	|	0	|	1	|	11	|	1	|	0	|	1	|	1	|	0	|		|
522	|	433	|	genus	|		|	0	|	1	|	11	|	1	|	0	|	1	|	0	|	0	|		|
523	|	522	|	species	|	AA	|	0	|	1	|	11	|	1	|	0	|	1	|	1	|	0	|		|
524	|	522	|	species	|	AC	|	0	|	1	|	11	|	1	|	0	|	1	|	1	|	0	|		|
525	|	50709	|	species	|	AF	|	0	|	1	|	11	|	1	|	0	|	1	|	1	|	0	|		|
526	|	522	|	species	|	AR	|	0	|	1	|	11	|	1	|	0	|	1	|	1	|	0	|		|
527	|	522	|	species	|	AS	|	0	|	1	|	11	|	1	|	0	|	1	|	1	|	0	|		|
528	|	118882	|	genus	|		|	0	|	1	|	11	|	1	|	0	|	1	|	0	|	0	|		|
529	|	528	|	species	|	OA	|	0	|	1	|	11	|	1	|	0	|	1	|	1	|	0	|		|
531	|	52959	|	species	|	PI	|	0	|	1	|	11	|	1	|	0	|	1	|	1	|	0	|		|
532	|	45404	|	genus	|		|	0	|	1	|	11	|	1	|	0	|	1	|	0	|	0	|		|
533	|	532	|	species	|	BI	|	0	|	1	|	11	|	1	|	0	|	1	|	1	|	0	|		|
535	|	90153	|	genus	|		|	0	|	1	|	11	|	1	|	0	|	1	|	0	|	0	|		|
536	|	535	|	species	|	CV	|	0	|	1	|	11	|	1	|	0	|	1	|	1	|	0	|		|
537	|	32014	|	species	|	IF	|	0	|	1	|	11	|	1	|	0	|	1	|	1	|	0	|		|
538	|	481	|	genus	|		|	0	|	1	|	11	|	1	|	0	|	1	|	0	|	0	|		|
539	|	538	|	species	|	EC	|	0	|	1	|	11	|	1	|	0	|	1	|	1	|	0	|		|
540	|	538	|	species	|	ES	|	0	|	1	|	11	|	1	|	0	|	1	|	1	|	0	|		|
541	|	41297	|	genus	|		|	0	|	1	|	11	|	1	|	0	|	1	|	0	|	0	|		|
542	|	541	|	species	|	ZM	|	0	|	1	|	11	|	1	|	0	|	1	|	1	|	0	|		|
543	|	91347	|	family	|		|	0	|	1	|	11	|	1	|	0	|	1	|	0	|	0	|		|
544	|	543	|	genus	|		|	0	|	1	|	11	|	1	|	0	|	1	|	0	|	0	|		|
545	|	544	|	species	|	CK	|	0	|	1	|	11	|	1	|	0	|	1	|	1	|	0	|		|
546	|	544	|	species	|	CF	|	0	|	1	|	11	|	1	|	0	|	1	|	1	|	0	|		|
547	|	543	|	genus	|		|	0	|	1	|	11	|	1	|	0	|	1	|	0	|	0	|		|
548	|	547	|	species	|	EA	|	0	|	1	|	11	|	1	|	0	|	1	|	1	|	0	|		|
549	|	53335	|	species	|	PA	|	0	|	1	|	11	|	1	|	0	|	1	|	1	|	0	|		|
550	|	354276	|	species	|	EC	|	0	|	1	|	11	|	1	|	0	|	1	|	1	|	0	|		|
551	|	543	|	genus	|		|	0	|	1	|	11	|	1	|	0	|	1	|	0	|	0	|		|
552	|	551	|	species	|	EA	|	0	|	1	|	11	|	1	|	0	|	1	|	1	|	0	|		|
553	|	53335	|	species	|	PA	|	0	|	1	|	11	|	1	|	0	|	1	|	1	|	0	|		|
554	|	122277	|	species	|	PC	|	0	|	1	|	11	|	1	|	0	|	1	|	1	|	0	|		|
555	|	554	|	subspecies	|	PC	|	0	|	1	|	11	|	1	|	0	|	1	|	1	|	0	|		|
556	|	204037	|	species	|	EC	|	0	|	1	|	11	|	1	|	0	|	1	|	1	|	0	|		|
558	|	551	|	species	|	ES	|	0	|	1	|	11	|	1	|	0	|	1	|	1	|	0	|		|
561	|	543	|	genus	|		|	0	|	1	|	11	|	1	|	0	|	1	|	0	|	0	|		|
562	|	561	|	species	|	EC	|	0	|	1	|	11	|	1	|	0	|	1	|	1	|	0	|		|
563	|	561	|	species	|	EB	|	0	|	1	|	11	|	1	|	0	|	1	|	1	|	0	|		|
564	|	561	|	species	|	EF	|	0	|	1	|	11	|	1	|	0	|	1	|	1	|	0	|		|
565	|	561	|	species	|	EH	|	0	|	1	|	11	|	1	|	0	|	1	|	1	|	0	|		|
566	|	561	|	species	|	EV	|	0	|	1	|	11	|	1	|	0	|	1	|	1	|	0	|		|
568	|	543	|	genus	|		|	0	|	1	|	11	|	1	|	0	|	1	|	0	|	0	|		|
569	|	568	|	species	|	HA	|	0	|	1	|	11	|	1	|	0	|	1	|	1	|	0	|		|
570	|	543	|	genus	|		|	0	|	1	|	11	|	1	|	0	|	1	|	0	|	0	|		|
571	|	570	|	species	|	KO	|	0	|	1	|	11	|	1	|	0	|	1	|	1	|	0	|		|
573	|	570	|	species	|	KP	|	0	|	1	|	11	|	1	|	0	|	1	|	1	|	0	|		|
574	|	573	|	subspecies	|	KP	|	0	|	1	|	11	|	1	|	0	|	1	|	1	|	0	|		|
575	|	160674	|	species	|	RP	|	0	|	1	|	11	|	1	|	0	|	1	|	1	|	0	|		|
576	|	570	|	species	|	KS	|	0	|	1	|	11	|	1	|	0	|	1	|	1	|	0	|		|
577	|	160674	|	species	|	RT	|	0	|	1	|	11	|	1	|	0	|	1	|	1	|	0	|		|
579	|	543	|	genus	|		|	0	|	1	|	11	|	1	|	0	|	1	|	0	|	0	|		|
580	|	579	|	species	|	KC	|	0	|	1	|	11	|	1	|	0	|	1	|	1	|	0	|		|
581	|	543	|	genus	|		|	0	|	1	|	11	|	1	|	0	|	1	|	0	|	0	|		|
582	|	581	|	species	|	MM	|	0	|	1	|	11	|	1	|	0	|	1	|	1	|	0	|		|
583	|	543	|	genus	|		|	0	|	1	|	11	|	1	|	0	|	1	|	0	|	0	|		|
584	|	583	|	species	|	PM	|	0	|	1	|	11	|	1	|	0	|	1	|	1	|	0	|		|
585	|	583	|	species	|	PV	|	0	|	1	|	11	|	1	|	0	|	1	|	1	|	0	|		|
586	|	543	|	genus	|		|	0	|	1	|	11	|	1	|	0	|	1	|	0	|	0	|		|
587	|	586	|	species	|	PR	|	0	|	1	|	11	|	1	|	0	|	1	|	1	|	0	|		|
588	|	586	|	species	|	PS	|	0	|	1	|	11	|	1	|	0	|	1	|	1	|	0	|		|
589	|	586	|	species	|	PS	|	0	|	1	|	11	|	1	|	0	|	1	|	1	|	0	|		|
590	|	543	|	genus	|		|	0	|	1	|	11	|	1	|	0	|	1	|	0	|	0	|		|
591	|	590	|	species	|	SC	|	0	|	1	|	11	|	1	|	0	|	1	|	1	|	0	|		|
592	|	590	|	species	|	SE	|	0	|	1	|	11	|	1	|	0	|	1	|	1	|	0	|		|
594	|	59201	|	no rank	|		|	0	|	1	|	11	|	1	|	0	|	1	|	0	|	0	|		|
595	|	59201	|	no rank	|		|	0	|	1	|	11	|	1	|	0	|	1	|	0	|	0	|		|
596	|	59201	|	no rank	|		|	0	|	1	|	11	|	1	|	0	|	1	|	0	|	0	|		|
597	|	59201	|	no rank	|		|	0	|	1	|	11	|	1	|	0	|	1	|	0	|	0	|		|
598	|	59201	|	no rank	|		|	0	|	1	|	11	|	1	|	0	|	1	|	0	|	0	|		|
599	|	590	|	species	|	SS	|	0	|	1	|	11	|	1	|	0	|	1	|	1	|	0	|		|
600	|	59201	|	no rank	|		|	0	|	1	|	11	|	1	|	0	|	1	|	0	|	0	|		|
601	|	590	|	species	|	ST	|	0	|	1	|	11	|	1	|	0	|	1	|	1	|	0	|		|
602	|	590	|	species	|	ST	|	0	|	1	|	11	|	1	|	0	|	1	|	1	|	0	|		|
603	|	591	|	subspecies	|	SC	|	0	|	1	|	11	|	1	|	0	|	1	|	1	|	0	|		|
604	|	59201	|	no rank	|		|	0	|	1	|	11	|	1	|	0	|	1	|	0	|	0	|		|
605	|	59201	|	no rank	|		|	0	|	1	|	11	|	1	|	0	|	1	|	0	|	0	|		|
607	|	59201	|	no rank	|		|	0	|	1	|	11	|	1	|	0	|	1	|	0	|	0	|		|
611	|	59201	|	no rank	|		|	0	|	1	|	11	|	1	|	0	|	1	|	0	|	0	|		|
612	|	59201	|	no rank	|		|	0	|	1	|	11	|	1	|	0	|	1	|	0	|	0	|		|
613	|	543	|	genus	|		|	0	|	1	|	11	|	1	|	0	|	1	|	0	|	0	|		|
614	|	613	|	species	|	SL	|	0	|	1	|	11	|	1	|	0	|	1	|	1	|	0	|		|
615	|	613	|	species	|	SM	|	0	|	1	|	11	|	1	|	0	|	1	|	1	|	0	|		|
616	|	613	|	species	|	SS	|	0	|	1	|	11	|	1	|	0	|	1	|	1	|	0	|		|
617	|	613	|	species	|	SS	|	0	|	1	|	11	|	1	|	0	|	1	|	1	|	0	|		|
618	|	613	|	species	|	SO	|	0	|	1	|	11	|	1	|	0	|	1	|	1	|	0	|		|
620	|	543	|	genus	|		|	0	|	1	|	11	|	1	|	0	|	1	|	0	|	0	|		|
621	|	620	|	species	|	SB	|	0	|	1	|	11	|	1	|	0	|	1	|	1	|	0	|		|
622	|	620	|	species	|	SD	|	0	|	1	|	11	|	1	|	0	|	1	|	1	|	0	|		|
623	|	620	|	species	|	SF	|	0	|	1	|	11	|	1	|	0	|	1	|	1	|	0	|		|
624	|	620	|	species	|	SS	|	0	|	1	|	11	|	1	|	0	|	1	|	1	|	0	|		|
625	|	620	|	species	|	SS	|	0	|	1	|	11	|	1	|	0	|	1	|	1	|	0	|		|
626	|	543	|	genus	|		|	0	|	1	|	11	|	1	|	0	|	1	|	0	|	0	|		|
628	|	626	|	species	|	XN	|	0	|	1	|	11	|	1	|	0	|	1	|	1	|	0	|		|
629	|	543	|	genus	|		|	0	|	1	|	11	|	1	|	0	|	1	|	0	|	0	|		|
630	|	629	|	species	|	YE	|	0	|	1	|	11	|	1	|	0	|	1	|	1	|	0	|		|
631	|	629	|	species	|	YI	|	0	|	1	|	11	|	1	|	0	|	1	|	1	|	0	|		|
632	|	629	|	species	|	YP	|	0	|	1	|	11	|	1	|	0	|	1	|	1	|	0	|		|
633	|	629	|	species	|	YP	|	0	|	1	|	11	|	1	|	0	|	1	|	1	|	0	|		|
634	|	629	|	species	|	YB	|	0	|	1	|	11	|	1	|	0	|	1	|	1	|	0	|		|
635	|	543	|	genus	|		|	0	|	1	|	11	|	1	|	0	|	1	|	0	|	0	|		|
636	|	635	|	species	|	ET	|	0	|	1	|	11	|	1	|	0	|	1	|	1	|	0	|		|
637	|	543	|	genus	|		|	0	|	1	|	11	|	1	|	0	|	1	|	0	|	0	|		|
638	|	637	|	species	|	AN	|	0	|	1	|	11	|	1	|	0	|	1	|	1	|	0	|		|
641	|	135623	|	family	|		|	0	|	1	|	11	|	1	|	0	|	1	|	0	|	0	|		|
642	|	84642	|	genus	|		|	0	|	1	|	11	|	1	|	0	|	1	|	0	|	0	|		|
644	|	642	|	species	|	AH	|	0	|	1	|	11	|	1	|	0	|	1	|	1	|	0	|		|
645	|	642	|	species	|	AS	|	0	|	1	|	11	|	1	|	0	|	1	|	1	|	0	|		|
646	|	642	|	species	|	AS	|	0	|	1	|	11	|	1	|	0	|	1	|	1	|	0	|		|
647	|	642	|	species	|	AS	|	0	|	1	|	11	|	1	|	0	|	1	|	1	|	0	|		|
648	|	642	|	species	|	AP	|	0	|	1	|	11	|	1	|	0	|	1	|	1	|	0	|		|
649	|	642	|	species	|	AE	|	0	|	1	|	11	|	1	|	0	|	1	|	1	|	0	|		|
650	|	642	|	species	|	AJ	|	0	|	1	|	11	|	1	|	0	|	1	|	1	|	0	|		|
651	|	642	|	species	|	AM	|	0	|	1	|	11	|	1	|	0	|	1	|	1	|	0	|		|
652	|	642	|	species	|	AS	|	0	|	1	|	11	|	1	|	0	|	1	|	1	|	0	|		|
654	|	642	|	species	|	AV	|	0	|	1	|	11	|	1	|	0	|	1	|	1	|	0	|		|
656	|	642	|	species	|	AA	|	0	|	1	|	11	|	1	|	0	|	1	|	1	|	0	|		|
657	|	641	|	genus	|		|	0	|	1	|	11	|	1	|	0	|	1	|	0	|	0	|		|
658	|	657	|	species	|	PL	|	0	|	1	|	11	|	1	|	0	|	1	|	1	|	0	|		|
659	|	657	|	species	|	PP	|	0	|	1	|	11	|	1	|	0	|	1	|	1	|	0	|		|
660	|	657	|	species	|	PS	|	0	|	1	|	11	|	1	|	0	|	1	|	1	|	0	|		|
661	|	657	|	species	|	PA	|	0	|	1	|	11	|	1	|	0	|	1	|	1	|	0	|		|
662	|	641	|	genus	|		|	0	|	1	|	11	|	1	|	0	|	1	|	0	|	0	|		|
663	|	662	|	species	|	VA	|	0	|	1	|	11	|	1	|	0	|	1	|	1	|	0	|		|
664	|	663	|	no rank	|		|	0	|	1	|	11	|	1	|	0	|	1	|	1	|	0	|		|
666	|	662	|	species	|	VC	|	0	|	1	|	11	|	1	|	0	|	1	|	1	|	0	|		|
668	|	662	|	species	|	VF	|	0	|	1	|	11	|	1	|	0	|	1	|	1	|	0	|		|
669	|	662	|	species	|	VH	|	0	|	1	|	11	|	1	|	0	|	1	|	1	|	0	|		|
670	|	662	|	species	|	VP	|	0	|	1	|	11	|	1	|	0	|	1	|	1	|	0	|		|
671	|	662	|	species	|	VP	|	0	|	1	|	11	|	1	|	0	|	1	|	1	|	0	|		|
672	|	662	|	species	|	VV	|	0	|	1	|	11	|	1	|	0	|	1	|	1	|	0	|		|
673	|	246861	|	species	|	GH	|	0	|	1	|	11	|	1	|	0	|	1	|	1	|	0	|		|
674	|	662	|	species	|	VM	|	0	|	1	|	11	|	1	|	0	|	1	|	1	|	0	|		|
675	|	662	|	species	|	VC	|	0	|	1	|	11	|	1	|	0	|	1	|	1	|	0	|		|
676	|	662	|	species	|	VF	|	0	|	1	|	11	|	1	|	0	|	1	|	1	|	0	|		|
678	|	662	|	species	|	VS	|	0	|	1	|	11	|	1	|	0	|	1	|	1	|	0	|		|
679	|	82117	|	species	|	VA	|	0	|	1	|	11	|	1	|	0	|	1	|	1	|	0	|		|
680	|	662	|	species	|	VC	|	0	|	1	|	11	|	1	|	0	|	1	|	1	|	0	|		|
683	|	82117	|	species	|	VC	|	0	|	1	|	11	|	1	|	0	|	1	|	1	|	0	|		|
685	|	662	|	species	|	VD	|	0	|	1	|	11	|	1	|	0	|	1	|	1	|	0	|		|
686	|	127906	|	no rank	|		|	0	|	1	|	11	|	1	|	0	|	1	|	1	|	0	|		|
687	|	662	|	species	|	VG	|	0	|	1	|	11	|	1	|	0	|	1	|	1	|	0	|		|
688	|	662	|	species	|	VL	|	0	|	1	|	11	|	1	|	0	|	1	|	1	|	0	|		|
689	|	662	|	species	|	VM	|	0	|	1	|	11	|	1	|	0	|	1	|	1	|	0	|		|
691	|	662	|	species	|	VN	|	0	|	1	|	11	|	1	|	0	|	1	|	1	|	0	|		|
693	|	662	|	species	|	VN	|	0	|	1	|	11	|	1	|	0	|	1	|	1	|	0	|		|
701	|	33807	|	species	|	MM	|	0	|	1	|	11	|	1	|	0	|	1	|	1	|	0	|		|
702	|	543	|	genus	|		|	0	|	1	|	11	|	1	|	0	|	1	|	0	|	0	|		|
703	|	702	|	species	|	PS	|	0	|	1	|	11	|	1	|	0	|	1	|	1	|	0	|		|
704	|	32032	|	species	|	CC	|	0	|	1	|	11	|	1	|	0	|	1	|	1	|	0	|		|
705	|	641	|	genus	|		|	0	|	1	|	11	|	1	|	0	|	1	|	0	|	0	|		|
709	|	32032	|	species	|	MJ	|	0	|	1	|	11	|	1	|	0	|	1	|	1	|	0	|		|
712	|	135625	|	family	|		|	0	|	1	|	11	|	1	|	0	|	1	|	0	|	0	|		|
713	|	712	|	genus	|		|	0	|	1	|	11	|	1	|	0	|	1	|	0	|	0	|		|
714	|	713	|	species	|	AA	|	0	|	1	|	11	|	1	|	0	|	1	|	1	|	0	|		|
715	|	713	|	species	|	AP	|	0	|	1	|	11	|	1	|	0	|	1	|	1	|	0	|		|
716	|	713	|	species	|	AS	|	0	|	1	|	11	|	1	|	0	|	1	|	1	|	0	|		|
717	|	713	|	species	|	AC	|	0	|	1	|	11	|	1	|	0	|	1	|	1	|	0	|		|
718	|	713	|	species	|	AE	|	0	|	1	|	11	|	1	|	0	|	1	|	1	|	0	|		|
719	|	713	|	species	|	AH	|	0	|	1	|	11	|	1	|	0	|	1	|	1	|	0	|		|
720	|	713	|	species	|	AL	|	0	|	1	|	11	|	1	|	0	|	1	|	1	|	0	|		|
721	|	713	|	species	|	AS	|	0	|	1	|	11	|	1	|	0	|	1	|	1	|	0	|		|
722	|	713	|	species	|	AS	|	0	|	1	|	11	|	1	|	0	|	1	|	1	|	0	|		|
723	|	713	|	species	|	AU	|	0	|	1	|	11	|	1	|	0	|	1	|	1	|	0	|		|
724	|	712	|	genus	|		|	0	|	1	|	11	|	1	|	0	|	1	|	0	|	0	|		|
725	|	727	|	no rank	|		|	0	|	1	|	11	|	1	|	0	|	1	|	1	|	0	|		|
726	|	724	|	species	|	HH	|	0	|	1	|	11	|	1	|	0	|	1	|	1	|	0	|		|
727	|	724	|	species	|	HI	|	0	|	1	|	11	|	1	|	0	|	1	|	1	|	0	|		|
728	|	292486	|	species	|	AP	|	0	|	1	|	11	|	1	|	0	|	1	|	1	|	0	|		|
729	|	724	|	species	|	HP	|	0	|	1	|	11	|	1	|	0	|	1	|	1	|	0	|		|
730	|	724	|	species	|	HD	|	0	|	1	|	11	|	1	|	0	|	1	|	1	|	0	|		|
731	|	214906	|	species	|	HS	|	0	|	1	|	11	|	1	|	0	|	1	|	1	|	0	|		|
732	|	724	|	species	|	HA	|	0	|	1	|	11	|	1	|	0	|	1	|	1	|	0	|		|
733	|	724	|	species	|	HH	|	0	|	1	|	11	|	1	|	0	|	1	|	1	|	0	|		|
734	|	724	|	species	|	HP	|	0	|	1	|	11	|	1	|	0	|	1	|	1	|	0	|		|
735	|	724	|	species	|	HP	|	0	|	1	|	11	|	1	|	0	|	1	|	1	|	0	|		|
736	|	724	|	species	|	HP	|	0	|	1	|	11	|	1	|	0	|	1	|	1	|	0	|		|
737	|	724	|	species	|	HP	|	0	|	1	|	11	|	1	|	0	|	1	|	1	|	0	|		|
738	|	724	|	species	|	HP	|	0	|	1	|	11	|	1	|	0	|	1	|	1	|	0	|		|
739	|	724	|	species	|	HS	|	0	|	1	|	11	|	1	|	0	|	1	|	1	|	0	|		|
740	|	724	|	species	|	HS	|	0	|	1	|	11	|	1	|	0	|	1	|	1	|	0	|		|
741	|	724	|	species	|	HT	|	0	|	1	|	11	|	1	|	0	|	1	|	1	|	0	|		|
745	|	712	|	genus	|		|	0	|	1	|	11	|	1	|	0	|	1	|	0	|	0	|		|
747	|	745	|	species	|	PM	|	0	|	1	|	11	|	1	|	0	|	1	|	1	|	0	|		|
749	|	310966	|	species	|	PA	|	0	|	1	|	11	|	1	|	0	|	1	|	1	|	0	|		|
750	|	155493	|	species	|	GA	|	0	|	1	|	11	|	1	|	0	|	1	|	1	|	0	|		|
751	|	292486	|	species	|	AA	|	0	|	1	|	11	|	1	|	0	|	1	|	1	|	0	|		|
752	|	745	|	species	|	PB	|	0	|	1	|	11	|	1	|	0	|	1	|	1	|	0	|		|
753	|	745	|	species	|	PC	|	0	|	1	|	11	|	1	|	0	|	1	|	1	|	0	|		|
754	|	745	|	species	|	PD	|	0	|	1	|	11	|	1	|	0	|	1	|	1	|	0	|		|
755	|	292486	|	species	|	AG	|	0	|	1	|	11	|	1	|	0	|	1	|	1	|	0	|		|
756	|	745	|	species	|	PL	|	0	|	1	|	11	|	1	|	0	|	1	|	1	|	0	|		|
757	|	310966	|	species	|	PM	|	0	|	1	|	11	|	1	|	0	|	1	|	1	|	0	|		|
758	|	745	|	species	|	PP	|	0	|	1	|	11	|	1	|	0	|	1	|	1	|	0	|		|
759	|	745	|	species	|	PS	|	0	|	1	|	11	|	1	|	0	|	1	|	1	|	0	|		|
760	|	745	|	species	|	PS	|	0	|	1	|	11	|	1	|	0	|	1	|	1	|	0	|		|
761	|	745	|	species	|	PT	|	0	|	1	|	11	|	1	|	0	|	1	|	1	|	0	|		|
762	|	292486	|	species	|	AV	|	0	|	1	|	11	|	1	|	0	|	1	|	1	|	0	|		|
766	|	28211	|	order	|		|	0	|	1	|	11	|	1	|	0	|	1	|	0	|	0	|		|
768	|	942	|	genus	|		|	0	|	1	|	11	|	1	|	0	|	1	|	0	|	0	|		|
769	|	768	|	species	|	AC	|	0	|	1	|	11	|	1	|	0	|	1	|	1	|	0	|		|
770	|	768	|	species	|	AM	|	0	|	1	|	11	|	1	|	0	|	1	|	1	|	0	|		|
772	|	356	|	family	|		|	0	|	1	|	11	|	1	|	0	|	1	|	0	|	0	|		|
773	|	772	|	genus	|		|	0	|	1	|	11	|	1	|	0	|	1	|	0	|	0	|		|
774	|	773	|	species	|	BB	|	0	|	1	|	11	|	1	|	0	|	1	|	1	|	0	|		|
775	|	766	|	family	|		|	0	|	1	|	11	|	1	|	0	|	1	|	0	|	0	|		|
776	|	118968	|	genus	|		|	0	|	1	|	11	|	1	|	0	|	1	|	0	|	0	|		|
777	|	776	|	species	|	CB	|	0	|	1	|	11	|	1	|	0	|	1	|	1	|	0	|		|
779	|	106178	|	species	|	ER	|	0	|	1	|	11	|	1	|	0	|	1	|	1	|	0	|		|
780	|	33988	|	genus	|		|	0	|	1	|	11	|	1	|	0	|	1	|	0	|	0	|		|
781	|	114277	|	species	|	RC	|	0	|	1	|	11	|	1	|	0	|	1	|	1	|	0	|		|
782	|	114292	|	species	|	RP	|	0	|	1	|	11	|	1	|	0	|	1	|	1	|	0	|		|
783	|	114277	|	species	|	RR	|	0	|	1	|	11	|	1	|	0	|	1	|	1	|	0	|		|
784	|	69474	|	species	|	OT	|	0	|	1	|	11	|	1	|	0	|	1	|	1	|	0	|		|
785	|	114292	|	species	|	RT	|	0	|	1	|	11	|	1	|	0	|	1	|	1	|	0	|		|
786	|	114277	|	species	|	RA	|	0	|	1	|	11	|	1	|	0	|	1	|	1	|	0	|		|
787	|	114277	|	species	|	RA	|	0	|	1	|	11	|	1	|	0	|	1	|	1	|	0	|		|
788	|	114292	|	species	|	RC	|	0	|	1	|	11	|	1	|	0	|	1	|	1	|	0	|		|
789	|	114295	|	species	|	RS	|	0	|	1	|	11	|	1	|	0	|	1	|	1	|	0	|		|
801	|	36866	|	species	|	EV	|	0	|	1	|	11	|	1	|	0	|	1	|	1	|	0	|		|
803	|	773	|	species	|	BQ	|	0	|	1	|	11	|	1	|	0	|	1	|	1	|	0	|		|
807	|	773	|	species	|	BE	|	0	|	1	|	11	|	1	|	0	|	1	|	1	|	0	|		|
809	|	51291	|	family	|		|	0	|	1	|	11	|	1	|	0	|	1	|	0	|	0	|		|
810	|	809	|	genus	|		|	0	|	1	|	11	|	1	|	0	|	1	|	0	|	0	|		|
813	|	810	|	species	|	CT	|	0	|	1	|	11	|	1	|	0	|	1	|	1	|	0	|		|
815	|	171549	|	family	|		|	0	|	1	|	11	|	1	|	0	|	1	|	0	|	0	|		|
816	|	815	|	genus	|		|	0	|	1	|	11	|	1	|	0	|	1	|	0	|	0	|		|
817	|	816	|	species	|	BF	|	0	|	1	|	11	|	1	|	0	|	1	|	1	|	0	|		|
818	|	816	|	species	|	BT	|	0	|	1	|	11	|	1	|	0	|	1	|	1	|	0	|		|
820	|	816	|	species	|	BU	|	0	|	1	|	11	|	1	|	0	|	1	|	1	|	0	|		|
821	|	816	|	species	|	BV	|	0	|	1	|	11	|	1	|	0	|	1	|	1	|	0	|		|
823	|	375288	|	species	|	PD	|	0	|	1	|	11	|	1	|	0	|	1	|	1	|	0	|		|
824	|	194	|	species	|	CG	|	0	|	1	|	11	|	1	|	0	|	1	|	1	|	0	|		|
826	|	32068	|	species	|	ST	|	0	|	1	|	11	|	1	|	0	|	1	|	1	|	0	|		|
827	|	94133	|	species	|	BU	|	0	|	1	|	11	|	1	|	0	|	1	|	1	|	0	|		|
830	|	186803	|	genus	|		|	0	|	1	|	11	|	1	|	0	|	1	|	0	|	0	|		|
831	|	830	|	species	|	BF	|	0	|	1	|	11	|	1	|	0	|	1	|	1	|	0	|		|
832	|	204431	|	genus	|		|	0	|	1	|	11	|	1	|	0	|	1	|	0	|	0	|		|
833	|	832	|	species	|	FS	|	0	|	1	|	11	|	1	|	0	|	1	|	1	|	0	|		|
834	|	833	|	subspecies	|	FS	|	0	|	1	|	11	|	1	|	0	|	1	|	1	|	0	|		|
836	|	171551	|	genus	|		|	0	|	1	|	11	|	1	|	0	|	1	|	0	|	0	|		|
837	|	836	|	species	|	PG	|	0	|	1	|	11	|	1	|	0	|	1	|	1	|	0	|		|
838	|	171552	|	genus	|		|	0	|	1	|	11	|	1	|	0	|	1	|	0	|	0	|		|
839	|	838	|	species	|	PR	|	0	|	1	|	11	|	1	|	0	|	1	|	1	|	0	|		|
840	|	838	|	species	|	PL	|	0	|	1	|	11	|	1	|	0	|	1	|	1	|	0	|		|
841	|	186803	|	genus	|		|	0	|	1	|	11	|	1	|	0	|	1	|	0	|	0	|		|
842	|	841	|	species	|	RC	|	0	|	1	|	11	|	1	|	0	|	1	|	1	|	0	|		|
843	|	72293	|	genus	|		|	0	|	1	|	11	|	1	|	0	|	1	|	0	|	0	|		|
844	|	843	|	species	|	WS	|	0	|	1	|	11	|	1	|	0	|	1	|	1	|	0	|		|
846	|	75682	|	genus	|		|	0	|	1	|	11	|	1	|	0	|	1	|	0	|	0	|		|
847	|	846	|	species	|	OF	|	0	|	1	|	11	|	1	|	0	|	1	|	1	|	0	|		|
848	|	203492	|	genus	|		|	0	|	1	|	11	|	1	|	0	|	1	|	0	|	0	|		|
849	|	848	|	species	|	FG	|	0	|	1	|	11	|	1	|	0	|	1	|	1	|	0	|		|
850	|	848	|	species	|	FM	|	0	|	1	|	11	|	1	|	0	|	1	|	1	|	0	|		|
851	|	848	|	species	|	FN	|	0	|	1	|	11	|	1	|	0	|	1	|	1	|	0	|		|
852	|	848	|	species	|	FP	|	0	|	1	|	11	|	1	|	0	|	1	|	1	|	0	|		|
853	|	216851	|	species	|	FP	|	0	|	1	|	11	|	1	|	0	|	1	|	1	|	0	|		|
854	|	848	|	species	|	FR	|	0	|	1	|	11	|	1	|	0	|	1	|	1	|	0	|		|
855	|	848	|	species	|	FS	|	0	|	1	|	11	|	1	|	0	|	1	|	1	|	0	|		|
856	|	848	|	species	|	FV	|	0	|	1	|	11	|	1	|	0	|	1	|	1	|	0	|		|
858	|	848	|	species	|	FN	|	0	|	1	|	11	|	1	|	0	|	1	|	1	|	0	|		|
859	|	848	|	species	|	FN	|	0	|	1	|	11	|	1	|	0	|	1	|	1	|	0	|		|
860	|	848	|	species	|	FP	|	0	|	1	|	11	|	1	|	0	|	1	|	1	|	0	|		|
861	|	848	|	species	|	FU	|	0	|	1	|	11	|	1	|	0	|	1	|	1	|	0	|		|
862	|	68298	|	genus	|		|	0	|	1	|	11	|	1	|	0	|	1	|	0	|	0	|		|
863	|	862	|	species	|	SW	|	0	|	1	|	11	|	1	|	0	|	1	|	1	|	0	|		|
864	|	31977	|	genus	|		|	0	|	1	|	11	|	1	|	0	|	1	|	0	|	0	|		|
865	|	864	|	species	|	PF	|	0	|	1	|	11	|	1	|	0	|	1	|	1	|	0	|		|
866	|	83763	|	genus	|		|	0	|	1	|	11	|	1	|	0	|	1	|	0	|	0	|		|
867	|	866	|	species	|	RA	|	0	|	1	|	11	|	1	|	0	|	1	|	1	|	0	|		|
868	|	135615	|	family	|		|	0	|	1	|	11	|	1	|	0	|	1	|	0	|	0	|		|
869	|	868	|	genus	|		|	0	|	1	|	11	|	1	|	0	|	1	|	0	|	0	|		|
870	|	869	|	species	|	DN	|	0	|	1	|	11	|	1	|	0	|	1	|	1	|	0	|		|
872	|	194924	|	genus	|		|	0	|	1	|	11	|	1	|	0	|	1	|	0	|	0	|		|
873	|	872	|	species	|	DA	|	0	|	1	|	11	|	1	|	0	|	1	|	1	|	0	|		|
876	|	872	|	species	|	DD	|	0	|	1	|	11	|	1	|	0	|	1	|	1	|	0	|		|
878	|	872	|	species	|	DF	|	0	|	1	|	11	|	1	|	0	|	1	|	1	|	0	|		|
879	|	872	|	species	|	DG	|	0	|	1	|	11	|	1	|	0	|	1	|	1	|	0	|		|
880	|	872	|	species	|	DS	|	0	|	1	|	11	|	1	|	0	|	1	|	1	|	0	|		|
881	|	872	|	species	|	DV	|	0	|	1	|	11	|	1	|	0	|	1	|	1	|	0	|		|
882	|	32017	|	no rank	|		|	0	|	1	|	11	|	1	|	0	|	1	|	1	|	0	|		|
883	|	881	|	no rank	|		|	0	|	1	|	11	|	1	|	0	|	1	|	1	|	0	|		|
884	|	32016	|	no rank	|		|	0	|	1	|	11	|	1	|	0	|	1	|	1	|	0	|		|
885	|	872	|	species	|	DS	|	0	|	1	|	11	|	1	|	0	|	1	|	1	|	0	|		|
886	|	1740	|	species	|	TT	|	0	|	1	|	11	|	1	|	0	|	1	|	1	|	0	|		|
887	|	872	|	species	|	DB	|	0	|	1	|	11	|	1	|	0	|	1	|	1	|	0	|		|
888	|	48001	|	species	|	DS	|	0	|	1	|	11	|	1	|	0	|	1	|	1	|	0	|		|
889	|	872	|	species	|	DL	|	0	|	1	|	11	|	1	|	0	|	1	|	1	|	0	|		|
890	|	213421	|	genus	|		|	0	|	1	|	11	|	1	|	0	|	1	|	0	|	0	|		|
891	|	890	|	species	|	DA	|	0	|	1	|	11	|	1	|	0	|	1	|	1	|	0	|		|
892	|	890	|	species	|	DS	|	0	|	1	|	11	|	1	|	0	|	1	|	1	|	0	|		|
893	|	213121	|	genus	|		|	0	|	1	|	11	|	1	|	0	|	1	|	0	|	0	|		|
894	|	893	|	species	|	DP	|	0	|	1	|	11	|	1	|	0	|	1	|	1	|	0	|		|
895	|	893	|	species	|	DS	|	0	|	1	|	11	|	1	|	0	|	1	|	1	|	0	|		|
896	|	213119	|	genus	|		|	0	|	1	|	11	|	1	|	0	|	1	|	0	|	0	|		|
897	|	896	|	species	|	DM	|	0	|	1	|	11	|	1	|	0	|	1	|	1	|	0	|		|
898	|	213116	|	genus	|		|	0	|	1	|	11	|	1	|	0	|	1	|	0	|	0	|		|
899	|	898	|	species	|	DB	|	0	|	1	|	11	|	1	|	0	|	1	|	1	|	0	|		|
901	|	872	|	species	|	DP	|	0	|	1	|	11	|	1	|	0	|	1	|	1	|	0	|		|
904	|	31977	|	genus	|		|	0	|	1	|	11	|	1	|	0	|	1	|	0	|	0	|		|
905	|	904	|	species	|	AF	|	0	|	1	|	11	|	1	|	0	|	1	|	1	|	0	|		|
906	|	31977	|	genus	|		|	0	|	1	|	11	|	1	|	0	|	1	|	0	|	0	|		|
907	|	906	|	species	|	ME	|	0	|	1	|	11	|	1	|	0	|	1	|	1	|	0	|		|
911	|	41294	|	genus	|		|	0	|	1	|	11	|	1	|	0	|	1	|	0	|	0	|		|
912	|	911	|	species	|	NH	|	0	|	1	|	11	|	1	|	0	|	1	|	1	|	0	|		|
913	|	911	|	species	|	NW	|	0	|	1	|	11	|	1	|	0	|	1	|	1	|	0	|		|
914	|	206379	|	genus	|		|	0	|	1	|	11	|	1	|	0	|	1	|	0	|	0	|		|
915	|	914	|	species	|	NE	|	0	|	1	|	11	|	1	|	0	|	1	|	1	|	0	|		|
916	|	914	|	species	|	NE	|	0	|	1	|	11	|	1	|	0	|	1	|	1	|	0	|		|
917	|	914	|	species	|	NM	|	0	|	1	|	11	|	1	|	0	|	1	|	1	|	0	|		|
919	|	206349	|	genus	|		|	0	|	1	|	11	|	1	|	0	|	1	|	0	|	0	|		|
920	|	119977	|	species	|	AF	|	0	|	1	|	11	|	1	|	0	|	1	|	1	|	0	|		|
921	|	152053	|	species	|	SN	|	0	|	1	|	11	|	1	|	0	|	1	|	1	|	0	|		|
923	|	109262	|	species	|	HH	|	0	|	1	|	11	|	1	|	0	|	1	|	1	|	0	|		|
924	|	919	|	species	|	TS	|	0	|	1	|	11	|	1	|	0	|	1	|	1	|	0	|		|
926	|	32012	|	species	|	TI	|	0	|	1	|	11	|	1	|	0	|	1	|	1	|	0	|		|
927	|	109262	|	species	|	HN	|	0	|	1	|	11	|	1	|	0	|	1	|	1	|	0	|		|
928	|	32012	|	species	|	TP	|	0	|	1	|	11	|	1	|	0	|	1	|	1	|	0	|		|
929	|	119979	|	species	|	TT	|	0	|	1	|	11	|	1	|	0	|	1	|	1	|	0	|		|
930	|	119977	|	species	|	AT	|	0	|	1	|	11	|	1	|	0	|	1	|	1	|	0	|		|
931	|	919	|	species	|	TT	|	0	|	1	|	11	|	1	|	0	|	1	|	1	|	0	|		|
932	|	933	|	species	|	TT	|	0	|	1	|	11	|	1	|	0	|	1	|	1	|	0	|		|
933	|	135616	|	genus	|		|	0	|	1	|	11	|	1	|	0	|	1	|	0	|	0	|		|
934	|	933	|	species	|	TP	|	0	|	1	|	11	|	1	|	0	|	1	|	1	|	0	|		|
935	|	933	|	species	|	TS	|	0	|	1	|	11	|	1	|	0	|	1	|	1	|	0	|		|
936	|	72293	|	genus	|		|	0	|	1	|	11	|	1	|	0	|	1	|	0	|	0	|		|
937	|	936	|	species	|	TS	|	0	|	1	|	11	|	1	|	0	|	1	|	1	|	0	|		|
939	|	64898	|	genus	|		|	0	|	1	|	11	|	1	|	0	|	1	|	0	|	0	|		|
940	|	939	|	species	|	HT	|	0	|	1	|	11	|	1	|	0	|	1	|	1	|	0	|		|
942	|	766	|	family	|		|	0	|	1	|	11	|	1	|	0	|	1	|	0	|	0	|		|
943	|	942	|	genus	|		|	0	|	1	|	11	|	1	|	0	|	1	|	0	|	0	|		|
944	|	106178	|	species	|	EC	|	0	|	1	|	11	|	1	|	0	|	1	|	1	|	0	|		|
945	|	106178	|	species	|	EC	|	0	|	1	|	11	|	1	|	0	|	1	|	1	|	0	|		|
947	|	106178	|	species	|	EE	|	0	|	1	|	11	|	1	|	0	|	1	|	1	|	0	|		|
948	|	106179	|	species	|	AP	|	0	|	1	|	11	|	1	|	0	|	1	|	1	|	0	|		|
949	|	768	|	species	|	AP	|	0	|	1	|	11	|	1	|	0	|	1	|	1	|	0	|		|
950	|	33993	|	species	|	NR	|	0	|	1	|	11	|	1	|	0	|	1	|	1	|	0	|		|
951	|	33993	|	species	|	NS	|	0	|	1	|	11	|	1	|	0	|	1	|	1	|	0	|		|
952	|	775	|	tribe	|		|	0	|	1	|	11	|	1	|	0	|	1	|	0	|	0	|		|
953	|	952	|	genus	|		|	0	|	1	|	11	|	1	|	0	|	1	|	0	|	0	|		|
954	|	111775	|	species	|	WP	|	0	|	1	|	11	|	1	|	0	|	1	|	1	|	0	|		|
955	|	953	|	species	|	WP	|	0	|	1	|	11	|	1	|	0	|	1	|	1	|	0	|		|
956	|	953	|	species	|	WS	|	0	|	1	|	11	|	1	|	0	|	1	|	1	|	0	|		|
958	|	213483	|	genus	|		|	0	|	1	|	11	|	1	|	0	|	1	|	0	|	0	|		|
959	|	958	|	species	|	BB	|	0	|	1	|	11	|	1	|	0	|	1	|	1	|	0	|		|
960	|	146784	|	species	|	BS	|	0	|	1	|	11	|	1	|	0	|	1	|	1	|	0	|		|
962	|	122728	|	species	|	CB	|	0	|	1	|	11	|	1	|	0	|	1	|	1	|	0	|		|
963	|	75682	|	genus	|		|	0	|	1	|	11	|	1	|	0	|	1	|	0	|	0	|		|
964	|	963	|	species	|	HS	|	0	|	1	|	11	|	1	|	0	|	1	|	1	|	0	|		|
965	|	135620	|	genus	|		|	0	|	1	|	11	|	1	|	0	|	1	|	0	|	0	|		|
966	|	965	|	species	|	OL	|	0	|	1	|	11	|	1	|	0	|	1	|	1	|	0	|		|
967	|	119068	|	genus	|		|	0	|	1	|	11	|	1	|	0	|	1	|	0	|	0	|		|
968	|	967	|	species	|	SV	|	0	|	1	|	11	|	1	|	0	|	1	|	1	|	0	|		|
970	|	31977	|	genus	|		|	0	|	1	|	11	|	1	|	0	|	1	|	0	|	0	|		|
971	|	970	|	species	|	SR	|	0	|	1	|	11	|	1	|	0	|	1	|	1	|	0	|		|
972	|	53433	|	family	|		|	0	|	1	|	11	|	1	|	0	|	1	|	0	|	0	|		|
973	|	53434	|	genus	|		|	0	|	1	|	11	|	1	|	0	|	1	|	0	|	0	|		|
974	|	973	|	species	|	SL	|	0	|	1	|	11	|	1	|	0	|	1	|	1	|	0	|		|
976	|	68336	|	phylum	|		|	0	|	1	|	11	|	1	|	0	|	1	|	0	|	0	|		|
978	|	89373	|	genus	|		|	0	|	1	|	11	|	1	|	0	|	1	|	0	|	0	|		|
979	|	104264	|	species	|	CL	|	0	|	1	|	11	|	1	|	0	|	1	|	1	|	0	|		|
981	|	59740	|	species	|	PD	|	0	|	1	|	11	|	1	|	0	|	1	|	1	|	0	|		|
982	|	978	|	species	|	CF	|	0	|	1	|	11	|	1	|	0	|	1	|	1	|	0	|		|
983	|	237	|	species	|	FF	|	0	|	1	|	11	|	1	|	0	|	1	|	1	|	0	|		|
984	|	84567	|	species	|	PH	|	0	|	1	|	11	|	1	|	0	|	1	|	1	|	0	|		|
985	|	978	|	species	|	CH	|	0	|	1	|	11	|	1	|	0	|	1	|	1	|	0	|		|
986	|	237	|	species	|	FJ	|	0	|	1	|	11	|	1	|	0	|	1	|	1	|	0	|		|
987	|	292487	|	species	|	SL	|	0	|	1	|	11	|	1	|	0	|	1	|	1	|	0	|		|
988	|	283735	|	species	|	LM	|	0	|	1	|	11	|	1	|	0	|	1	|	1	|	0	|		|
989	|	59738	|	species	|	MS	|	0	|	1	|	11	|	1	|	0	|	1	|	1	|	0	|		|
990	|	978	|	species	|	CX	|	0	|	1	|	11	|	1	|	0	|	1	|	1	|	0	|		|
991	|	237	|	species	|	FH	|	0	|	1	|	11	|	1	|	0	|	1	|	1	|	0	|		|
992	|	89373	|	genus	|		|	0	|	1	|	11	|	1	|	0	|	1	|	0	|	0	|		|
993	|	992	|	species	|	FA	|	0	|	1	|	11	|	1	|	0	|	1	|	1	|	0	|		|
995	|	84568	|	species	|	FC	|	0	|	1	|	11	|	1	|	0	|	1	|	1	|	0	|		|
996	|	237	|	species	|	FC	|	0	|	1	|	11	|	1	|	0	|	1	|	1	|	0	|		|
997	|	992	|	species	|	FE	|	0	|	1	|	11	|	1	|	0	|	1	|	1	|	0	|		|
998	|	992	|	species	|	FF	|	0	|	1	|	11	|	1	|	0	|	1	|	1	|	0	|		|
999	|	992	|	species	|	FL	|	0	|	1	|	11	|	1	|	0	|	1	|	1	|	0	|		|
1001	|	992	|	species	|	FP	|	0	|	1	|	11	|	1	|	0	|	1	|	1	|	0	|		|
1002	|	992	|	species	|	FR	|	0	|	1	|	11	|	1	|	0	|	1	|	1	|	0	|		|
1003	|	992	|	species	|	FR	|	0	|	1	|	11	|	1	|	0	|	1	|	1	|	0	|		|
1004	|	992	|	species	|	FS	|	0	|	1	|	11	|	1	|	0	|	1	|	1	|	0	|		|
1005	|	992	|	species	|	FS	|	0	|	1	|	11	|	1	|	0	|	1	|	1	|	0	|		|
1006	|	992	|	species	|	FT	|	0	|	1	|	11	|	1	|	0	|	1	|	1	|	0	|		|
1007	|	89374	|	genus	|		|	0	|	1	|	11	|	1	|	0	|	1	|	0	|	0	|		|
1008	|	1007	|	species	|	SG	|	0	|	1	|	11	|	1	|	0	|	1	|	1	|	0	|		|
1010	|	237	|	species	|	FM	|	0	|	1	|	11	|	1	|	0	|	1	|	1	|	0	|		|
1011	|	89373	|	genus	|		|	0	|	1	|	11	|	1	|	0	|	1	|	0	|	0	|		|
1012	|	1011	|	species	|	SC	|	0	|	1	|	11	|	1	|	0	|	1	|	1	|	0	|		|
1013	|	49546	|	genus	|		|	0	|	1	|	11	|	1	|	0	|	1	|	0	|	0	|		|
1014	|	1013	|	species	|	WV	|	0	|	1	|	11	|	1	|	0	|	1	|	1	|	0	|		|
1015	|	59735	|	species	|	BZ	|	0	|	1	|	11	|	1	|	0	|	1	|	1	|	0	|		|
1016	|	49546	|	genus	|		|	0	|	1	|	11	|	1	|	0	|	1	|	0	|	0	|		|
1017	|	1016	|	species	|	CG	|	0	|	1	|	11	|	1	|	0	|	1	|	1	|	0	|		|
1018	|	1016	|	species	|	CO	|	0	|	1	|	11	|	1	|	0	|	1	|	1	|	0	|		|
1019	|	1016	|	species	|	CS	|	0	|	1	|	11	|	1	|	0	|	1	|	1	|	0	|		|
1021	|	135617	|	genus	|		|	0	|	1	|	11	|	1	|	0	|	1	|	0	|	0	|		|
1022	|	1021	|	species	|	BA	|	0	|	1	|	11	|	1	|	0	|	1	|	1	|	0	|		|
1023	|	89373	|	genus	|		|	0	|	1	|	11	|	1	|	0	|	1	|	0	|	0	|		|
1025	|	1023	|	species	|	MA	|	0	|	1	|	11	|	1	|	0	|	1	|	1	|	0	|		|
1026	|	1023	|	species	|	MF	|	0	|	1	|	11	|	1	|	0	|	1	|	1	|	0	|		|
1027	|	1023	|	species	|	MM	|	0	|	1	|	11	|	1	|	0	|	1	|	1	|	0	|		|
1028	|	1023	|	species	|	MS	|	0	|	1	|	11	|	1	|	0	|	1	|	1	|	0	|		|
1030	|	135617	|	genus	|		|	0	|	1	|	11	|	1	|	0	|	1	|	0	|	0	|		|
1031	|	1030	|	species	|	TN	|	0	|	1	|	11	|	1	|	0	|	1	|	1	|	0	|		|
1032	|	1030	|	species	|	TS	|	0	|	1	|	11	|	1	|	0	|	1	|	1	|	0	|		|
1033	|	41294	|	genus	|		|	0	|	1	|	11	|	1	|	0	|	1	|	0	|	0	|		|
1034	|	1033	|	species	|	AC	|	0	|	1	|	11	|	1	|	0	|	1	|	1	|	0	|		|
1035	|	1033	|	species	|	AF	|	0	|	1	|	11	|	1	|	0	|	1	|	1	|	0	|		|
1037	|	32029	|	species	|	BW	|	0	|	1	|	11	|	1	|	0	|	1	|	1	|	0	|		|
1041	|	335929	|	genus	|		|	0	|	1	|	11	|	1	|	0	|	1	|	0	|	0	|		|
1042	|	1041	|	species	|	ES	|	0	|	1	|	11	|	1	|	0	|	1	|	1	|	0	|		|
1044	|	1041	|	species	|	EL	|	0	|	1	|	11	|	1	|	0	|	1	|	1	|	0	|		|
1046	|	135613	|	family	|		|	0	|	1	|	11	|	1	|	0	|	1	|	0	|	0	|		|
1047	|	1046	|	genus	|		|	0	|	1	|	11	|	1	|	0	|	1	|	0	|	0	|		|
1048	|	85076	|	species	|	MG	|	0	|	1	|	11	|	1	|	0	|	1	|	1	|	0	|		|
1049	|	85072	|	species	|	AV	|	0	|	1	|	11	|	1	|	0	|	1	|	1	|	0	|		|
1050	|	85073	|	species	|	TT	|	0	|	1	|	11	|	1	|	0	|	1	|	1	|	0	|		|
1051	|	72276	|	genus	|		|	0	|	1	|	11	|	1	|	0	|	1	|	0	|	0	|		|
1052	|	85108	|	species	|	HH	|	0	|	1	|	11	|	1	|	0	|	1	|	1	|	0	|		|
1053	|	85108	|	species	|	HH	|	0	|	1	|	11	|	1	|	0	|	1	|	1	|	0	|		|
1054	|	1051	|	species	|	ES	|	0	|	1	|	11	|	1	|	0	|	1	|	1	|	0	|		|
1056	|	1046	|	genus	|		|	0	|	1	|	11	|	1	|	0	|	1	|	0	|	0	|		|
1057	|	85078	|	species	|	TP	|	0	|	1	|	11	|	1	|	0	|	1	|	1	|	0	|		|
1058	|	1056	|	species	|	TR	|	0	|	1	|	11	|	1	|	0	|	1	|	1	|	0	|		|
1060	|	31989	|	genus	|		|	0	|	1	|	11	|	1	|	0	|	1	|	0	|	0	|		|
1061	|	1060	|	species	|	RC	|	0	|	1	|	11	|	1	|	0	|	1	|	1	|	0	|		|
1062	|	1060	|	species	|	RS	|	0	|	1	|	11	|	1	|	0	|	1	|	1	|	0	|		|
1063	|	1060	|	species	|	RS	|	0	|	1	|	11	|	1	|	0	|	1	|	1	|	0	|		|
1064	|	75787	|	genus	|		|	0	|	1	|	11	|	1	|	0	|	1	|	0	|	0	|		|
1066	|	1064	|	species	|	RT	|	0	|	1	|	11	|	1	|	0	|	1	|	1	|	0	|		|
1067	|	1064	|	species	|	RP	|	0	|	1	|	11	|	1	|	0	|	1	|	1	|	0	|		|
1068	|	45401	|	genus	|		|	0	|	1	|	11	|	1	|	0	|	1	|	0	|	0	|		|
1069	|	1068	|	species	|	RV	|	0	|	1	|	11	|	1	|	0	|	1	|	1	|	0	|		|
1070	|	433	|	genus	|		|	0	|	1	|	11	|	1	|	0	|	1	|	0	|	0	|		|
1071	|	1070	|	species	|	RG	|	0	|	1	|	11	|	1	|	0	|	1	|	1	|	0	|		|
1073	|	41294	|	genus	|		|	0	|	1	|	11	|	1	|	0	|	1	|	0	|	0	|		|
1074	|	168658	|	species	|	RA	|	0	|	1	|	11	|	1	|	0	|	1	|	1	|	0	|		|
1075	|	1060	|	species	|	RB	|	0	|	1	|	11	|	1	|	0	|	1	|	1	|	0	|		|
1076	|	1073	|	species	|	RP	|	0	|	1	|	11	|	1	|	0	|	1	|	1	|	0	|		|
1078	|	1073	|	species	|	RS	|	0	|	1	|	11	|	1	|	0	|	1	|	1	|	0	|		|
1079	|	59282	|	species	|	BV	|	0	|	1	|	11	|	1	|	0	|	1	|	1	|	0	|		|
1080	|	34016	|	species	|	RM	|	0	|	1	|	11	|	1	|	0	|	1	|	1	|	0	|		|
1081	|	41295	|	genus	|		|	0	|	1	|	11	|	1	|	0	|	1	|	0	|	0	|		|
1082	|	85265	|	species	|	PF	|	0	|	1	|	11	|	1	|	0	|	1	|	1	|	0	|		|
1083	|	85265	|	species	|	PM	|	0	|	1	|	11	|	1	|	0	|	1	|	1	|	0	|		|
1084	|	1081	|	species	|	RP	|	0	|	1	|	11	|	1	|	0	|	1	|	1	|	0	|		|
1085	|	1081	|	species	|	RR	|	0	|	1	|	11	|	1	|	0	|	1	|	1	|	0	|		|
1086	|	85273	|	species	|	RS	|	0	|	1	|	11	|	1	|	0	|	1	|	1	|	0	|		|
1087	|	85274	|	species	|	RS	|	0	|	1	|	11	|	1	|	0	|	1	|	1	|	0	|		|
1088	|	85274	|	species	|	RS	|	0	|	1	|	11	|	1	|	0	|	1	|	1	|	0	|		|
1090	|	68336	|	phylum	|		|	0	|	1	|	11	|	1	|	0	|	1	|	0	|	0	|		|
1091	|	274493	|	genus	|		|	0	|	1	|	11	|	1	|	0	|	1	|	0	|	0	|		|
1092	|	1091	|	species	|	CL	|	0	|	1	|	11	|	1	|	0	|	1	|	1	|	0	|		|
1094	|	1091	|	species	|	CP	|	0	|	1	|	11	|	1	|	0	|	1	|	1	|	0	|		|
1095	|	1091	|	species	|	CS	|	0	|	1	|	11	|	1	|	0	|	1	|	1	|	0	|		|
1096	|	1091	|	species	|	CP	|	0	|	1	|	11	|	1	|	0	|	1	|	1	|	0	|		|
1097	|	256319	|	species	|	CT	|	0	|	1	|	11	|	1	|	0	|	1	|	1	|	0	|		|
1098	|	1101	|	species	|	PV	|	0	|	1	|	11	|	1	|	0	|	1	|	1	|	0	|		|
1099	|	274493	|	genus	|		|	0	|	1	|	11	|	1	|	0	|	1	|	0	|	0	|		|
1100	|	1099	|	species	|	PL	|	0	|	1	|	11	|	1	|	0	|	1	|	1	|	0	|		|
1101	|	191412	|	genus	|		|	0	|	1	|	11	|	1	|	0	|	1	|	0	|	0	|		|
1102	|	1101	|	species	|	PA	|	0	|	1	|	11	|	1	|	0	|	1	|	1	|	0	|		|
1103	|	191412	|	genus	|		|	0	|	1	|	11	|	1	|	0	|	1	|	0	|	0	|		|
1104	|	1103	|	species	|	CS	|	0	|	1	|	11	|	1	|	0	|	1	|	1	|	0	|		|
1106	|	32064	|	family	|		|	0	|	1	|	11	|	1	|	0	|	1	|	0	|	0	|		|
1107	|	1106	|	genus	|		|	0	|	1	|	11	|	1	|	0	|	1	|	0	|	0	|		|
1108	|	1107	|	species	|	CA	|	0	|	1	|	11	|	1	|	0	|	1	|	1	|	0	|		|
1109	|	1106	|	genus	|		|	0	|	1	|	11	|	1	|	0	|	1	|	0	|	0	|		|
1110	|	1109	|	species	|	HO	|	0	|	1	|	11	|	1	|	0	|	1	|	1	|	0	|		|
1111	|	335929	|	genus	|		|	0	|	1	|	11	|	1	|	0	|	1	|	0	|	0	|		|
1112	|	1111	|	species	|	PN	|	0	|	1	|	11	|	1	|	0	|	1	|	1	|	0	|		|
1113	|	1111	|	species	|	PS	|	0	|	1	|	11	|	1	|	0	|	1	|	1	|	0	|		|
1117	|	2	|	phylum	|		|	0	|	1	|	11	|	1	|	0	|	1	|	0	|	0	|		|
1118	|	1117	|	order	|		|	0	|	1	|	11	|	1	|	0	|	1	|	0	|	0	|		|
1119	|	1118	|	genus	|		|	0	|	1	|	11	|	1	|	0	|	1	|	0	|	0	|		|
1121	|	1118	|	genus	|		|	0	|	1	|	11	|	1	|	0	|	1	|	0	|	0	|		|
1122	|	1121	|	species	|	AS	|	0	|	1	|	11	|	1	|	0	|	1	|	1	|	0	|		|
1123	|	1189	|	genus	|		|	0	|	1	|	11	|	1	|	0	|	1	|	0	|	0	|		|
1124	|	1123	|	species	|	CF	|	0	|	1	|	11	|	1	|	0	|	1	|	1	|	0	|		|
1125	|	1118	|	genus	|		|	0	|	1	|	11	|	1	|	0	|	1	|	0	|	0	|		|
1126	|	1125	|	species	|	MA	|	0	|	1	|	11	|	1	|	0	|	1	|	1	|	0	|		|
1127	|	1125	|	species	|	MS	|	0	|	1	|	11	|	1	|	0	|	1	|	1	|	0	|		|
1128	|	1125	|	species	|	MS	|	0	|	1	|	11	|	1	|	0	|	1	|	1	|	0	|		|
1129	|	1118	|	genus	|		|	0	|	1	|	11	|	1	|	0	|	1	|	0	|	0	|		|
1131	|	1129	|	species	|	SS	|	0	|	1	|	11	|	1	|	0	|	1	|	1	|	0	|		|
1140	|	32046	|	no rank	|		|	0	|	1	|	11	|	1	|	0	|	1	|	1	|	0	|		|
1141	|	32046	|	subspecies	|	SE	|	0	|	1	|	11	|	1	|	0	|	1	|	1	|	0	|		|
1142	|	1118	|	genus	|		|	0	|	1	|	11	|	1	|	0	|	1	|	0	|	0	|		|
1143	|	1142	|	species	|	SS	|	0	|	1	|	11	|	1	|	0	|	1	|	1	|	0	|		|
1144	|	1142	|	species	|	SS	|	0	|	1	|	11	|	1	|	0	|	1	|	1	|	0	|		|
1147	|	1142	|	species	|	SS	|	0	|	1	|	11	|	1	|	0	|	1	|	1	|	0	|		|
1148	|	1142	|	species	|	SS	|	0	|	1	|	11	|	1	|	0	|	1	|	1	|	0	|		|
1150	|	1117	|	order	|		|	0	|	1	|	11	|	1	|	0	|	1	|	0	|	0	|		|
1151	|	44887	|	species	|	OC	|	0	|	1	|	11	|	1	|	0	|	1	|	1	|	0	|		|
1152	|	1150	|	genus	|		|	0	|	1	|	11	|	1	|	0	|	1	|	0	|	0	|		|
1153	|	1152	|	species	|	PS	|	0	|	1	|	11	|	1	|	0	|	1	|	1	|	0	|		|
1154	|	1150	|	genus	|		|	0	|	1	|	11	|	1	|	0	|	1	|	0	|	0	|		|
1155	|	1154	|	species	|	SM	|	0	|	1	|	11	|	1	|	0	|	1	|	1	|	0	|		|
1157	|	1154	|	species	|	SS	|	0	|	1	|	11	|	1	|	0	|	1	|	1	|	0	|		|
1158	|	1150	|	genus	|		|	0	|	1	|	11	|	1	|	0	|	1	|	0	|	0	|		|
1159	|	1158	|	species	|	OS	|	0	|	1	|	11	|	1	|	0	|	1	|	1	|	0	|		|
1160	|	54304	|	species	|	PA	|	0	|	1	|	11	|	1	|	0	|	1	|	1	|	0	|		|
1161	|	1117	|	order	|		|	0	|	1	|	11	|	1	|	0	|	1	|	0	|	0	|		|
1162	|	1161	|	family	|		|	0	|	1	|	11	|	1	|	0	|	1	|	0	|	0	|		|
1163	|	1162	|	genus	|		|	0	|	1	|	11	|	1	|	0	|	1	|	0	|	0	|		|
1164	|	1163	|	species	|	AA	|	0	|	1	|	11	|	1	|	0	|	1	|	1	|	0	|		|
1165	|	1163	|	species	|	AC	|	0	|	1	|	11	|	1	|	0	|	1	|	1	|	0	|		|
1166	|	1163	|	species	|	AF	|	0	|	1	|	11	|	1	|	0	|	1	|	1	|	0	|		|
1167	|	1163	|	species	|	AS	|	0	|	1	|	11	|	1	|	0	|	1	|	1	|	0	|		|
1168	|	1177	|	species	|	NS	|	0	|	1	|	11	|	1	|	0	|	1	|	1	|	0	|		|
1172	|	1163	|	species	|	AV	|	0	|	1	|	11	|	1	|	0	|	1	|	1	|	0	|		|
1173	|	1163	|	species	|	AO	|	0	|	1	|	11	|	1	|	0	|	1	|	1	|	0	|		|
1175	|	1162	|	genus	|		|	0	|	1	|	11	|	1	|	0	|	1	|	0	|	0	|		|
1176	|	1175	|	species	|	AF	|	0	|	1	|	11	|	1	|	0	|	1	|	1	|	0	|		|
1177	|	1162	|	genus	|		|	0	|	1	|	11	|	1	|	0	|	1	|	0	|	0	|		|
1178	|	1177	|	species	|	NC	|	0	|	1	|	11	|	1	|	0	|	1	|	1	|	0	|		|
1179	|	1177	|	species	|	NM	|	0	|	1	|	11	|	1	|	0	|	1	|	1	|	0	|		|
1180	|	1177	|	species	|	NS	|	0	|	1	|	11	|	1	|	0	|	1	|	1	|	0	|		|
1181	|	1179	|	no rank	|		|	0	|	1	|	11	|	1	|	0	|	1	|	1	|	0	|		|
1182	|	1161	|	family	|		|	0	|	1	|	11	|	1	|	0	|	1	|	0	|	0	|		|
1183	|	1150	|	genus	|		|	0	|	1	|	11	|	1	|	0	|	1	|	0	|	0	|		|
1184	|	47251	|	species	|	LB	|	0	|	1	|	11	|	1	|	0	|	1	|	1	|	0	|		|
1185	|	1161	|	family	|		|	0	|	1	|	11	|	1	|	0	|	1	|	0	|	0	|		|
1186	|	1185	|	genus	|		|	0	|	1	|	11	|	1	|	0	|	1	|	0	|	0	|		|
1187	|	1186	|	species	|	CS	|	0	|	1	|	11	|	1	|	0	|	1	|	1	|	0	|		|
1188	|	111782	|	species	|	TS	|	0	|	1	|	11	|	1	|	0	|	1	|	1	|	0	|		|
1189	|	1117	|	order	|		|	0	|	1	|	11	|	1	|	0	|	1	|	0	|	0	|		|
1190	|	1189	|	genus	|		|	0	|	1	|	11	|	1	|	0	|	1	|	0	|	0	|		|
1191	|	1190	|	species	|	FS	|	0	|	1	|	11	|	1	|	0	|	1	|	1	|	0	|		|
1197	|	188910	|	species	|	FD	|	0	|	1	|	11	|	1	|	0	|	1	|	1	|	0	|		|
1198	|	1150	|	genus	|		|	0	|	1	|	11	|	1	|	0	|	1	|	0	|	0	|		|
1199	|	1198	|	species	|	PS	|	0	|	1	|	11	|	1	|	0	|	1	|	1	|	0	|		|
1200	|	1198	|	species	|	PM	|	0	|	1	|	11	|	1	|	0	|	1	|	1	|	0	|		|
1202	|	1198	|	species	|	PE	|	0	|	1	|	11	|	1	|	0	|	1	|	1	|	0	|		|
1203	|	1182	|	genus	|		|	0	|	1	|	11	|	1	|	0	|	1	|	0	|	0	|		|
1204	|	1203	|	species	|	SS	|	0	|	1	|	11	|	1	|	0	|	1	|	1	|	0	|		|
1205	|	1150	|	genus	|		|	0	|	1	|	11	|	1	|	0	|	1	|	0	|	0	|		|
1206	|	1205	|	species	|	TE	|	0	|	1	|	11	|	1	|	0	|	1	|	1	|	0	|		|
1207	|	1205	|	species	|	TS	|	0	|	1	|	11	|	1	|	0	|	1	|	1	|	0	|		|
1208	|	1205	|	species	|	TT	|	0	|	1	|	11	|	1	|	0	|	1	|	1	|	0	|		|
1211	|	48504	|	species	|	UC	|	11	|	1	|	11	|	1	|	0	|	1	|	1	|	0	|	uncultured	|
1212	|	1117	|	order	|		|	0	|	1	|	11	|	1	|	0	|	1	|	0	|	0	|		|
1213	|	1212	|	family	|		|	0	|	1	|	11	|	1	|	0	|	1	|	0	|	0	|		|
1214	|	1213	|	genus	|		|	0	|	1	|	11	|	1	|	0	|	1	|	0	|	0	|		|
1215	|	1214	|	species	|	PS	|	0	|	1	|	11	|	1	|	0	|	1	|	1	|	0	|		|
1216	|	1214	|	species	|	PD	|	0	|	1	|	11	|	1	|	0	|	1	|	1	|	0	|		|
1217	|	1212	|	family	|		|	0	|	1	|	11	|	1	|	0	|	1	|	0	|	0	|		|
1218	|	1217	|	genus	|		|	0	|	1	|	11	|	1	|	0	|	1	|	0	|	0	|		|
1219	|	1218	|	species	|	PM	|	0	|	1	|	11	|	1	|	0	|	1	|	1	|	0	|		|
1220	|	1218	|	species	|	PS	|	0	|	1	|	11	|	1	|	0	|	1	|	1	|	0	|		|
1221	|	1212	|	family	|		|	0	|	1	|	11	|	1	|	0	|	1	|	0	|	0	|		|
1222	|	1221	|	genus	|		|	0	|	1	|	11	|	1	|	0	|	1	|	0	|	0	|		|
1223	|	1222	|	species	|	PH	|	0	|	1	|	11	|	1	|	0	|	1	|	1	|	0	|		|
1224	|	2	|	phylum	|		|	0	|	1	|	11	|	1	|	0	|	1	|	0	|	0	|		|
1227	|	1046	|	genus	|		|	0	|	1	|	11	|	1	|	0	|	1	|	0	|	0	|		|
1229	|	1227	|	species	|	NO	|	0	|	1	|	11	|	1	|	0	|	1	|	1	|	0	|		|
1231	|	35798	|	species	|	NM	|	0	|	1	|	11	|	1	|	0	|	1	|	1	|	0	|		|
1232	|	206379	|	genus	|		|	0	|	1	|	11	|	1	|	0	|	1	|	0	|	0	|		|
1233	|	1232	|	species	|	NT	|	0	|	1	|	11	|	1	|	0	|	1	|	1	|	0	|		|
1234	|	189779	|	genus	|		|	0	|	1	|	11	|	1	|	0	|	1	|	0	|	0	|		|
1236	|	1224	|	class	|		|	0	|	1	|	11	|	1	|	0	|	1	|	0	|	0	|		|
1237	|	135616	|	genus	|		|	0	|	1	|	11	|	1	|	0	|	1	|	0	|	0	|		|
1238	|	1237	|	species	|	PS	|	0	|	1	|	11	|	1	|	0	|	1	|	1	|	0	|		|
1239	|	2	|	phylum	|		|	0	|	1	|	11	|	1	|	0	|	1	|	0	|	0	|		|
1243	|	81850	|	genus	|		|	0	|	1	|	11	|	1	|	0	|	1	|	0	|	0	|		|
1244	|	1243	|	species	|	LG	|	0	|	1	|	11	|	1	|	0	|	1	|	1	|	0	|		|
1245	|	1243	|	species	|	LM	|	0	|	1	|	11	|	1	|	0	|	1	|	1	|	0	|		|
1246	|	1243	|	species	|	LL	|	0	|	1	|	11	|	1	|	0	|	1	|	1	|	0	|		|
1247	|	46254	|	species	|	OO	|	0	|	1	|	11	|	1	|	0	|	1	|	1	|	0	|		|
1249	|	46255	|	species	|	WP	|	0	|	1	|	11	|	1	|	0	|	1	|	1	|	0	|		|
1251	|	1243	|	species	|	LF	|	0	|	1	|	11	|	1	|	0	|	1	|	1	|	0	|		|
1252	|	1243	|	species	|	LC	|	0	|	1	|	11	|	1	|	0	|	1	|	1	|	0	|		|
1253	|	33958	|	genus	|		|	0	|	1	|	11	|	1	|	0	|	1	|	0	|	0	|		|
1254	|	1253	|	species	|	PA	|	0	|	1	|	11	|	1	|	0	|	1	|	1	|	0	|		|
1255	|	1253	|	species	|	PP	|	0	|	1	|	11	|	1	|	0	|	1	|	1	|	0	|		|
1257	|	186804	|	genus	|		|	0	|	1	|	11	|	1	|	0	|	1	|	0	|	0	|		|
1258	|	162289	|	species	|	PA	|	0	|	1	|	11	|	1	|	0	|	1	|	1	|	0	|		|
1260	|	150022	|	species	|	FM	|	0	|	1	|	11	|	1	|	0	|	1	|	1	|	0	|		|
1261	|	1257	|	species	|	PA	|	0	|	1	|	11	|	1	|	0	|	1	|	1	|	0	|		|
1262	|	1257	|	species	|	PS	|	0	|	1	|	11	|	1	|	0	|	1	|	1	|	0	|		|
1263	|	186803	|	genus	|		|	0	|	1	|	11	|	1	|	0	|	1	|	0	|	0	|		|
1264	|	1263	|	species	|	RA	|	0	|	1	|	11	|	1	|	0	|	1	|	1	|	0	|		|
1265	|	1263	|	species	|	RF	|	0	|	1	|	11	|	1	|	0	|	1	|	1	|	0	|		|
1266	|	31979	|	genus	|		|	0	|	1	|	11	|	1	|	0	|	1	|	0	|	0	|		|
1267	|	1266	|	species	|	SV	|	0	|	1	|	11	|	1	|	0	|	1	|	1	|	0	|		|
1268	|	85006	|	family	|		|	0	|	1	|	11	|	1	|	0	|	1	|	0	|	0	|		|
1269	|	1268	|	genus	|		|	0	|	1	|	11	|	1	|	0	|	1	|	0	|	0	|		|
1270	|	1269	|	species	|	ML	|	0	|	1	|	11	|	1	|	0	|	1	|	1	|	0	|		|
1271	|	1269	|	species	|	MS	|	0	|	1	|	11	|	1	|	0	|	1	|	1	|	0	|		|
1272	|	57493	|	species	|	KV	|	0	|	1	|	11	|	1	|	0	|	1	|	1	|	0	|		|
1273	|	1269	|	species	|	ML	|	0	|	1	|	11	|	1	|	0	|	1	|	1	|	0	|		|
1274	|	57495	|	species	|	DN	|	0	|	1	|	11	|	1	|	0	|	1	|	1	|	0	|		|
1275	|	57493	|	species	|	KR	|	0	|	1	|	11	|	1	|	0	|	1	|	1	|	0	|		|
1276	|	57499	|	species	|	KS	|	0	|	1	|	11	|	1	|	0	|	1	|	1	|	0	|		|
1279	|	90964	|	genus	|		|	0	|	1	|	11	|	1	|	0	|	1	|	0	|	0	|		|
1280	|	1279	|	species	|	SA	|	0	|	1	|	11	|	1	|	0	|	1	|	1	|	0	|		|
1281	|	1279	|	species	|	SC	|	0	|	1	|	11	|	1	|	0	|	1	|	1	|	0	|		|
1282	|	1279	|	species	|	SE	|	0	|	1	|	11	|	1	|	0	|	1	|	1	|	0	|		|
1283	|	1279	|	species	|	SH	|	0	|	1	|	11	|	1	|	0	|	1	|	1	|	0	|		|
1284	|	1279	|	species	|	SH	|	0	|	1	|	11	|	1	|	0	|	1	|	1	|	0	|		|
1285	|	1279	|	species	|	SI	|	0	|	1	|	11	|	1	|	0	|	1	|	1	|	0	|		|
1286	|	1279	|	species	|	SS	|	0	|	1	|	11	|	1	|	0	|	1	|	1	|	0	|		|
1287	|	1286	|	no rank	|		|	0	|	1	|	11	|	1	|	0	|	1	|	1	|	0	|		|
1288	|	1279	|	species	|	SX	|	0	|	1	|	11	|	1	|	0	|	1	|	1	|	0	|		|
1290	|	1279	|	species	|	SH	|	0	|	1	|	11	|	1	|	0	|	1	|	1	|	0	|		|
1292	|	1279	|	species	|	SW	|	0	|	1	|	11	|	1	|	0	|	1	|	1	|	0	|		|
1293	|	1279	|	species	|	SG	|	0	|	1	|	11	|	1	|	0	|	1	|	1	|	0	|		|
1294	|	1279	|	species	|	SM	|	0	|	1	|	11	|	1	|	0	|	1	|	1	|	0	|		|
1295	|	1279	|	species	|	SS	|	0	|	1	|	11	|	1	|	0	|	1	|	1	|	0	|		|
1296	|	1279	|	species	|	SS	|	0	|	1	|	11	|	1	|	0	|	1	|	1	|	0	|		|
1297	|	2	|	phylum	|		|	0	|	1	|	11	|	1	|	0	|	1	|	0	|	0	|		|
1298	|	183710	|	genus	|		|	0	|	1	|	11	|	1	|	0	|	1	|	0	|	0	|		|
1299	|	1298	|	species	|	DR	|	0	|	1	|	11	|	1	|	0	|	1	|	1	|	0	|		|
1300	|	186826	|	family	|		|	0	|	1	|	11	|	1	|	0	|	1	|	0	|	0	|		|
1301	|	1300	|	genus	|		|	0	|	1	|	11	|	1	|	0	|	1	|	0	|	0	|		|
1302	|	1301	|	species	|	SG	|	0	|	1	|	11	|	1	|	0	|	1	|	1	|	0	|		|
1303	|	1301	|	species	|	SO	|	0	|	1	|	11	|	1	|	0	|	1	|	1	|	0	|		|
1304	|	1301	|	species	|	SS	|	0	|	1	|	11	|	1	|	0	|	1	|	1	|	0	|		|
1305	|	1301	|	species	|	SS	|	0	|	1	|	11	|	1	|	0	|	1	|	1	|	0	|		|
1306	|	1301	|	species	|	SS	|	0	|	1	|	11	|	1	|	0	|	1	|	1	|	0	|		|
1307	|	1301	|	species	|	SS	|	0	|	1	|	11	|	1	|	0	|	1	|	1	|	0	|		|
1308	|	1301	|	species	|	ST	|	0	|	1	|	11	|	1	|	0	|	1	|	1	|	0	|		|
1309	|	1301	|	species	|	SM	|	0	|	1	|	11	|	1	|	0	|	1	|	1	|	0	|		|
1310	|	1301	|	species	|	SS	|	0	|	1	|	11	|	1	|	0	|	1	|	1	|	0	|		|
1311	|	1301	|	species	|	SA	|	0	|	1	|	11	|	1	|	0	|	1	|	1	|	0	|		|
1313	|	1301	|	species	|	SP	|	0	|	1	|	11	|	1	|	0	|	1	|	1	|	0	|		|
1314	|	1301	|	species	|	SP	|	0	|	1	|	11	|	1	|	0	|	1	|	1	|	0	|		|
1315	|	1301	|	species	|	SB	|	0	|	1	|	11	|	1	|	0	|	1	|	1	|	0	|		|
1317	|	1301	|	species	|	SD	|	0	|	1	|	11	|	1	|	0	|	1	|	1	|	0	|		|
1318	|	1301	|	species	|	SP	|	0	|	1	|	11	|	1	|	0	|	1	|	1	|	0	|		|
1319	|	1301	|	species	|	SS	|	0	|	1	|	11	|	1	|	0	|	1	|	1	|	0	|		|
1320	|	1301	|	species	|	SS	|	0	|	1	|	11	|	1	|	0	|	1	|	1	|	0	|		|
1322	|	1263	|	species	|	RH	|	0	|	1	|	11	|	1	|	0	|	1	|	1	|	0	|		|
1323	|	57370	|	species	|	SP	|	0	|	1	|	11	|	1	|	0	|	1	|	1	|	0	|		|
1324	|	1301	|	species	|	SS	|	0	|	1	|	11	|	1	|	0	|	1	|	1	|	0	|		|
1325	|	1301	|	species	|	SS	|	0	|	1	|	11	|	1	|	0	|	1	|	1	|	0	|		|
1326	|	1301	|	species	|	SA	|	0	|	1	|	11	|	1	|	0	|	1	|	1	|	0	|		|
1328	|	1301	|	species	|	SA	|	0	|	1	|	11	|	1	|	0	|	1	|	1	|	0	|		|
1329	|	1301	|	species	|	SC	|	0	|	1	|	11	|	1	|	0	|	1	|	1	|	0	|		|
1332	|	1301	|	species	|	SC	|	0	|	1	|	11	|	1	|	0	|	1	|	1	|	0	|		|
1333	|	1301	|	species	|	SC	|	0	|	1	|	11	|	1	|	0	|	1	|	1	|	0	|		|
1334	|	119603	|	species	|	SD	|	0	|	1	|	11	|	1	|	0	|	1	|	1	|	0	|		|
1335	|	1301	|	species	|	SE	|	0	|	1	|	11	|	1	|	0	|	1	|	1	|	0	|		|
1336	|	119603	|	species	|	SE	|	0	|	1	|	11	|	1	|	0	|	1	|	1	|	0	|		|
1337	|	1301	|	species	|	SH	|	0	|	1	|	11	|	1	|	0	|	1	|	1	|	0	|		|
1338	|	1301	|	species	|	SI	|	0	|	1	|	11	|	1	|	0	|	1	|	1	|	0	|		|
1339	|	1301	|	species	|	SM	|	0	|	1	|	11	|	1	|	0	|	1	|	1	|	0	|		|
1340	|	1301	|	species	|	SP	|	0	|	1	|	11	|	1	|	0	|	1	|	1	|	0	|		|
1341	|	1301	|	species	|	SR	|	0	|	1	|	11	|	1	|	0	|	1	|	1	|	0	|		|
1343	|	1301	|	species	|	SV	|	0	|	1	|	11	|	1	|	0	|	1	|	1	|	0	|		|
1345	|	1301	|	species	|	SF	|	0	|	1	|	11	|	1	|	0	|	1	|	1	|	0	|		|
1346	|	1301	|	species	|	SI	|	0	|	1	|	11	|	1	|	0	|	1	|	1	|	0	|		|
1348	|	1301	|	species	|	SP	|	0	|	1	|	11	|	1	|	0	|	1	|	1	|	0	|		|
1349	|	1301	|	species	|	SU	|	0	|	1	|	11	|	1	|	0	|	1	|	1	|	0	|		|
1350	|	81852	|	genus	|		|	0	|	1	|	11	|	1	|	0	|	1	|	0	|	0	|		|
1351	|	1350	|	species	|	EF	|	0	|	1	|	11	|	1	|	0	|	1	|	1	|	0	|		|
1352	|	1350	|	species	|	EF	|	0	|	1	|	11	|	1	|	0	|	1	|	1	|	0	|		|
1353	|	1350	|	species	|	EG	|	0	|	1	|	11	|	1	|	0	|	1	|	1	|	0	|		|
1354	|	1350	|	species	|	EH	|	0	|	1	|	11	|	1	|	0	|	1	|	1	|	0	|		|
1355	|	1350	|	species	|	EC	|	0	|	1	|	11	|	1	|	0	|	1	|	1	|	0	|		|
1356	|	1350	|	species	|	ES	|	0	|	1	|	11	|	1	|	0	|	1	|	1	|	0	|		|
1357	|	1300	|	genus	|		|	0	|	1	|	11	|	1	|	0	|	1	|	0	|	0	|		|
1358	|	1357	|	species	|	LL	|	0	|	1	|	11	|	1	|	0	|	1	|	1	|	0	|		|
1359	|	1358	|	subspecies	|	LL	|	0	|	1	|	11	|	1	|	0	|	1	|	1	|	0	|		|
1360	|	1358	|	subspecies	|	LL	|	0	|	1	|	11	|	1	|	0	|	1	|	1	|	0	|		|
1363	|	1357	|	species	|	LG	|	0	|	1	|	11	|	1	|	0	|	1	|	1	|	0	|		|
1364	|	1357	|	species	|	LP	|	0	|	1	|	11	|	1	|	0	|	1	|	1	|	0	|		|
1365	|	1357	|	species	|	LP	|	0	|	1	|	11	|	1	|	0	|	1	|	1	|	0	|		|
1366	|	1357	|	species	|	LR	|	0	|	1	|	11	|	1	|	0	|	1	|	1	|	0	|		|
1370	|	186821	|	genus	|		|	0	|	1	|	11	|	1	|	0	|	1	|	0	|	0	|		|
1371	|	1370	|	species	|	MH	|	0	|	1	|	11	|	1	|	0	|	1	|	1	|	0	|		|
1372	|	186818	|	genus	|		|	0	|	1	|	11	|	1	|	0	|	1	|	0	|	0	|		|
1373	|	1372	|	species	|	PC	|	0	|	1	|	11	|	1	|	0	|	1	|	1	|	0	|		|
1374	|	1372	|	species	|	PK	|	0	|	1	|	11	|	1	|	0	|	1	|	1	|	0	|		|
1375	|	186827	|	genus	|		|	0	|	1	|	11	|	1	|	0	|	1	|	0	|	0	|		|
1376	|	1375	|	species	|	AU	|	0	|	1	|	11	|	1	|	0	|	1	|	1	|	0	|		|
1377	|	1375	|	species	|	AV	|	0	|	1	|	11	|	1	|	0	|	1	|	1	|	0	|		|
1378	|	90964	|	genus	|		|	0	|	1	|	11	|	1	|	0	|	1	|	0	|	0	|		|
1379	|	1378	|	species	|	GH	|	0	|	1	|	11	|	1	|	0	|	1	|	1	|	0	|		|
1380	|	84107	|	genus	|		|	0	|	1	|	11	|	1	|	0	|	1	|	0	|	0	|		|
1381	|	1380	|	species	|	AM	|	0	|	1	|	11	|	1	|	0	|	1	|	1	|	0	|		|
1382	|	1380	|	species	|	AP	|	0	|	1	|	11	|	1	|	0	|	1	|	1	|	0	|		|
1383	|	1380	|	species	|	AR	|	0	|	1	|	11	|	1	|	0	|	1	|	1	|	0	|		|
1385	|	91061	|	order	|		|	0	|	1	|	11	|	1	|	0	|	1	|	0	|	0	|		|
1386	|	186817	|	genus	|		|	0	|	1	|	11	|	1	|	0	|	1	|	0	|	0	|		|
1388	|	29330	|	species	|	AA	|	0	|	1	|	11	|	1	|	0	|	1	|	1	|	0	|		|
1390	|	1386	|	species	|	BA	|	0	|	1	|	11	|	1	|	0	|	1	|	1	|	0	|		|
1391	|	55079	|	species	|	AA	|	0	|	1	|	11	|	1	|	0	|	1	|	1	|	0	|		|
1392	|	86661	|	species	|	BA	|	0	|	1	|	11	|	1	|	0	|	1	|	1	|	0	|		|
1393	|	55080	|	species	|	BB	|	0	|	1	|	11	|	1	|	0	|	1	|	1	|	0	|		|
1394	|	1386	|	species	|	BC	|	0	|	1	|	11	|	1	|	0	|	1	|	1	|	0	|		|
1395	|	1386	|	species	|	BC	|	0	|	1	|	11	|	1	|	0	|	1	|	1	|	0	|		|
1396	|	86661	|	species	|	BC	|	0	|	1	|	11	|	1	|	0	|	1	|	1	|	0	|		|
1397	|	1386	|	species	|	BC	|	0	|	1	|	11	|	1	|	0	|	1	|	1	|	0	|		|
1398	|	1386	|	species	|	BC	|	0	|	1	|	11	|	1	|	0	|	1	|	1	|	0	|		|
1399	|	1386	|	species	|	BF	|	0	|	1	|	11	|	1	|	0	|	1	|	1	|	0	|		|
1400	|	1386	|	species	|	BI	|	0	|	1	|	11	|	1	|	0	|	1	|	1	|	0	|		|
1401	|	44249	|	species	|	PL	|	0	|	1	|	11	|	1	|	0	|	1	|	1	|	0	|		|
1402	|	1386	|	species	|	BL	|	0	|	1	|	11	|	1	|	0	|	1	|	1	|	0	|		|
1404	|	1386	|	species	|	BM	|	0	|	1	|	11	|	1	|	0	|	1	|	1	|	0	|		|
1405	|	86661	|	species	|	BM	|	0	|	1	|	11	|	1	|	0	|	1	|	1	|	0	|		|
1406	|	44249	|	species	|	PP	|	0	|	1	|	11	|	1	|	0	|	1	|	1	|	0	|		|
1407	|	1386	|	species	|	BP	|	0	|	1	|	11	|	1	|	0	|	1	|	1	|	0	|		|
1408	|	1386	|	species	|	BP	|	0	|	1	|	11	|	1	|	0	|	1	|	1	|	0	|		|
1409	|	1386	|	species	|	BS	|	0	|	1	|	11	|	1	|	0	|	1	|	1	|	0	|		|
1410	|	1386	|	species	|	BS	|	0	|	1	|	11	|	1	|	0	|	1	|	1	|	0	|		|
1411	|	1386	|	species	|	BA	|	0	|	1	|	11	|	1	|	0	|	1	|	1	|	0	|		|
1412	|	1386	|	species	|	BS	|	0	|	1	|	11	|	1	|	0	|	1	|	1	|	0	|		|
1413	|	1386	|	species	|	BC	|	0	|	1	|	11	|	1	|	0	|	1	|	1	|	0	|		|
1415	|	1386	|	species	|	BS	|	0	|	1	|	11	|	1	|	0	|	1	|	1	|	0	|		|
1416	|	1386	|	species	|	BS	|	0	|	1	|	11	|	1	|	0	|	1	|	1	|	0	|		|
1417	|	1386	|	species	|	BS	|	0	|	1	|	11	|	1	|	0	|	1	|	1	|	0	|		|
1418	|	1386	|	species	|	BM	|	0	|	1	|	11	|	1	|	0	|	1	|	1	|	0	|		|
1419	|	1386	|	species	|	BS	|	0	|	1	|	11	|	1	|	0	|	1	|	1	|	0	|		|
1420	|	1386	|	species	|	BS	|	0	|	1	|	11	|	1	|	0	|	1	|	1	|	0	|		|
1421	|	1386	|	species	|	BS	|	0	|	1	|	11	|	1	|	0	|	1	|	1	|	0	|		|
1422	|	129337	|	species	|	GS	|	0	|	1	|	11	|	1	|	0	|	1	|	1	|	0	|		|
1423	|	1386	|	species	|	BS	|	0	|	1	|	11	|	1	|	0	|	1	|	1	|	0	|		|
1425	|	1386	|	species	|	BT	|	0	|	1	|	11	|	1	|	0	|	1	|	1	|	0	|		|
1426	|	129337	|	species	|	GT	|	0	|	1	|	11	|	1	|	0	|	1	|	1	|	0	|		|
1427	|	1386	|	species	|	BT	|	0	|	1	|	11	|	1	|	0	|	1	|	1	|	0	|		|
1428	|	86661	|	species	|	BT	|	0	|	1	|	11	|	1	|	0	|	1	|	1	|	0	|		|
1430	|	1428	|	no rank	|		|	0	|	1	|	11	|	1	|	0	|	1	|	1	|	0	|		|
1432	|	1428	|	no rank	|		|	0	|	1	|	11	|	1	|	0	|	1	|	1	|	0	|		|
1433	|	1428	|	no rank	|		|	0	|	1	|	11	|	1	|	0	|	1	|	1	|	0	|		|
1434	|	1428	|	no rank	|		|	0	|	1	|	11	|	1	|	0	|	1	|	1	|	0	|		|
1435	|	1428	|	no rank	|		|	0	|	1	|	11	|	1	|	0	|	1	|	1	|	0	|		|
1436	|	1428	|	no rank	|		|	0	|	1	|	11	|	1	|	0	|	1	|	1	|	0	|		|
1440	|	1428	|	no rank	|		|	0	|	1	|	11	|	1	|	0	|	1	|	1	|	0	|		|
1441	|	1428	|	no rank	|		|	0	|	1	|	11	|	1	|	0	|	1	|	1	|	0	|		|
1442	|	1428	|	no rank	|		|	0	|	1	|	11	|	1	|	0	|	1	|	1	|	0	|		|
1444	|	1428	|	no rank	|		|	0	|	1	|	11	|	1	|	0	|	1	|	1	|	0	|		|
1445	|	1386	|	species	|	BA	|	0	|	1	|	11	|	1	|	0	|	1	|	1	|	0	|		|
1447	|	1386	|	species	|	BS	|	0	|	1	|	11	|	1	|	0	|	1	|	1	|	0	|		|
1449	|	29331	|	species	|	AX	|	0	|	1	|	11	|	1	|	0	|	1	|	1	|	0	|		|
1450	|	29330	|	species	|	AA	|	0	|	1	|	11	|	1	|	0	|	1	|	1	|	0	|		|
1451	|	44249	|	species	|	PA	|	0	|	1	|	11	|	1	|	0	|	1	|	1	|	0	|		|
1452	|	1386	|	species	|	BA	|	0	|	1	|	11	|	1	|	0	|	1	|	1	|	0	|		|
1454	|	1386	|	species	|	BA	|	0	|	1	|	11	|	1	|	0	|	1	|	1	|	0	|		|
1455	|	1386	|	species	|	BB	|	0	|	1	|	11	|	1	|	0	|	1	|	1	|	0	|		|
1456	|	1386	|	species	|	BB	|	0	|	1	|	11	|	1	|	0	|	1	|	1	|	0	|		|
1457	|	29330	|	species	|	AC	|	0	|	1	|	11	|	1	|	0	|	1	|	1	|	0	|		|
1458	|	1386	|	species	|	BF	|	0	|	1	|	11	|	1	|	0	|	1	|	1	|	0	|		|
1459	|	1569	|	species	|	SG	|	0	|	1	|	11	|	1	|	0	|	1	|	1	|	0	|		|
1461	|	1386	|	species	|	BI	|	0	|	1	|	11	|	1	|	0	|	1	|	1	|	0	|		|
1462	|	129337	|	species	|	GK	|	0	|	1	|	11	|	1	|	0	|	1	|	1	|	0	|		|
1464	|	44249	|	species	|	PL	|	0	|	1	|	11	|	1	|	0	|	1	|	1	|	0	|		|
1465	|	55080	|	species	|	BL	|	0	|	1	|	11	|	1	|	0	|	1	|	1	|	0	|		|
1467	|	1386	|	species	|	BL	|	0	|	1	|	11	|	1	|	0	|	1	|	1	|	0	|		|
1468	|	44249	|	species	|	PM	|	0	|	1	|	11	|	1	|	0	|	1	|	1	|	0	|		|
1471	|	1386	|	species	|	BM	|	0	|	1	|	11	|	1	|	0	|	1	|	1	|	0	|		|
1472	|	44249	|	species	|	PP	|	0	|	1	|	11	|	1	|	0	|	1	|	1	|	0	|		|
1473	|	84406	|	species	|	VP	|	0	|	1	|	11	|	1	|	0	|	1	|	1	|	0	|		|
1474	|	1569	|	species	|	SP	|	0	|	1	|	11	|	1	|	0	|	1	|	1	|	0	|		|
1476	|	1569	|	species	|	SP	|	0	|	1	|	11	|	1	|	0	|	1	|	1	|	0	|		|
1477	|	1464	|	subspecies	|	PL	|	0	|	1	|	11	|	1	|	0	|	1	|	1	|	0	|		|
1478	|	1386	|	species	|	BS	|	0	|	1	|	11	|	1	|	0	|	1	|	1	|	0	|		|
1479	|	1386	|	species	|	BS	|	0	|	1	|	11	|	1	|	0	|	1	|	1	|	0	|		|
1481	|	1386	|	species	|	BO	|	0	|	1	|	11	|	1	|	0	|	1	|	1	|	0	|		|
1482	|	84406	|	species	|	VH	|	0	|	1	|	11	|	1	|	0	|	1	|	1	|	0	|		|
1483	|	1423	|	subspecies	|	BS	|	0	|	1	|	11	|	1	|	0	|	1	|	1	|	0	|		|
1484	|	1386	|	species	|	BS	|	0	|	1	|	11	|	1	|	0	|	1	|	1	|	0	|		|
1485	|	31979	|	genus	|		|	0	|	1	|	11	|	1	|	0	|	1	|	0	|	0	|		|
1487	|	1485	|	species	|	BM	|	0	|	1	|	11	|	1	|	0	|	1	|	1	|	0	|		|
1488	|	1485	|	species	|	CA	|	0	|	1	|	11	|	1	|	0	|	1	|	1	|	0	|		|
1490	|	1485	|	species	|	CB	|	0	|	1	|	11	|	1	|	0	|	1	|	1	|	0	|		|
1491	|	1485	|	species	|	CB	|	0	|	1	|	11	|	1	|	0	|	1	|	1	|	0	|		|
1492	|	1485	|	species	|	CB	|	0	|	1	|	11	|	1	|	0	|	1	|	1	|	0	|		|
1493	|	1485	|	species	|	CC	|	0	|	1	|	11	|	1	|	0	|	1	|	1	|	0	|		|
1494	|	1485	|	species	|	CC	|	0	|	1	|	11	|	1	|	0	|	1	|	1	|	0	|		|
1495	|	1485	|	species	|	CC	|	0	|	1	|	11	|	1	|	0	|	1	|	1	|	0	|		|
1496	|	1485	|	species	|	CD	|	0	|	1	|	11	|	1	|	0	|	1	|	1	|	0	|		|
1497	|	1485	|	species	|	CF	|	0	|	1	|	11	|	1	|	0	|	1	|	1	|	0	|		|
1498	|	1485	|	species	|	CH	|	0	|	1	|	11	|	1	|	0	|	1	|	1	|	0	|		|
1499	|	1485	|	species	|	CJ	|	0	|	1	|	11	|	1	|	0	|	1	|	1	|	0	|		|
1501	|	1485	|	species	|	CP	|	0	|	1	|	11	|	1	|	0	|	1	|	1	|	0	|		|
1502	|	1485	|	species	|	CP	|	0	|	1	|	11	|	1	|	0	|	1	|	1	|	0	|		|
1503	|	1485	|	species	|	CP	|	0	|	1	|	11	|	1	|	0	|	1	|	1	|	0	|		|
1504	|	1485	|	species	|	CS	|	0	|	1	|	11	|	1	|	0	|	1	|	1	|	0	|		|
1505	|	1485	|	species	|	CS	|	0	|	1	|	11	|	1	|	0	|	1	|	1	|	0	|		|
1506	|	1485	|	species	|	CS	|	0	|	1	|	11	|	1	|	0	|	1	|	1	|	0	|		|
1507	|	1485	|	species	|	CS	|	0	|	1	|	11	|	1	|	0	|	1	|	1	|	0	|		|
1508	|	1485	|	species	|	CS	|	0	|	1	|	11	|	1	|	0	|	1	|	1	|	0	|		|
1509	|	1485	|	species	|	CS	|	0	|	1	|	11	|	1	|	0	|	1	|	1	|	0	|		|
1510	|	1485	|	species	|	CS	|	0	|	1	|	11	|	1	|	0	|	1	|	1	|	0	|		|
1511	|	1485	|	species	|	CS	|	0	|	1	|	11	|	1	|	0	|	1	|	1	|	0	|		|
1512	|	1485	|	species	|	CS	|	0	|	1	|	11	|	1	|	0	|	1	|	1	|	0	|		|
1513	|	1485	|	species	|	CT	|	0	|	1	|	11	|	1	|	0	|	1	|	1	|	0	|		|
1515	|	1485	|	species	|	CT	|	0	|	1	|	11	|	1	|	0	|	1	|	1	|	0	|		|
1516	|	1754	|	species	|	TT	|	0	|	1	|	11	|	1	|	0	|	1	|	1	|	0	|		|
1517	|	28895	|	species	|	TT	|	0	|	1	|	11	|	1	|	0	|	1	|	1	|	0	|		|
1519	|	1485	|	species	|	CT	|	0	|	1	|	11	|	1	|	0	|	1	|	1	|	0	|		|
1520	|	1485	|	species	|	CB	|	0	|	1	|	11	|	1	|	0	|	1	|	1	|	0	|		|
1521	|	1485	|	species	|	CC	|	0	|	1	|	11	|	1	|	0	|	1	|	1	|	0	|		|
1522	|	57370	|	species	|	CI	|	0	|	1	|	11	|	1	|	0	|	1	|	1	|	0	|		|
1523	|	1485	|	species	|	CL	|	0	|	1	|	11	|	1	|	0	|	1	|	1	|	0	|		|
1524	|	1485	|	species	|	CP	|	0	|	1	|	11	|	1	|	0	|	1	|	1	|	0	|		|
1525	|	44260	|	species	|	MT	|	0	|	1	|	11	|	1	|	0	|	1	|	1	|	0	|		|
1526	|	1485	|	species	|	CA	|	0	|	1	|	11	|	1	|	0	|	1	|	1	|	0	|		|
1527	|	1485	|	species	|	CA	|	0	|	1	|	11	|	1	|	0	|	1	|	1	|	0	|		|
1528	|	1730	|	species	|	EB	|	0	|	1	|	11	|	1	|	0	|	1	|	1	|	0	|		|
1529	|	1485	|	species	|	CC	|	0	|	1	|	11	|	1	|	0	|	1	|	1	|	0	|		|
1530	|	1485	|	species	|	CC	|	0	|	1	|	11	|	1	|	0	|	1	|	1	|	0	|		|
1531	|	1485	|	species	|	CC	|	0	|	1	|	11	|	1	|	0	|	1	|	1	|	0	|		|
1532	|	1485	|	species	|	CC	|	0	|	1	|	11	|	1	|	0	|	1	|	1	|	0	|		|
1533	|	1485	|	species	|	CF	|	0	|	1	|	11	|	1	|	0	|	1	|	1	|	0	|		|
1534	|	1485	|	species	|	CK	|	0	|	1	|	11	|	1	|	0	|	1	|	1	|	0	|		|
1535	|	1485	|	species	|	CL	|	0	|	1	|	11	|	1	|	0	|	1	|	1	|	0	|		|
1536	|	1485	|	species	|	CL	|	0	|	1	|	11	|	1	|	0	|	1	|	1	|	0	|		|
1537	|	1485	|	species	|	CL	|	0	|	1	|	11	|	1	|	0	|	1	|	1	|	0	|		|
1538	|	1485	|	species	|	CL	|	0	|	1	|	11	|	1	|	0	|	1	|	1	|	0	|		|
1539	|	1485	|	species	|	CM	|	0	|	1	|	11	|	1	|	0	|	1	|	1	|	0	|		|
1540	|	1485	|	species	|	CM	|	0	|	1	|	11	|	1	|	0	|	1	|	1	|	0	|		|
1541	|	1485	|	species	|	CM	|	0	|	1	|	11	|	1	|	0	|	1	|	1	|	0	|		|
1542	|	1485	|	species	|	CN	|	0	|	1	|	11	|	1	|	0	|	1	|	1	|	0	|		|
1543	|	1485	|	species	|	CO	|	0	|	1	|	11	|	1	|	0	|	1	|	1	|	0	|		|
1544	|	1485	|	species	|	CO	|	0	|	1	|	11	|	1	|	0	|	1	|	1	|	0	|		|
1547	|	57370	|	species	|	CR	|	0	|	1	|	11	|	1	|	0	|	1	|	1	|	0	|		|
1548	|	1485	|	species	|	CS	|	0	|	1	|	11	|	1	|	0	|	1	|	1	|	0	|		|
1549	|	1485	|	species	|	CS	|	0	|	1	|	11	|	1	|	0	|	1	|	1	|	0	|		|
1550	|	1485	|	species	|	CS	|	0	|	1	|	11	|	1	|	0	|	1	|	1	|	0	|		|
1551	|	1485	|	species	|	CA	|	0	|	1	|	11	|	1	|	0	|	1	|	1	|	0	|		|
1553	|	1485	|	species	|	CT	|	0	|	1	|	11	|	1	|	0	|	1	|	1	|	0	|		|
1556	|	1485	|	species	|	CA	|	0	|	1	|	11	|	1	|	0	|	1	|	1	|	0	|		|
1557	|	1485	|	species	|	CL	|	0	|	1	|	11	|	1	|	0	|	1	|	1	|	0	|		|
1559	|	1485	|	species	|	CT	|	0	|	1	|	11	|	1	|	0	|	1	|	1	|	0	|		|
1560	|	44260	|	species	|	MT	|	0	|	1	|	11	|	1	|	0	|	1	|	1	|	0	|		|
1561	|	1485	|	species	|	CB	|	0	|	1	|	11	|	1	|	0	|	1	|	1	|	0	|		|
1562	|	186807	|	genus	|		|	0	|	1	|	11	|	1	|	0	|	1	|	0	|	0	|		|
1563	|	79206	|	species	|	DO	|	0	|	1	|	11	|	1	|	0	|	1	|	1	|	0	|		|
1564	|	1562	|	species	|	DR	|	0	|	1	|	11	|	1	|	0	|	1	|	1	|	0	|		|
1565	|	1562	|	species	|	DN	|	0	|	1	|	11	|	1	|	0	|	1	|	1	|	0	|		|
1566	|	1562	|	species	|	DA	|	0	|	1	|	11	|	1	|	0	|	1	|	1	|	0	|		|
1567	|	31977	|	genus	|		|	0	|	1	|	11	|	1	|	0	|	1	|	0	|	0	|		|
1568	|	1567	|	species	|	QO	|	0	|	1	|	11	|	1	|	0	|	1	|	1	|	0	|		|
1569	|	186818	|	genus	|		|	0	|	1	|	11	|	1	|	0	|	1	|	0	|	0	|		|
1570	|	45667	|	species	|	HH	|	0	|	1	|	11	|	1	|	0	|	1	|	1	|	0	|		|
1571	|	1569	|	species	|	SU	|	0	|	1	|	11	|	1	|	0	|	1	|	1	|	0	|		|
1573	|	85023	|	genus	|		|	0	|	1	|	11	|	1	|	0	|	1	|	0	|	0	|		|
1575	|	110932	|	species	|	LX	|	0	|	1	|	11	|	1	|	0	|	1	|	1	|	0	|		|
1578	|	33958	|	genus	|		|	0	|	1	|	11	|	1	|	0	|	1	|	0	|	0	|		|
1579	|	1578	|	species	|	LA	|	0	|	1	|	11	|	1	|	0	|	1	|	1	|	0	|		|
1580	|	1578	|	species	|	LB	|	0	|	1	|	11	|	1	|	0	|	1	|	1	|	0	|		|
1581	|	1578	|	species	|	LB	|	0	|	1	|	11	|	1	|	0	|	1	|	1	|	0	|		|
1582	|	1578	|	species	|	LC	|	0	|	1	|	11	|	1	|	0	|	1	|	1	|	0	|		|
1583	|	46255	|	species	|	WC	|	0	|	1	|	11	|	1	|	0	|	1	|	1	|	0	|		|
1584	|	1578	|	species	|	LD	|	0	|	1	|	11	|	1	|	0	|	1	|	1	|	0	|		|
1585	|	1584	|	subspecies	|	LD	|	0	|	1	|	11	|	1	|	0	|	1	|	1	|	0	|		|
1587	|	1578	|	species	|	LH	|	0	|	1	|	11	|	1	|	0	|	1	|	1	|	0	|		|
1588	|	1578	|	species	|	LH	|	0	|	1	|	11	|	1	|	0	|	1	|	1	|	0	|		|
1589	|	1578	|	species	|	LP	|	0	|	1	|	11	|	1	|	0	|	1	|	1	|	0	|		|
1590	|	1578	|	species	|	LP	|	0	|	1	|	11	|	1	|	0	|	1	|	1	|	0	|		|
1591	|	1578	|	species	|	LS	|	0	|	1	|	11	|	1	|	0	|	1	|	1	|	0	|		|
1593	|	1578	|	species	|	LS	|	0	|	1	|	11	|	1	|	0	|	1	|	1	|	0	|		|
1596	|	1578	|	species	|	LG	|	0	|	1	|	11	|	1	|	0	|	1	|	1	|	0	|		|
1597	|	1578	|	species	|	LP	|	0	|	1	|	11	|	1	|	0	|	1	|	1	|	0	|		|
1598	|	1578	|	species	|	LR	|	0	|	1	|	11	|	1	|	0	|	1	|	1	|	0	|		|
1599	|	1578	|	species	|	LS	|	0	|	1	|	11	|	1	|	0	|	1	|	1	|	0	|		|
1600	|	1578	|	species	|	LA	|	0	|	1	|	11	|	1	|	0	|	1	|	1	|	0	|		|
1601	|	1578	|	species	|	LA	|	0	|	1	|	11	|	1	|	0	|	1	|	1	|	0	|		|
1602	|	1578	|	species	|	LA	|	0	|	1	|	11	|	1	|	0	|	1	|	1	|	0	|		|
1603	|	1578	|	species	|	LA	|	0	|	1	|	11	|	1	|	0	|	1	|	1	|	0	|		|
1604	|	1578	|	species	|	LA	|	0	|	1	|	11	|	1	|	0	|	1	|	1	|	0	|		|
1605	|	1578	|	species	|	LA	|	0	|	1	|	11	|	1	|	0	|	1	|	1	|	0	|		|
1606	|	1578	|	species	|	LA	|	0	|	1	|	11	|	1	|	0	|	1	|	1	|	0	|		|
1607	|	1578	|	species	|	LB	|	0	|	1	|	11	|	1	|	0	|	1	|	1	|	0	|		|
1610	|	1578	|	species	|	LC	|	0	|	1	|	11	|	1	|	0	|	1	|	1	|	0	|		|
1612	|	1578	|	species	|	LF	|	0	|	1	|	11	|	1	|	0	|	1	|	1	|	0	|		|
1613	|	1578	|	species	|	LF	|	0	|	1	|	11	|	1	|	0	|	1	|	1	|	0	|		|
1614	|	1578	|	species	|	LF	|	0	|	1	|	11	|	1	|	0	|	1	|	1	|	0	|		|
1615	|	46255	|	species	|	WH	|	0	|	1	|	11	|	1	|	0	|	1	|	1	|	0	|		|
1616	|	46255	|	species	|	WK	|	0	|	1	|	11	|	1	|	0	|	1	|	1	|	0	|		|
1618	|	1578	|	species	|	LM	|	0	|	1	|	11	|	1	|	0	|	1	|	1	|	0	|		|
1620	|	46255	|	species	|	WM	|	0	|	1	|	11	|	1	|	0	|	1	|	1	|	0	|		|
1622	|	1578	|	species	|	LM	|	0	|	1	|	11	|	1	|	0	|	1	|	1	|	0	|		|
1623	|	1578	|	species	|	LR	|	0	|	1	|	11	|	1	|	0	|	1	|	1	|	0	|		|
1624	|	1578	|	species	|	LS	|	0	|	1	|	11	|	1	|	0	|	1	|	1	|	0	|		|
1625	|	1578	|	species	|	LS	|	0	|	1	|	11	|	1	|	0	|	1	|	1	|	0	|		|
1626	|	1578	|	species	|	LS	|	0	|	1	|	11	|	1	|	0	|	1	|	1	|	0	|		|
1627	|	40298	|	species	|	LT	|	0	|	1	|	11	|	1	|	0	|	1	|	1	|	0	|		|
1628	|	1578	|	species	|	LV	|	0	|	1	|	11	|	1	|	0	|	1	|	1	|	0	|		|
1629	|	46255	|	species	|	WV	|	0	|	1	|	11	|	1	|	0	|	1	|	1	|	0	|		|
1630	|	57370	|	species	|	LV	|	0	|	1	|	11	|	1	|	0	|	1	|	1	|	0	|		|
1631	|	1243	|	species	|	LF	|	0	|	1	|	11	|	1	|	0	|	1	|	1	|	0	|		|
1632	|	1578	|	species	|	LO	|	0	|	1	|	11	|	1	|	0	|	1	|	1	|	0	|		|
1633	|	1578	|	species	|	LV	|	0	|	1	|	11	|	1	|	0	|	1	|	1	|	0	|		|
1634	|	1599	|	no rank	|		|	0	|	1	|	11	|	1	|	0	|	1	|	1	|	0	|		|
1637	|	186820	|	genus	|		|	0	|	1	|	11	|	1	|	0	|	1	|	0	|	0	|		|
1638	|	1637	|	species	|	LI	|	0	|	1	|	11	|	1	|	0	|	1	|	1	|	0	|		|
1639	|	1637	|	species	|	LM	|	0	|	1	|	11	|	1	|	0	|	1	|	1	|	0	|		|
1640	|	1637	|	species	|	LS	|	0	|	1	|	11	|	1	|	0	|	1	|	1	|	0	|		|
1641	|	1637	|	species	|	LG	|	0	|	1	|	11	|	1	|	0	|	1	|	1	|	0	|		|
1642	|	1637	|	species	|	LI	|	0	|	1	|	11	|	1	|	0	|	1	|	1	|	0	|		|
1643	|	1637	|	species	|	LW	|	0	|	1	|	11	|	1	|	0	|	1	|	1	|	0	|		|
1645	|	1268	|	genus	|		|	0	|	1	|	11	|	1	|	0	|	1	|	0	|	0	|		|
1646	|	1645	|	species	|	RS	|	0	|	1	|	11	|	1	|	0	|	1	|	1	|	0	|		|
1647	|	128827	|	genus	|		|	0	|	1	|	11	|	1	|	0	|	1	|	0	|	0	|		|
1648	|	1647	|	species	|	ER	|	0	|	1	|	11	|	1	|	0	|	1	|	1	|	0	|		|
1649	|	186818	|	genus	|		|	0	|	1	|	11	|	1	|	0	|	1	|	0	|	0	|		|
1650	|	1649	|	species	|	KZ	|	0	|	1	|	11	|	1	|	0	|	1	|	1	|	0	|		|
1651	|	186828	|	genus	|		|	0	|	1	|	11	|	1	|	0	|	1	|	0	|	0	|		|
1652	|	1651	|	species	|	AO	|	0	|	1	|	11	|	1	|	0	|	1	|	1	|	0	|		|
1653	|	85007	|	family	|		|	0	|	1	|	11	|	1	|	0	|	1	|	0	|	0	|		|
1654	|	2049	|	genus	|		|	0	|	1	|	11	|	1	|	0	|	1	|	0	|	0	|		|
1655	|	1654	|	species	|	AN	|	0	|	1	|	11	|	1	|	0	|	1	|	1	|	0	|		|
1656	|	1654	|	species	|	AV	|	0	|	1	|	11	|	1	|	0	|	1	|	1	|	0	|		|
1657	|	76833	|	species	|	AS	|	0	|	1	|	11	|	1	|	0	|	1	|	1	|	0	|		|
1658	|	1654	|	species	|	AB	|	0	|	1	|	11	|	1	|	0	|	1	|	1	|	0	|		|
1659	|	1654	|	species	|	AI	|	0	|	1	|	11	|	1	|	0	|	1	|	1	|	0	|		|
1660	|	1654	|	species	|	AO	|	0	|	1	|	11	|	1	|	0	|	1	|	1	|	0	|		|
1661	|	28263	|	species	|	AP	|	0	|	1	|	11	|	1	|	0	|	1	|	1	|	0	|		|
1663	|	1268	|	genus	|		|	0	|	1	|	11	|	1	|	0	|	1	|	0	|	0	|		|
1664	|	1663	|	species	|	AG	|	0	|	1	|	11	|	1	|	0	|	1	|	1	|	0	|		|
1665	|	1663	|	species	|	AG	|	0	|	1	|	11	|	1	|	0	|	1	|	1	|	0	|		|
1667	|	1663	|	species	|	AS	|	0	|	1	|	11	|	1	|	0	|	1	|	1	|	0	|		|
1669	|	1663	|	species	|	AS	|	0	|	1	|	11	|	1	|	0	|	1	|	1	|	0	|		|
1670	|	1663	|	species	|	AC	|	0	|	1	|	11	|	1	|	0	|	1	|	1	|	0	|		|
1671	|	1663	|	species	|	AO	|	0	|	1	|	11	|	1	|	0	|	1	|	1	|	0	|		|
1672	|	1663	|	species	|	AR	|	0	|	1	|	11	|	1	|	0	|	1	|	1	|	0	|		|
1673	|	1663	|	species	|	AV	|	0	|	1	|	11	|	1	|	0	|	1	|	1	|	0	|		|
1675	|	1663	|	species	|	AL	|	0	|	1	|	11	|	1	|	0	|	1	|	1	|	0	|		|
1676	|	1663	|	species	|	AP	|	0	|	1	|	11	|	1	|	0	|	1	|	1	|	0	|		|
1677	|	1663	|	species	|	AP	|	0	|	1	|	11	|	1	|	0	|	1	|	1	|	0	|		|
1678	|	31953	|	genus	|		|	0	|	1	|	11	|	1	|	0	|	1	|	0	|	0	|		|
1679	|	216816	|	no rank	|		|	0	|	1	|	11	|	1	|	0	|	1	|	1	|	0	|		|
1680	|	1678	|	species	|	BA	|	0	|	1	|	11	|	1	|	0	|	1	|	1	|	0	|		|
1681	|	1678	|	species	|	BB	|	0	|	1	|	11	|	1	|	0	|	1	|	1	|	0	|		|
1682	|	216816	|	no rank	|		|	0	|	1	|	11	|	1	|	0	|	1	|	1	|	0	|		|
1683	|	1678	|	species	|	BA	|	0	|	1	|	11	|	1	|	0	|	1	|	1	|	0	|		|
1684	|	1678	|	species	|	BA	|	0	|	1	|	11	|	1	|	0	|	1	|	1	|	0	|		|
1685	|	1678	|	species	|	BB	|	0	|	1	|	11	|	1	|	0	|	1	|	1	|	0	|		|
1686	|	1678	|	species	|	BC	|	0	|	1	|	11	|	1	|	0	|	1	|	1	|	0	|		|
1687	|	1678	|	species	|	BC	|	0	|	1	|	11	|	1	|	0	|	1	|	1	|	0	|		|
1688	|	1678	|	species	|	BC	|	0	|	1	|	11	|	1	|	0	|	1	|	1	|	0	|		|
1689	|	1678	|	species	|	BD	|	0	|	1	|	11	|	1	|	0	|	1	|	1	|	0	|		|
1690	|	1694	|	subspecies	|	BP	|	0	|	1	|	11	|	1	|	0	|	1	|	1	|	0	|		|
1691	|	1678	|	species	|	BI	|	0	|	1	|	11	|	1	|	0	|	1	|	1	|	0	|		|
1692	|	1678	|	species	|	BM	|	0	|	1	|	11	|	1	|	0	|	1	|	1	|	0	|		|
1693	|	1678	|	species	|	BM	|	0	|	1	|	11	|	1	|	0	|	1	|	1	|	0	|		|
1694	|	1678	|	species	|	BP	|	0	|	1	|	11	|	1	|	0	|	1	|	1	|	0	|		|
1695	|	216816	|	no rank	|		|	0	|	1	|	11	|	1	|	0	|	1	|	1	|	0	|		|
1696	|	85019	|	genus	|		|	0	|	1	|	11	|	1	|	0	|	1	|	0	|	0	|		|
1697	|	1716	|	species	|	CA	|	0	|	1	|	11	|	1	|	0	|	1	|	1	|	0	|		|
1698	|	1696	|	species	|	BE	|	0	|	1	|	11	|	1	|	0	|	1	|	1	|	0	|		|
1701	|	1696	|	species	|	BS	|	0	|	1	|	11	|	1	|	0	|	1	|	1	|	0	|		|
1702	|	1696	|	species	|	BS	|	0	|	1	|	11	|	1	|	0	|	1	|	1	|	0	|		|
1703	|	1696	|	species	|	BL	|	0	|	1	|	11	|	1	|	0	|	1	|	1	|	0	|		|
1704	|	1696	|	species	|	BH	|	0	|	1	|	11	|	1	|	0	|	1	|	1	|	0	|		|
1705	|	1696	|	species	|	BS	|	0	|	1	|	11	|	1	|	0	|	1	|	1	|	0	|		|
1707	|	85016	|	genus	|		|	0	|	1	|	11	|	1	|	0	|	1	|	0	|	0	|		|
1708	|	1707	|	species	|	CF	|	0	|	1	|	11	|	1	|	0	|	1	|	1	|	0	|		|
1709	|	1707	|	species	|	CB	|	0	|	1	|	11	|	1	|	0	|	1	|	1	|	0	|		|
1710	|	157920	|	species	|	CC	|	0	|	1	|	11	|	1	|	0	|	1	|	1	|	0	|		|
1711	|	1707	|	species	|	CF	|	0	|	1	|	11	|	1	|	0	|	1	|	1	|	0	|		|
1712	|	1707	|	species	|	CG	|	0	|	1	|	11	|	1	|	0	|	1	|	1	|	0	|		|
1713	|	162491	|	species	|	OT	|	0	|	1	|	11	|	1	|	0	|	1	|	1	|	0	|		|
1714	|	1707	|	species	|	CU	|	0	|	1	|	11	|	1	|	0	|	1	|	1	|	0	|		|
1716	|	1653	|	genus	|		|	0	|	1	|	11	|	1	|	0	|	1	|	0	|	0	|		|
1717	|	1716	|	species	|	CD	|	0	|	1	|	11	|	1	|	0	|	1	|	1	|	0	|		|
1718	|	1716	|	species	|	CG	|	0	|	1	|	11	|	1	|	0	|	1	|	1	|	0	|		|
1719	|	1716	|	species	|	CP	|	0	|	1	|	11	|	1	|	0	|	1	|	1	|	0	|		|
1720	|	1716	|	species	|	CS	|	0	|	1	|	11	|	1	|	0	|	1	|	1	|	0	|		|
1721	|	1716	|	species	|	CC	|	0	|	1	|	11	|	1	|	0	|	1	|	1	|	0	|		|
1722	|	1716	|	species	|	CN	|	0	|	1	|	11	|	1	|	0	|	1	|	1	|	0	|		|
1724	|	1716	|	species	|	CR	|	0	|	1	|	11	|	1	|	0	|	1	|	1	|	0	|		|
1725	|	1716	|	species	|	CX	|	0	|	1	|	11	|	1	|	0	|	1	|	1	|	0	|		|
1727	|	1716	|	species	|	CV	|	0	|	1	|	11	|	1	|	0	|	1	|	1	|	0	|		|
1728	|	42818	|	species	|	CB	|	0	|	1	|	11	|	1	|	0	|	1	|	1	|	0	|		|
1730	|	186806	|	genus	|		|	0	|	1	|	11	|	1	|	0	|	1	|	0	|	0	|		|
1731	|	1730	|	species	|	EA	|	0	|	1	|	11	|	1	|	0	|	1	|	1	|	0	|		|
1732	|	1730	|	species	|	EO	|	0	|	1	|	11	|	1	|	0	|	1	|	1	|	0	|		|
1733	|	48479	|	species	|	UB	|	11	|	1	|	11	|	1	|	0	|	1	|	1	|	0	|	uncultured	|
1735	|	57370	|	species	|	EB	|	0	|	1	|	11	|	1	|	0	|	1	|	1	|	0	|		|
1736	|	1730	|	species	|	EL	|	0	|	1	|	11	|	1	|	0	|	1	|	1	|	0	|		|
1737	|	1730	|	species	|	ET	|	0	|	1	|	11	|	1	|	0	|	1	|	1	|	0	|		|
1740	|	188711	|	genus	|		|	0	|	1	|	11	|	1	|	0	|	1	|	0	|	0	|		|
1741	|	1740	|	species	|	TC	|	0	|	1	|	11	|	1	|	0	|	1	|	1	|	0	|		|
1743	|	31957	|	genus	|		|	0	|	1	|	11	|	1	|	0	|	1	|	0	|	0	|		|
1744	|	1743	|	species	|	PF	|	0	|	1	|	11	|	1	|	0	|	1	|	1	|	0	|		|
1747	|	1743	|	species	|	PA	|	0	|	1	|	11	|	1	|	0	|	1	|	1	|	0	|		|
1748	|	1743	|	species	|	PA	|	0	|	1	|	11	|	1	|	0	|	1	|	1	|	0	|		|
1749	|	1743	|	species	|	PJ	|	0	|	1	|	11	|	1	|	0	|	1	|	1	|	0	|		|
1750	|	1743	|	species	|	PP	|	0	|	1	|	11	|	1	|	0	|	1	|	1	|	0	|		|
1751	|	1743	|	species	|	PT	|	0	|	1	|	11	|	1	|	0	|	1	|	1	|	0	|		|
1752	|	1744	|	subspecies	|	PF	|	0	|	1	|	11	|	1	|	0	|	1	|	1	|	0	|		|
1753	|	53456	|	species	|	PI	|	0	|	1	|	11	|	1	|	0	|	1	|	1	|	0	|		|
1754	|	186814	|	genus	|		|	0	|	1	|	11	|	1	|	0	|	1	|	0	|	0	|		|
1755	|	1754	|	species	|	TS	|	0	|	1	|	11	|	1	|	0	|	1	|	1	|	0	|		|
1757	|	1754	|	species	|	TE	|	0	|	1	|	11	|	1	|	0	|	1	|	1	|	0	|		|
1760	|	201174	|	class	|		|	0	|	1	|	11	|	1	|	0	|	1	|	1	|	0	|		|
1762	|	85007	|	family	|		|	0	|	1	|	11	|	1	|	0	|	1	|	0	|	0	|		|
1763	|	1762	|	genus	|		|	0	|	1	|	11	|	1	|	0	|	1	|	0	|	0	|		|
1764	|	120793	|	species	|	MA	|	0	|	1	|	11	|	1	|	0	|	1	|	1	|	0	|		|
1765	|	77643	|	species	|	MB	|	0	|	1	|	11	|	1	|	0	|	1	|	1	|	0	|		|
1766	|	1763	|	species	|	MF	|	0	|	1	|	11	|	1	|	0	|	1	|	1	|	0	|		|
1767	|	120793	|	species	|	MI	|	0	|	1	|	11	|	1	|	0	|	1	|	1	|	0	|		|
1768	|	1763	|	species	|	MK	|	0	|	1	|	11	|	1	|	0	|	1	|	1	|	0	|		|
1769	|	1763	|	species	|	ML	|	0	|	1	|	11	|	1	|	0	|	1	|	1	|	0	|		|
1770	|	1764	|	subspecies	|	MA	|	0	|	1	|	11	|	1	|	0	|	1	|	1	|	0	|		|
1771	|	1763	|	species	|	MP	|	0	|	1	|	11	|	1	|	0	|	1	|	1	|	0	|		|
1772	|	1763	|	species	|	MS	|	0	|	1	|	11	|	1	|	0	|	1	|	1	|	0	|		|
1773	|	77643	|	species	|	MT	|	0	|	1	|	11	|	1	|	0	|	1	|	1	|	0	|		|
1774	|	1763	|	species	|	MC	|	0	|	1	|	11	|	1	|	0	|	1	|	1	|	0	|		|
1775	|	1763	|	species	|	MC	|	0	|	1	|	11	|	1	|	0	|	1	|	1	|	0	|		|
1776	|	1763	|	species	|	MF	|	0	|	1	|	11	|	1	|	0	|	1	|	1	|	0	|		|
1777	|	1763	|	species	|	MG	|	0	|	1	|	11	|	1	|	0	|	1	|	1	|	0	|		|
1778	|	1763	|	species	|	MG	|	0	|	1	|	11	|	1	|	0	|	1	|	1	|	0	|		|
1779	|	1763	|	species	|	MK	|	0	|	1	|	11	|	1	|	0	|	1	|	1	|	0	|		|
1780	|	1763	|	species	|	MM	|	0	|	1	|	11	|	1	|	0	|	1	|	1	|	0	|		|
1781	|	1763	|	species	|	MM	|	0	|	1	|	11	|	1	|	0	|	1	|	1	|	0	|		|
1782	|	1763	|	species	|	MN	|	0	|	1	|	11	|	1	|	0	|	1	|	1	|	0	|		|
1783	|	120793	|	species	|	MS	|	0	|	1	|	11	|	1	|	0	|	1	|	1	|	0	|		|
1784	|	1763	|	species	|	MS	|	0	|	1	|	11	|	1	|	0	|	1	|	1	|	0	|		|
1785	|	1763	|	species	|	MS	|	0	|	1	|	11	|	1	|	0	|	1	|	1	|	0	|		|
1786	|	1763	|	species	|	MS	|	0	|	1	|	11	|	1	|	0	|	1	|	1	|	0	|		|
1787	|	1763	|	species	|	MS	|	0	|	1	|	11	|	1	|	0	|	1	|	1	|	0	|		|
1788	|	1763	|	species	|	MT	|	0	|	1	|	11	|	1	|	0	|	1	|	1	|	0	|		|
1789	|	1763	|	species	|	MX	|	0	|	1	|	11	|	1	|	0	|	1	|	1	|	0	|		|
1790	|	1763	|	species	|	MA	|	0	|	1	|	11	|	1	|	0	|	1	|	1	|	0	|		|
1791	|	1763	|	species	|	MA	|	0	|	1	|	11	|	1	|	0	|	1	|	1	|	0	|		|
1792	|	1763	|	species	|	MC	|	0	|	1	|	11	|	1	|	0	|	1	|	1	|	0	|		|
1793	|	1763	|	species	|	MF	|	0	|	1	|	11	|	1	|	0	|	1	|	1	|	0	|		|
1794	|	1763	|	species	|	MG	|	0	|	1	|	11	|	1	|	0	|	1	|	1	|	0	|		|
1795	|	1763	|	species	|	MN	|	0	|	1	|	11	|	1	|	0	|	1	|	1	|	0	|		|
1796	|	1763	|	species	|	MS	|	0	|	1	|	11	|	1	|	0	|	1	|	1	|	0	|		|
1797	|	1763	|	species	|	MT	|	0	|	1	|	11	|	1	|	0	|	1	|	1	|	0	|		|
1798	|	1763	|	species	|	MT	|	0	|	1	|	11	|	1	|	0	|	1	|	1	|	0	|		|
1799	|	1763	|	species	|	MA	|	0	|	1	|	11	|	1	|	0	|	1	|	1	|	0	|		|
1800	|	1763	|	species	|	MC	|	0	|	1	|	11	|	1	|	0	|	1	|	1	|	0	|		|
1801	|	1763	|	species	|	MD	|	0	|	1	|	11	|	1	|	0	|	1	|	1	|	0	|		|
1802	|	1763	|	species	|	MF	|	0	|	1	|	11	|	1	|	0	|	1	|	1	|	0	|		|
1804	|	1763	|	species	|	MG	|	0	|	1	|	11	|	1	|	0	|	1	|	1	|	0	|		|
1806	|	77643	|	species	|	MM	|	0	|	1	|	11	|	1	|	0	|	1	|	1	|	0	|		|
1807	|	1763	|	species	|	MO	|	0	|	1	|	11	|	1	|	0	|	1	|	1	|	0	|		|
1809	|	1763	|	species	|	MU	|	0	|	1	|	11	|	1	|	0	|	1	|	1	|	0	|		|
1810	|	1763	|	species	|	MV	|	0	|	1	|	11	|	1	|	0	|	1	|	1	|	0	|		|
1813	|	2070	|	genus	|		|	0	|	1	|	11	|	1	|	0	|	1	|	0	|	0	|		|
1814	|	1813	|	species	|	AM	|	0	|	1	|	11	|	1	|	0	|	1	|	1	|	0	|		|
1816	|	1813	|	species	|	AF	|	0	|	1	|	11	|	1	|	0	|	1	|	1	|	0	|		|
1817	|	85025	|	genus	|		|	0	|	1	|	11	|	1	|	0	|	1	|	0	|	0	|		|
1818	|	1817	|	species	|	NG	|	0	|	1	|	11	|	1	|	0	|	1	|	1	|	0	|		|
1821	|	1817	|	species	|	NS	|	0	|	1	|	11	|	1	|	0	|	1	|	1	|	0	|		|
1822	|	1817	|	species	|	NV	|	0	|	1	|	11	|	1	|	0	|	1	|	1	|	0	|		|
1823	|	1817	|	species	|	NO	|	0	|	1	|	11	|	1	|	0	|	1	|	1	|	0	|		|
1824	|	1817	|	species	|	NA	|	0	|	1	|	11	|	1	|	0	|	1	|	1	|	0	|		|
1827	|	85025	|	genus	|		|	0	|	1	|	11	|	1	|	0	|	1	|	0	|	0	|		|
1828	|	1827	|	species	|	RF	|	0	|	1	|	11	|	1	|	0	|	1	|	1	|	0	|		|
1829	|	1827	|	species	|	RR	|	0	|	1	|	11	|	1	|	0	|	1	|	1	|	0	|		|
1830	|	1827	|	species	|	RR	|	0	|	1	|	11	|	1	|	0	|	1	|	1	|	0	|		|
1831	|	1827	|	species	|	RS	|	0	|	1	|	11	|	1	|	0	|	1	|	1	|	0	|		|
1833	|	1827	|	species	|	RE	|	0	|	1	|	11	|	1	|	0	|	1	|	1	|	0	|		|
1835	|	2070	|	genus	|		|	0	|	1	|	11	|	1	|	0	|	1	|	0	|	0	|		|
1836	|	1835	|	species	|	SE	|	0	|	1	|	11	|	1	|	0	|	1	|	1	|	0	|		|
1837	|	1835	|	species	|	SH	|	0	|	1	|	11	|	1	|	0	|	1	|	1	|	0	|		|
1838	|	1835	|	species	|	SH	|	0	|	1	|	11	|	1	|	0	|	1	|	1	|	0	|		|
1839	|	85015	|	genus	|		|	0	|	1	|	11	|	1	|	0	|	1	|	0	|	0	|		|
1841	|	1839	|	species	|	NA	|	0	|	1	|	11	|	1	|	0	|	1	|	1	|	0	|		|
1843	|	1839	|	species	|	NJ	|	0	|	1	|	11	|	1	|	0	|	1	|	1	|	0	|		|
1844	|	1839	|	species	|	NL	|	0	|	1	|	11	|	1	|	0	|	1	|	1	|	0	|		|
1847	|	2070	|	genus	|		|	0	|	1	|	11	|	1	|	0	|	1	|	0	|	0	|		|
1848	|	1847	|	species	|	PT	|	0	|	1	|	11	|	1	|	0	|	1	|	1	|	0	|		|
1849	|	2070	|	genus	|		|	0	|	1	|	11	|	1	|	0	|	1	|	0	|	0	|		|
1850	|	1849	|	species	|	AH	|	0	|	1	|	11	|	1	|	0	|	1	|	1	|	0	|		|
1851	|	2070	|	genus	|		|	0	|	1	|	11	|	1	|	0	|	1	|	0	|	0	|		|
1852	|	1851	|	species	|	SV	|	0	|	1	|	11	|	1	|	0	|	1	|	1	|	0	|		|
1854	|	74712	|	genus	|		|	0	|	1	|	11	|	1	|	0	|	1	|	0	|	0	|		|
1855	|	1854	|	species	|	FS	|	0	|	1	|	11	|	1	|	0	|	1	|	1	|	0	|		|
1856	|	1854	|	species	|	FS	|	0	|	1	|	11	|	1	|	0	|	1	|	1	|	0	|		|
1857	|	1854	|	species	|	FS	|	0	|	1	|	11	|	1	|	0	|	1	|	1	|	0	|		|
1858	|	1854	|	species	|	FS	|	0	|	1	|	11	|	1	|	0	|	1	|	1	|	0	|		|
1859	|	1854	|	species	|	FA	|	0	|	1	|	11	|	1	|	0	|	1	|	1	|	0	|		|
1860	|	85030	|	genus	|		|	0	|	1	|	11	|	1	|	0	|	1	|	0	|	0	|		|
1861	|	1860	|	species	|	GO	|	0	|	1	|	11	|	1	|	0	|	1	|	1	|	0	|		|
1862	|	85018	|	genus	|		|	0	|	1	|	11	|	1	|	0	|	1	|	0	|	0	|		|
1863	|	1862	|	species	|	DC	|	0	|	1	|	11	|	1	|	0	|	1	|	1	|	0	|		|
1865	|	28056	|	genus	|		|	0	|	1	|	11	|	1	|	0	|	1	|	0	|	0	|		|
1866	|	1865	|	species	|	AM	|	0	|	1	|	11	|	1	|	0	|	1	|	1	|	0	|		|
1867	|	1865	|	species	|	AT	|	0	|	1	|	11	|	1	|	0	|	1	|	1	|	0	|		|
1868	|	1865	|	species	|	AD	|	0	|	1	|	11	|	1	|	0	|	1	|	1	|	0	|		|
1869	|	1865	|	species	|	AU	|	0	|	1	|	11	|	1	|	0	|	1	|	1	|	0	|		|
1871	|	1865	|	species	|	AS	|	0	|	1	|	11	|	1	|	0	|	1	|	1	|	0	|		|
1872	|	1865	|	species	|	AS	|	0	|	1	|	11	|	1	|	0	|	1	|	1	|	0	|		|
1873	|	28056	|	genus	|		|	0	|	1	|	11	|	1	|	0	|	1	|	0	|	0	|		|
1874	|	1873	|	species	|	MC	|	0	|	1	|	11	|	1	|	0	|	1	|	1	|	0	|		|
1876	|	1873	|	species	|	MS	|	0	|	1	|	11	|	1	|	0	|	1	|	1	|	0	|		|
1877	|	1873	|	species	|	ME	|	0	|	1	|	11	|	1	|	0	|	1	|	1	|	0	|		|
1878	|	1873	|	species	|	MR	|	0	|	1	|	11	|	1	|	0	|	1	|	1	|	0	|		|
1879	|	1873	|	species	|	MZ	|	0	|	1	|	11	|	1	|	0	|	1	|	1	|	0	|		|
1880	|	1873	|	species	|	MO	|	0	|	1	|	11	|	1	|	0	|	1	|	1	|	0	|		|
1881	|	1873	|	species	|	MV	|	0	|	1	|	11	|	1	|	0	|	1	|	1	|	0	|		|
1883	|	2062	|	genus	|		|	0	|	1	|	11	|	1	|	0	|	1	|	0	|	0	|		|
1884	|	1883	|	species	|	SA	|	0	|	1	|	11	|	1	|	0	|	1	|	1	|	0	|		|
1885	|	1883	|	species	|	SA	|	0	|	1	|	11	|	1	|	0	|	1	|	1	|	0	|		|
1886	|	1883	|	species	|	SA	|	0	|	1	|	11	|	1	|	0	|	1	|	1	|	0	|		|
1887	|	1883	|	species	|	SA	|	0	|	1	|	11	|	1	|	0	|	1	|	1	|	0	|		|
1888	|	1883	|	species	|	SA	|	0	|	1	|	11	|	1	|	0	|	1	|	1	|	0	|		|
1889	|	1883	|	species	|	SA	|	0	|	1	|	11	|	1	|	0	|	1	|	1	|	0	|		|
1890	|	1883	|	species	|	SA	|	0	|	1	|	11	|	1	|	0	|	1	|	1	|	0	|		|
1891	|	1883	|	species	|	SA	|	0	|	1	|	11	|	1	|	0	|	1	|	1	|	0	|		|
1892	|	1883	|	species	|	SA	|	0	|	1	|	11	|	1	|	0	|	1	|	1	|	0	|		|
1893	|	1883	|	species	|	SA	|	0	|	1	|	11	|	1	|	0	|	1	|	1	|	0	|		|
1894	|	1883	|	species	|	SA	|	0	|	1	|	11	|	1	|	0	|	1	|	1	|	0	|		|
1895	|	1883	|	species	|	SA	|	0	|	1	|	11	|	1	|	0	|	1	|	1	|	0	|		|
1896	|	1883	|	species	|	SB	|	0	|	1	|	11	|	1	|	0	|	1	|	1	|	0	|		|
1897	|	1883	|	species	|	SC	|	0	|	1	|	11	|	1	|	0	|	1	|	1	|	0	|		|
1898	|	1883	|	species	|	SC	|	0	|	1	|	11	|	1	|	0	|	1	|	1	|	0	|		|
1900	|	1883	|	species	|	SC	|	0	|	1	|	11	|	1	|	0	|	1	|	1	|	0	|		|
1901	|	1883	|	species	|	SC	|	0	|	1	|	11	|	1	|	0	|	1	|	1	|	0	|		|
1902	|	1883	|	species	|	SC	|	0	|	1	|	11	|	1	|	0	|	1	|	1	|	0	|		|
1903	|	1883	|	species	|	SC	|	0	|	1	|	11	|	1	|	0	|	1	|	1	|	0	|		|
1904	|	1883	|	species	|	SC	|	0	|	1	|	11	|	1	|	0	|	1	|	1	|	0	|		|
1905	|	1883	|	species	|	SE	|	0	|	1	|	11	|	1	|	0	|	1	|	1	|	0	|		|
1906	|	1883	|	species	|	SF	|	0	|	1	|	11	|	1	|	0	|	1	|	1	|	0	|		|
1907	|	1883	|	species	|	SG	|	0	|	1	|	11	|	1	|	0	|	1	|	1	|	0	|		|
1908	|	1883	|	species	|	SG	|	0	|	1	|	11	|	1	|	0	|	1	|	1	|	0	|		|
1909	|	1883	|	species	|	SG	|	0	|	1	|	11	|	1	|	0	|	1	|	1	|	0	|		|
1910	|	1883	|	species	|	SG	|	0	|	1	|	11	|	1	|	0	|	1	|	1	|	0	|		|
1911	|	1883	|	species	|	SG	|	0	|	1	|	11	|	1	|	0	|	1	|	1	|	0	|		|
1912	|	1883	|	species	|	SH	|	0	|	1	|	11	|	1	|	0	|	1	|	1	|	0	|		|
1913	|	1813	|	species	|	AL	|	0	|	1	|	11	|	1	|	0	|	1	|	1	|	0	|		|
1914	|	1883	|	species	|	SL	|	0	|	1	|	11	|	1	|	0	|	1	|	1	|	0	|		|
1915	|	1883	|	species	|	SL	|	0	|	1	|	11	|	1	|	0	|	1	|	1	|	0	|		|
1916	|	1883	|	species	|	SL	|	0	|	1	|	11	|	1	|	0	|	1	|	1	|	0	|		|
1917	|	1883	|	species	|	SM	|	0	|	1	|	11	|	1	|	0	|	1	|	1	|	0	|		|
1918	|	1883	|	species	|	SM	|	0	|	1	|	11	|	1	|	0	|	1	|	1	|	0	|		|
1919	|	1883	|	species	|	SM	|	0	|	1	|	11	|	1	|	0	|	1	|	1	|	0	|		|
1920	|	1883	|	species	|	SN	|	0	|	1	|	11	|	1	|	0	|	1	|	1	|	0	|		|
1921	|	1883	|	species	|	SO	|	0	|	1	|	11	|	1	|	0	|	1	|	1	|	0	|		|
1922	|	1883	|	species	|	SP	|	0	|	1	|	11	|	1	|	0	|	1	|	1	|	0	|		|
1923	|	1883	|	species	|	SP	|	0	|	1	|	11	|	1	|	0	|	1	|	1	|	0	|		|
1924	|	1883	|	species	|	SP	|	0	|	1	|	11	|	1	|	0	|	1	|	1	|	0	|		|
1925	|	1883	|	species	|	SR	|	0	|	1	|	11	|	1	|	0	|	1	|	1	|	0	|		|
1926	|	1883	|	species	|	SR	|	0	|	1	|	11	|	1	|	0	|	1	|	1	|	0	|		|
1927	|	1883	|	species	|	SR	|	0	|	1	|	11	|	1	|	0	|	1	|	1	|	0	|		|
1928	|	1883	|	species	|	SR	|	0	|	1	|	11	|	1	|	0	|	1	|	1	|	0	|		|
1929	|	1883	|	species	|	SR	|	0	|	1	|	11	|	1	|	0	|	1	|	1	|	0	|		|
1930	|	1883	|	species	|	SS	|	0	|	1	|	11	|	1	|	0	|	1	|	1	|	0	|		|
1931	|	1883	|	species	|	SS	|	0	|	1	|	11	|	1	|	0	|	1	|	1	|	0	|		|
1932	|	1883	|	species	|	ST	|	0	|	1	|	11	|	1	|	0	|	1	|	1	|	0	|		|
1933	|	1883	|	species	|	ST	|	0	|	1	|	11	|	1	|	0	|	1	|	1	|	0	|		|
1934	|	1883	|	species	|	ST	|	0	|	1	|	11	|	1	|	0	|	1	|	1	|	0	|		|
1935	|	1883	|	species	|	SV	|	0	|	1	|	11	|	1	|	0	|	1	|	1	|	0	|		|
1936	|	1883	|	species	|	SV	|	0	|	1	|	11	|	1	|	0	|	1	|	1	|	0	|		|
1938	|	1883	|	species	|	SV	|	0	|	1	|	11	|	1	|	0	|	1	|	1	|	0	|		|
1940	|	1883	|	species	|	SA	|	0	|	1	|	11	|	1	|	0	|	1	|	1	|	0	|		|
1941	|	1883	|	species	|	SB	|	0	|	1	|	11	|	1	|	0	|	1	|	1	|	0	|		|
1942	|	1883	|	species	|	SG	|	0	|	1	|	11	|	1	|	0	|	1	|	1	|	0	|		|
1943	|	1883	|	species	|	SG	|	0	|	1	|	11	|	1	|	0	|	1	|	1	|	0	|		|
1944	|	1883	|	species	|	SH	|	0	|	1	|	11	|	1	|	0	|	1	|	1	|	0	|		|
1945	|	1883	|	species	|	SJ	|	0	|	1	|	11	|	1	|	0	|	1	|	1	|	0	|		|
1946	|	1883	|	species	|	SK	|	0	|	1	|	11	|	1	|	0	|	1	|	1	|	0	|		|
1947	|	1883	|	species	|	SL	|	0	|	1	|	11	|	1	|	0	|	1	|	1	|	0	|		|
1948	|	1883	|	species	|	SL	|	0	|	1	|	11	|	1	|	0	|	1	|	1	|	0	|		|
1949	|	1883	|	species	|	SM	|	0	|	1	|	11	|	1	|	0	|	1	|	1	|	0	|		|
1950	|	1883	|	species	|	SP	|	0	|	1	|	11	|	1	|	0	|	1	|	1	|	0	|		|
1951	|	1883	|	species	|	SP	|	0	|	1	|	11	|	1	|	0	|	1	|	1	|	0	|		|
1952	|	1883	|	species	|	ST	|	0	|	1	|	11	|	1	|	0	|	1	|	1	|	0	|		|
1954	|	1883	|	species	|	SB	|	0	|	1	|	11	|	1	|	0	|	1	|	1	|	0	|		|
1955	|	1883	|	species	|	SC	|	0	|	1	|	11	|	1	|	0	|	1	|	1	|	0	|		|
1956	|	1883	|	species	|	SD	|	0	|	1	|	11	|	1	|	0	|	1	|	1	|	0	|		|
1957	|	1883	|	species	|	SS	|	0	|	1	|	11	|	1	|	0	|	1	|	1	|	0	|		|
1958	|	1883	|	species	|	SS	|	0	|	1	|	11	|	1	|	0	|	1	|	1	|	0	|		|
1960	|	1883	|	species	|	SV	|	0	|	1	|	11	|	1	|	0	|	1	|	1	|	0	|		|
1961	|	1883	|	species	|	SV	|	0	|	1	|	11	|	1	|	0	|	1	|	1	|	0	|		|
1962	|	1888	|	no rank	|		|	0	|	1	|	11	|	1	|	0	|	1	|	1	|	0	|		|
1963	|	1883	|	species	|	SO	|	0	|	1	|	11	|	1	|	0	|	1	|	1	|	0	|		|
1965	|	1883	|	species	|	SE	|	0	|	1	|	11	|	1	|	0	|	1	|	1	|	0	|		|
1967	|	1883	|	species	|	SK	|	0	|	1	|	11	|	1	|	0	|	1	|	1	|	0	|		|
1968	|	1883	|	species	|	SC	|	0	|	1	|	11	|	1	|	0	|	1	|	1	|	0	|		|
1969	|	1883	|	species	|	SC	|	0	|	1	|	11	|	1	|	0	|	1	|	1	|	0	|		|
1970	|	1883	|	species	|	SM	|	0	|	1	|	11	|	1	|	0	|	1	|	1	|	0	|		|
1971	|	1883	|	species	|	SN	|	0	|	1	|	11	|	1	|	0	|	1	|	1	|	0	|		|
1972	|	1883	|	species	|	SR	|	0	|	1	|	11	|	1	|	0	|	1	|	1	|	0	|		|
1988	|	2012	|	genus	|		|	0	|	1	|	11	|	1	|	0	|	1	|	0	|	0	|		|
1989	|	1988	|	species	|	AS	|	0	|	1	|	11	|	1	|	0	|	1	|	1	|	0	|		|
1990	|	1988	|	species	|	AA	|	0	|	1	|	11	|	1	|	0	|	1	|	1	|	0	|		|
1991	|	1988	|	species	|	AC	|	0	|	1	|	11	|	1	|	0	|	1	|	1	|	0	|		|
1992	|	1988	|	species	|	AE	|	0	|	1	|	11	|	1	|	0	|	1	|	1	|	0	|		|
1993	|	1988	|	species	|	AM	|	0	|	1	|	11	|	1	|	0	|	1	|	1	|	0	|		|
1994	|	1988	|	species	|	AR	|	0	|	1	|	11	|	1	|	0	|	1	|	1	|	0	|		|
1995	|	2004	|	genus	|		|	0	|	1	|	11	|	1	|	0	|	1	|	0	|	0	|		|
1996	|	1995	|	species	|	MG	|	0	|	1	|	11	|	1	|	0	|	1	|	1	|	0	|		|
1997	|	1995	|	species	|	MF	|	0	|	1	|	11	|	1	|	0	|	1	|	1	|	0	|		|
1998	|	2004	|	genus	|		|	0	|	1	|	11	|	1	|	0	|	1	|	0	|	0	|		|
1999	|	1998	|	species	|	PV	|	0	|	1	|	11	|	1	|	0	|	1	|	1	|	0	|		|
2000	|	2004	|	genus	|		|	0	|	1	|	11	|	1	|	0	|	1	|	0	|	0	|		|
2001	|	2000	|	species	|	SR	|	0	|	1	|	11	|	1	|	0	|	1	|	1	|	0	|		|
2002	|	2000	|	species	|	SA	|	0	|	1	|	11	|	1	|	0	|	1	|	1	|	0	|		|
2004	|	85012	|	family	|		|	0	|	1	|	11	|	1	|	0	|	1	|	0	|	0	|		|
2005	|	2004	|	genus	|		|	0	|	1	|	11	|	1	|	0	|	1	|	0	|	0	|		|
2006	|	147067	|	species	|	TB	|	0	|	1	|	11	|	1	|	0	|	1	|	1	|	0	|		|
2012	|	85012	|	family	|		|	0	|	1	|	11	|	1	|	0	|	1	|	0	|	0	|		|
2013	|	83676	|	genus	|		|	0	|	1	|	11	|	1	|	0	|	1	|	0	|	0	|		|
2014	|	2013	|	species	|	ND	|	0	|	1	|	11	|	1	|	0	|	1	|	1	|	0	|		|
2015	|	2013	|	species	|	NP	|	0	|	1	|	11	|	1	|	0	|	1	|	1	|	0	|		|
2016	|	2070	|	genus	|		|	0	|	1	|	11	|	1	|	0	|	1	|	0	|	0	|		|
2017	|	2016	|	species	|	SH	|	0	|	1	|	11	|	1	|	0	|	1	|	1	|	0	|		|
2019	|	2012	|	genus	|		|	0	|	1	|	11	|	1	|	0	|	1	|	0	|	0	|		|
2020	|	2019	|	species	|	TC	|	0	|	1	|	11	|	1	|	0	|	1	|	1	|	0	|		|
2021	|	83677	|	species	|	TF	|	0	|	1	|	11	|	1	|	0	|	1	|	1	|	0	|		|
2023	|	186824	|	genus	|		|	0	|	1	|	11	|	1	|	0	|	1	|	0	|	0	|		|
2024	|	2023	|	species	|	TI	|	0	|	1	|	11	|	1	|	0	|	1	|	1	|	0	|		|
2025	|	2023	|	species	|	TS	|	0	|	1	|	11	|	1	|	0	|	1	|	1	|	0	|		|
2026	|	2023	|	species	|	TV	|	0	|	1	|	11	|	1	|	0	|	1	|	1	|	0	|		|
2029	|	2070	|	genus	|		|	0	|	1	|	11	|	1	|	0	|	1	|	0	|	0	|		|
2030	|	2029	|	species	|	KA	|	0	|	1	|	11	|	1	|	0	|	1	|	1	|	0	|		|
2033	|	33882	|	species	|	MT	|	0	|	1	|	11	|	1	|	0	|	1	|	1	|	0	|		|
2034	|	85023	|	genus	|		|	0	|	1	|	11	|	1	|	0	|	1	|	0	|	0	|		|
2035	|	2034	|	species	|	CF	|	0	|	1	|	11	|	1	|	0	|	1	|	1	|	0	|		|
2036	|	2034	|	species	|	CC	|	0	|	1	|	11	|	1	|	0	|	1	|	1	|	0	|		|
2037	|	85003	|	order	|		|	0	|	1	|	11	|	1	|	0	|	1	|	0	|	0	|		|
2038	|	85016	|	genus	|		|	0	|	1	|	11	|	1	|	0	|	1	|	0	|	0	|		|
2039	|	2038	|	species	|	TW	|	0	|	1	|	11	|	1	|	0	|	1	|	1	|	0	|		|
2040	|	85015	|	genus	|		|	0	|	1	|	11	|	1	|	0	|	1	|	0	|	0	|		|
2041	|	2040	|	species	|	AE	|	0	|	1	|	11	|	1	|	0	|	1	|	1	|	0	|		|
2044	|	85015	|	genus	|		|	0	|	1	|	11	|	1	|	0	|	1	|	0	|	0	|		|
2045	|	2044	|	species	|	PS	|	0	|	1	|	11	|	1	|	0	|	1	|	1	|	0	|		|
2047	|	32207	|	species	|	RD	|	0	|	1	|	11	|	1	|	0	|	1	|	1	|	0	|		|
2049	|	85005	|	family	|		|	0	|	1	|	11	|	1	|	0	|	1	|	0	|	0	|		|
2050	|	279916	|	genus	|		|	0	|	1	|	11	|	1	|	0	|	1	|	0	|	0	|		|
2051	|	2050	|	species	|	MC	|	0	|	1	|	11	|	1	|	0	|	1	|	1	|	0	|		|
2052	|	2050	|	species	|	MM	|	0	|	1	|	11	|	1	|	0	|	1	|	1	|	0	|		|
2053	|	85026	|	genus	|		|	0	|	1	|	11	|	1	|	0	|	1	|	0	|	0	|		|
2054	|	2053	|	species	|	GB	|	0	|	1	|	11	|	1	|	0	|	1	|	1	|	0	|		|
2055	|	2053	|	species	|	GT	|	0	|	1	|	11	|	1	|	0	|	1	|	1	|	0	|		|
2056	|	85002	|	genus	|		|	0	|	1	|	11	|	1	|	0	|	1	|	0	|	0	|		|
2057	|	2056	|	species	|	ST	|	0	|	1	|	11	|	1	|	0	|	1	|	1	|	0	|		|
2060	|	85028	|	genus	|		|	0	|	1	|	11	|	1	|	0	|	1	|	0	|	0	|		|
2061	|	2060	|	species	|	TP	|	0	|	1	|	11	|	1	|	0	|	1	|	1	|	0	|		|
2062	|	85011	|	family	|		|	0	|	1	|	11	|	1	|	0	|	1	|	0	|	0	|		|
2063	|	2062	|	genus	|		|	0	|	1	|	11	|	1	|	0	|	1	|	0	|	0	|		|
2064	|	2063	|	species	|	KG	|	0	|	1	|	11	|	1	|	0	|	1	|	1	|	0	|		|
2065	|	2063	|	species	|	KP	|	0	|	1	|	11	|	1	|	0	|	1	|	1	|	0	|		|
2066	|	2063	|	species	|	KS	|	0	|	1	|	11	|	1	|	0	|	1	|	1	|	0	|		|
2069	|	1883	|	species	|	SS	|	0	|	1	|	11	|	1	|	0	|	1	|	1	|	0	|		|
2070	|	85010	|	family	|		|	0	|	1	|	11	|	1	|	0	|	1	|	0	|	0	|		|
2071	|	103957	|	genus	|		|	0	|	1	|	11	|	1	|	0	|	1	|	0	|	0	|		|
2072	|	2071	|	species	|	SA	|	0	|	1	|	11	|	1	|	0	|	1	|	1	|	0	|		|
2074	|	1847	|	species	|	PA	|	0	|	1	|	11	|	1	|	0	|	1	|	1	|	0	|		|
2075	|	1847	|	species	|	PN	|	0	|	1	|	11	|	1	|	0	|	1	|	1	|	0	|		|
2077	|	186821	|	genus	|		|	0	|	1	|	11	|	1	|	0	|	1	|	0	|	0	|		|
2078	|	2077	|	species	|	SI	|	0	|	1	|	11	|	1	|	0	|	1	|	1	|	0	|		|
2080	|	2077	|	species	|	SL	|	0	|	1	|	11	|	1	|	0	|	1	|	1	|	0	|		|
2081	|	68298	|	genus	|		|	0	|	1	|	11	|	1	|	0	|	1	|	0	|	0	|		|
2082	|	2081	|	species	|	SB	|	0	|	1	|	11	|	1	|	0	|	1	|	1	|	0	|		|
2085	|	31969	|	order	|		|	0	|	1	|	4	|	0	|	0	|	1	|	1	|	0	|		|
2086	|	186333	|	genus	|		|	0	|	1	|	11	|	1	|	0	|	1	|	0	|	0	|		|
2087	|	2086	|	species	|	AA	|	0	|	1	|	11	|	1	|	0	|	1	|	1	|	0	|		|
2088	|	2086	|	species	|	AB	|	0	|	1	|	11	|	1	|	0	|	1	|	1	|	0	|		|
2089	|	2086	|	species	|	AV	|	0	|	1	|	11	|	1	|	0	|	1	|	1	|	0	|		|
2092	|	2085	|	family	|		|	0	|	1	|	4	|	1	|	0	|	1	|	0	|	0	|		|
2093	|	2092	|	genus	|		|	0	|	1	|	4	|	1	|	0	|	1	|	0	|	0	|		|
2094	|	2093	|	species	|	MA	|	0	|	1	|	4	|	1	|	0	|	1	|	1	|	0	|		|
2095	|	2093	|	species	|	MC	|	0	|	1	|	4	|	1	|	0	|	1	|	1	|	0	|		|
2096	|	2093	|	species	|	MG	|	0	|	1	|	4	|	1	|	0	|	1	|	1	|	0	|		|
2097	|	2093	|	species	|	MG	|	0	|	1	|	4	|	1	|	0	|	1	|	1	|	0	|		|
2098	|	2093	|	species	|	MH	|	0	|	1	|	4	|	1	|	0	|	1	|	1	|	0	|		|
2099	|	2093	|	species	|	MH	|	0	|	1	|	4	|	1	|	0	|	1	|	1	|	0	|		|
2100	|	2093	|	species	|	MH	|	0	|	1	|	4	|	1	|	0	|	1	|	1	|	0	|		|
2101	|	2115	|	no rank	|		|	0	|	1	|	4	|	1	|	0	|	1	|	1	|	0	|		|
2102	|	2093	|	species	|	MM	|	0	|	1	|	4	|	1	|	0	|	1	|	1	|	0	|		|
2103	|	2102	|	subspecies	|	MM	|	0	|	1	|	4	|	1	|	0	|	1	|	1	|	0	|		|
2104	|	2093	|	species	|	MP	|	0	|	1	|	4	|	1	|	0	|	1	|	1	|	0	|		|
2105	|	2093	|	species	|	MS	|	0	|	1	|	4	|	1	|	0	|	1	|	1	|	0	|		|
2106	|	2093	|	species	|	MC	|	0	|	1	|	4	|	1	|	0	|	1	|	1	|	0	|		|
2107	|	2093	|	species	|	MP	|	0	|	1	|	4	|	1	|	0	|	1	|	1	|	0	|		|
2108	|	2093	|	species	|	MS	|	0	|	1	|	4	|	1	|	0	|	1	|	1	|	0	|		|
2109	|	2093	|	species	|	MS	|	0	|	1	|	4	|	1	|	0	|	1	|	1	|	0	|		|
2110	|	2093	|	species	|	MA	|	0	|	1	|	4	|	1	|	0	|	1	|	1	|	0	|		|
2111	|	2093	|	species	|	MA	|	0	|	1	|	4	|	1	|	0	|	1	|	1	|	0	|		|
2112	|	2093	|	species	|	MB	|	0	|	1	|	4	|	1	|	0	|	1	|	1	|	0	|		|
2113	|	2093	|	species	|	MC	|	0	|	1	|	4	|	1	|	0	|	1	|	1	|	0	|		|
2114	|	46238	|	species	|	EE	|	0	|	1	|	4	|	1	|	0	|	1	|	1	|	0	|		|
2115	|	2093	|	species	|	MF	|	0	|	1	|	4	|	1	|	0	|	1	|	1	|	0	|		|
2116	|	2093	|	species	|	MI	|	0	|	1	|	4	|	1	|	0	|	1	|	1	|	0	|		|
2117	|	2093	|	species	|	ML	|	0	|	1	|	4	|	1	|	0	|	1	|	1	|	0	|		|
2118	|	2093	|	species	|	MM	|	0	|	1	|	4	|	1	|	0	|	1	|	1	|	0	|		|
2119	|	2093	|	species	|	MM	|	0	|	1	|	4	|	1	|	0	|	1	|	1	|	0	|		|
2120	|	2093	|	species	|	MN	|	0	|	1	|	4	|	1	|	0	|	1	|	1	|	0	|		|
2121	|	2093	|	species	|	MO	|	0	|	1	|	4	|	1	|	0	|	1	|	1	|	0	|		|
2122	|	2093	|	species	|	MP	|	0	|	1	|	4	|	1	|	0	|	1	|	1	|	0	|		|
2123	|	2093	|	species	|	MP	|	0	|	1	|	4	|	1	|	0	|	1	|	1	|	0	|		|
2124	|	2093	|	species	|	MS	|	0	|	1	|	4	|	1	|	0	|	1	|	1	|	0	|		|
2125	|	2093	|	species	|	MS	|	0	|	1	|	4	|	1	|	0	|	1	|	1	|	0	|		|
2126	|	2093	|	species	|	MS	|	0	|	1	|	4	|	1	|	0	|	1	|	1	|	0	|		|
2127	|	2093	|	species	|	MC	|	0	|	1	|	4	|	1	|	0	|	1	|	1	|	0	|		|
2128	|	2093	|	species	|	MF	|	0	|	1	|	4	|	1	|	0	|	1	|	1	|	0	|		|
2129	|	2092	|	genus	|		|	0	|	1	|	4	|	1	|	0	|	1	|	0	|	0	|		|
2130	|	2129	|	species	|	UU	|	0	|	1	|	4	|	1	|	0	|	1	|	1	|	0	|		|
2131	|	186328	|	family	|		|	0	|	1	|	4	|	1	|	0	|	1	|	0	|	0	|		|
2132	|	2131	|	genus	|		|	0	|	1	|	4	|	1	|	0	|	1	|	0	|	0	|		|
2133	|	2132	|	species	|	SC	|	0	|	1	|	4	|	1	|	0	|	1	|	1	|	0	|		|
2134	|	2132	|	species	|	SM	|	0	|	1	|	4	|	1	|	0	|	1	|	1	|	0	|		|
2135	|	2132	|	species	|	SS	|	0	|	1	|	4	|	1	|	0	|	1	|	1	|	0	|		|
2136	|	2132	|	species	|	SM	|	0	|	1	|	4	|	1	|	0	|	1	|	1	|	0	|		|
2137	|	2132	|	species	|	SA	|	0	|	1	|	4	|	1	|	0	|	1	|	1	|	0	|		|
2138	|	2132	|	species	|	SP	|	0	|	1	|	4	|	1	|	0	|	1	|	1	|	0	|		|
2139	|	2132	|	species	|	SC	|	0	|	1	|	4	|	1	|	0	|	1	|	1	|	0	|		|
2141	|	2132	|	species	|	SI	|	0	|	1	|	4	|	1	|	0	|	1	|	1	|	0	|		|
2142	|	2132	|	species	|	SD	|	0	|	1	|	4	|	1	|	0	|	1	|	1	|	0	|		|
2143	|	2132	|	species	|	SG	|	0	|	1	|	4	|	1	|	0	|	1	|	1	|	0	|		|
2144	|	2132	|	species	|	SM	|	0	|	1	|	4	|	1	|	0	|	1	|	1	|	0	|		|
2145	|	2132	|	species	|	ST	|	0	|	1	|	4	|	1	|	0	|	1	|	1	|	0	|		|
2146	|	186329	|	family	|		|	0	|	1	|	11	|	1	|	0	|	1	|	0	|	0	|		|
2147	|	2146	|	genus	|		|	0	|	1	|	4	|	0	|	0	|	1	|	0	|	0	|		|
2148	|	2147	|	species	|	AL	|	0	|	1	|	4	|	1	|	0	|	1	|	1	|	0	|		|
2149	|	46239	|	species	|	ME	|	0	|	1	|	4	|	1	|	0	|	1	|	1	|	0	|		|
2150	|	2147	|	species	|	AM	|	0	|	1	|	4	|	1	|	0	|	1	|	1	|	0	|		|
2151	|	46239	|	species	|	MF	|	0	|	1	|	4	|	1	|	0	|	1	|	1	|	0	|		|
2152	|	186333	|	genus	|		|	0	|	1	|	11	|	1	|	0	|	1	|	0	|	0	|		|
2153	|	2152	|	species	|	AA	|	0	|	1	|	11	|	1	|	0	|	1	|	1	|	0	|		|
2155	|	85635	|	species	|	PS	|	0	|	1	|	11	|	1	|	0	|	1	|	1	|	0	|		|
2157	|	131567	|	superkingdom	|		|	0	|	0	|	11	|	0	|	0	|	0	|	0	|	0	|		|
2158	|	183925	|	order	|		|	0	|	1	|	11	|	1	|	0	|	1	|	0	|	0	|		|
2159	|	2158	|	family	|		|	0	|	1	|	11	|	1	|	0	|	1	|	0	|	0	|		|
2160	|	2159	|	genus	|		|	0	|	1	|	11	|	1	|	0	|	1	|	0	|	0	|		|
2161	|	2160	|	species	|	MB	|	0	|	1	|	11	|	1	|	0	|	1	|	1	|	0	|		|
2162	|	2160	|	species	|	MF	|	0	|	1	|	11	|	1	|	0	|	1	|	1	|	0	|		|
2163	|	2160	|	species	|	MI	|	0	|	1	|	11	|	1	|	0	|	1	|	1	|	0	|		|
2164	|	2160	|	species	|	MS	|	0	|	1	|	11	|	1	|	0	|	1	|	1	|	0	|		|
2171	|	2160	|	species	|	MP	|	0	|	1	|	11	|	1	|	0	|	1	|	1	|	0	|		|
2172	|	2159	|	genus	|		|	0	|	1	|	11	|	1	|	0	|	1	|	0	|	0	|		|
2173	|	2172	|	species	|	MS	|	0	|	1	|	11	|	1	|	0	|	1	|	1	|	0	|		|
2174	|	225464	|	species	|	MP	|	0	|	1	|	11	|	1	|	0	|	1	|	1	|	0	|		|
2175	|	2206	|	genus	|		|	0	|	1	|	11	|	1	|	0	|	1	|	0	|	0	|		|
2176	|	2175	|	species	|	MM	|	0	|	1	|	11	|	1	|	0	|	1	|	1	|	0	|		|
2177	|	2175	|	species	|	MH	|	0	|	1	|	11	|	1	|	0	|	1	|	1	|	0	|		|
2178	|	2158	|	family	|		|	0	|	1	|	11	|	1	|	0	|	1	|	0	|	0	|		|
2179	|	2178	|	genus	|		|	0	|	1	|	11	|	1	|	0	|	1	|	0	|	0	|		|
2180	|	2179	|	species	|	MF	|	0	|	1	|	11	|	1	|	0	|	1	|	1	|	0	|		|
2181	|	2179	|	species	|	MS	|	0	|	1	|	11	|	1	|	0	|	1	|	1	|	0	|		|
2182	|	183939	|	order	|		|	0	|	1	|	11	|	1	|	0	|	1	|	0	|	0	|		|
2183	|	2182	|	family	|		|	0	|	1	|	11	|	1	|	0	|	1	|	0	|	0	|		|
2184	|	2183	|	genus	|		|	0	|	1	|	11	|	1	|	0	|	1	|	0	|	0	|		|
2186	|	155862	|	species	|	MT	|	0	|	1	|	11	|	1	|	0	|	1	|	1	|	0	|		|
2187	|	2184	|	species	|	MV	|	0	|	1	|	11	|	1	|	0	|	1	|	1	|	0	|		|
2188	|	2184	|	species	|	MV	|	0	|	1	|	11	|	1	|	0	|	1	|	1	|	0	|		|
2189	|	196119	|	species	|	MI	|	0	|	1	|	11	|	1	|	0	|	1	|	1	|	0	|		|
2190	|	196118	|	species	|	MJ	|	0	|	1	|	11	|	1	|	0	|	1	|	1	|	0	|		|
2191	|	224756	|	order	|		|	0	|	1	|	11	|	1	|	0	|	1	|	0	|	0	|		|
2192	|	88404	|	genus	|		|	0	|	1	|	11	|	1	|	0	|	1	|	0	|	0	|		|
2193	|	2192	|	species	|	MP	|	0	|	1	|	11	|	1	|	0	|	1	|	1	|	0	|		|
2194	|	2191	|	family	|		|	0	|	1	|	11	|	1	|	0	|	1	|	0	|	0	|		|
2195	|	2194	|	genus	|		|	0	|	1	|	11	|	1	|	0	|	1	|	0	|	0	|		|
2197	|	2195	|	species	|	MC	|	0	|	1	|	11	|	1	|	0	|	1	|	1	|	0	|		|
2198	|	45989	|	species	|	MM	|	0	|	1	|	11	|	1	|	0	|	1	|	1	|	0	|		|
2199	|	2195	|	species	|	MO	|	0	|	1	|	11	|	1	|	0	|	1	|	1	|	0	|		|
2200	|	45989	|	species	|	MT	|	0	|	1	|	11	|	1	|	0	|	1	|	1	|	0	|		|
2201	|	81416	|	species	|	ML	|	0	|	1	|	11	|	1	|	0	|	1	|	1	|	0	|		|
2202	|	196137	|	genus	|		|	0	|	1	|	11	|	1	|	0	|	1	|	0	|	0	|		|
2203	|	2202	|	species	|	MH	|	0	|	1	|	11	|	1	|	0	|	1	|	1	|	0	|		|
2204	|	2194	|	genus	|		|	0	|	1	|	11	|	1	|	0	|	1	|	0	|	0	|		|
2205	|	2204	|	species	|	MM	|	0	|	1	|	11	|	1	|	0	|	1	|	1	|	0	|		|
2206	|	94695	|	family	|		|	0	|	1	|	11	|	1	|	0	|	1	|	0	|	0	|		|
2207	|	2206	|	genus	|		|	0	|	1	|	11	|	1	|	0	|	1	|	0	|	0	|		|
2208	|	2207	|	species	|	MB	|	0	|	1	|	11	|	1	|	0	|	1	|	1	|	0	|		|
2209	|	2207	|	species	|	MM	|	0	|	1	|	11	|	1	|	0	|	1	|	1	|	0	|		|
2210	|	2207	|	species	|	MT	|	0	|	1	|	11	|	1	|	0	|	1	|	1	|	0	|		|
2213	|	2207	|	species	|	MS	|	0	|	1	|	11	|	1	|	0	|	1	|	1	|	0	|		|
2214	|	2207	|	species	|	MA	|	0	|	1	|	11	|	1	|	0	|	1	|	1	|	0	|		|
2215	|	2207	|	species	|	MV	|	0	|	1	|	11	|	1	|	0	|	1	|	1	|	0	|		|
2220	|	2206	|	genus	|		|	0	|	1	|	11	|	1	|	0	|	1	|	0	|	0	|		|
2221	|	2220	|	species	|	MT	|	0	|	1	|	11	|	1	|	0	|	1	|	1	|	0	|		|
2222	|	143067	|	genus	|		|	0	|	1	|	11	|	1	|	0	|	1	|	0	|	0	|		|
2223	|	2222	|	species	|	MC	|	0	|	1	|	11	|	1	|	0	|	1	|	1	|	0	|		|
2224	|	2222	|	species	|	MT	|	0	|	1	|	11	|	1	|	0	|	1	|	1	|	0	|		|
2225	|	2206	|	genus	|		|	0	|	1	|	11	|	1	|	0	|	1	|	0	|	0	|		|
2226	|	2225	|	species	|	MM	|	0	|	1	|	11	|	1	|	0	|	1	|	1	|	0	|		|
2231	|	183980	|	order	|		|	0	|	1	|	11	|	1	|	0	|	1	|	0	|	0	|		|
2232	|	2231	|	family	|		|	0	|	1	|	11	|	1	|	0	|	1	|	0	|	0	|		|
2233	|	2232	|	genus	|		|	0	|	1	|	11	|	1	|	0	|	1	|	0	|	0	|		|
2234	|	2233	|	species	|	AF	|	0	|	1	|	11	|	1	|	0	|	1	|	1	|	0	|		|
2235	|	183963	|	order	|		|	0	|	1	|	11	|	1	|	0	|	1	|	0	|	0	|		|
2236	|	2235	|	family	|		|	0	|	1	|	11	|	1	|	0	|	1	|	0	|	0	|		|
2237	|	2236	|	genus	|		|	0	|	1	|	11	|	1	|	0	|	1	|	0	|	0	|		|
2238	|	2237	|	species	|	HM	|	0	|	1	|	11	|	1	|	0	|	1	|	1	|	0	|		|
2239	|	2236	|	genus	|		|	0	|	1	|	11	|	1	|	0	|	1	|	0	|	0	|		|
2242	|	2239	|	species	|	HS	|	0	|	1	|	11	|	1	|	0	|	1	|	1	|	0	|		|
2243	|	2239	|	species	|	HS	|	0	|	1	|	11	|	1	|	0	|	1	|	1	|	0	|		|
2244	|	2239	|	species	|	HS	|	0	|	1	|	11	|	1	|	0	|	1	|	1	|	0	|		|
2246	|	2251	|	species	|	HV	|	0	|	1	|	11	|	1	|	0	|	1	|	1	|	0	|		|
2247	|	56688	|	species	|	HL	|	0	|	1	|	11	|	1	|	0	|	1	|	1	|	0	|		|
2248	|	56688	|	species	|	HS	|	0	|	1	|	11	|	1	|	0	|	1	|	1	|	0	|		|
2249	|	2236	|	genus	|		|	0	|	1	|	11	|	1	|	0	|	1	|	0	|	0	|		|
2250	|	2249	|	species	|	HM	|	0	|	1	|	11	|	1	|	0	|	1	|	1	|	0	|		|
2251	|	2236	|	genus	|		|	0	|	1	|	11	|	1	|	0	|	1	|	0	|	0	|		|
2252	|	2251	|	species	|	HM	|	0	|	1	|	11	|	1	|	0	|	1	|	1	|	0	|		|
2253	|	2251	|	species	|	HS	|	0	|	1	|	11	|	1	|	0	|	1	|	1	|	0	|		|
2254	|	2251	|	species	|	HL	|	0	|	1	|	11	|	1	|	0	|	1	|	1	|	0	|		|
2256	|	2236	|	genus	|		|	0	|	1	|	11	|	1	|	0	|	1	|	0	|	0	|		|
2257	|	63743	|	species	|	NP	|	0	|	1	|	11	|	1	|	0	|	1	|	1	|	0	|		|
2258	|	183968	|	order	|		|	0	|	1	|	11	|	1	|	0	|	1	|	0	|	0	|		|
2259	|	2258	|	family	|		|	0	|	1	|	11	|	1	|	0	|	1	|	0	|	0	|		|
2260	|	2259	|	genus	|		|	0	|	1	|	11	|	1	|	0	|	1	|	0	|	0	|		|
2261	|	2260	|	species	|	PF	|	0	|	1	|	11	|	1	|	0	|	1	|	1	|	0	|		|
2262	|	2260	|	species	|	PW	|	0	|	1	|	11	|	1	|	0	|	1	|	1	|	0	|		|
2263	|	2259	|	genus	|		|	0	|	1	|	11	|	1	|	0	|	1	|	0	|	0	|		|
2264	|	2263	|	species	|	TC	|	0	|	1	|	11	|	1	|	0	|	1	|	1	|	0	|		|
2265	|	2263	|	species	|	TL	|	0	|	1	|	11	|	1	|	0	|	1	|	1	|	0	|		|
2266	|	183924	|	order	|		|	0	|	1	|	11	|	1	|	0	|	1	|	0	|	0	|		|
2267	|	2266	|	family	|		|	0	|	1	|	11	|	1	|	0	|	1	|	0	|	0	|		|
2268	|	114378	|	genus	|		|	0	|	1	|	11	|	1	|	0	|	1	|	0	|	0	|		|
2269	|	2268	|	species	|	TP	|	0	|	1	|	11	|	1	|	0	|	1	|	1	|	0	|		|
2270	|	2267	|	genus	|		|	0	|	1	|	11	|	1	|	0	|	1	|	0	|	0	|		|
2271	|	2270	|	species	|	TT	|	0	|	1	|	11	|	1	|	0	|	1	|	1	|	0	|		|
2272	|	114380	|	family	|		|	0	|	1	|	11	|	1	|	0	|	1	|	0	|	0	|		|
2273	|	2272	|	genus	|		|	0	|	1	|	11	|	1	|	0	|	1	|	0	|	0	|		|
2274	|	2273	|	species	|	DM	|	0	|	1	|	11	|	1	|	0	|	1	|	1	|	0	|		|
2275	|	2273	|	species	|	DM	|	0	|	1	|	11	|	1	|	0	|	1	|	1	|	0	|		|
2276	|	2267	|	genus	|		|	0	|	1	|	11	|	1	|	0	|	1	|	0	|	0	|		|
2277	|	2276	|	species	|	PI	|	0	|	1	|	11	|	1	|	0	|	1	|	1	|	0	|		|
2278	|	2276	|	species	|	PO	|	0	|	1	|	11	|	1	|	0	|	1	|	1	|	0	|		|
2279	|	2272	|	genus	|		|	0	|	1	|	11	|	1	|	0	|	1	|	0	|	0	|		|
2280	|	2279	|	species	|	SM	|	0	|	1	|	11	|	1	|	0	|	1	|	1	|	0	|		|
2281	|	183924	|	order	|		|	0	|	1	|	11	|	1	|	0	|	1	|	0	|	0	|		|
2283	|	12914	|	species	|	AA	|	0	|	1	|	11	|	1	|	0	|	1	|	1	|	0	|		|
2284	|	118883	|	genus	|		|	0	|	1	|	11	|	1	|	0	|	1	|	0	|	0	|		|
2285	|	2284	|	species	|	SA	|	0	|	1	|	11	|	1	|	0	|	1	|	1	|	0	|		|
2286	|	2284	|	species	|	SS	|	0	|	1	|	11	|	1	|	0	|	1	|	1	|	0	|		|
2287	|	2284	|	species	|	SS	|	0	|	1	|	11	|	1	|	0	|	1	|	1	|	0	|		|
2288	|	2284	|	species	|	SS	|	0	|	1	|	11	|	1	|	0	|	1	|	1	|	0	|		|
2289	|	213119	|	genus	|		|	0	|	1	|	11	|	1	|	0	|	1	|	0	|	0	|		|
2290	|	2289	|	species	|	DC	|	0	|	1	|	11	|	1	|	0	|	1	|	1	|	0	|		|
2291	|	2289	|	species	|	DH	|	0	|	1	|	11	|	1	|	0	|	1	|	1	|	0	|		|
2292	|	2289	|	species	|	DL	|	0	|	1	|	11	|	1	|	0	|	1	|	1	|	0	|		|
2293	|	2289	|	species	|	DP	|	0	|	1	|	11	|	1	|	0	|	1	|	1	|	0	|		|
2294	|	2289	|	species	|	DS	|	0	|	1	|	11	|	1	|	0	|	1	|	1	|	0	|		|
2295	|	213119	|	genus	|		|	0	|	1	|	11	|	1	|	0	|	1	|	0	|	0	|		|
2296	|	2295	|	species	|	DA	|	0	|	1	|	11	|	1	|	0	|	1	|	1	|	0	|		|
2297	|	2295	|	species	|	DN	|	0	|	1	|	11	|	1	|	0	|	1	|	1	|	0	|		|
2298	|	2295	|	species	|	DV	|	0	|	1	|	11	|	1	|	0	|	1	|	1	|	0	|		|
2299	|	213119	|	genus	|		|	0	|	1	|	11	|	1	|	0	|	1	|	0	|	0	|		|
2300	|	2299	|	species	|	DV	|	0	|	1	|	11	|	1	|	0	|	1	|	1	|	0	|		|
2301	|	183967	|	order	|		|	0	|	1	|	11	|	1	|	0	|	1	|	0	|	0	|		|
2302	|	46659	|	genus	|		|	0	|	1	|	11	|	1	|	0	|	1	|	0	|	0	|		|
2303	|	2302	|	species	|	TA	|	0	|	1	|	11	|	1	|	0	|	1	|	1	|	0	|		|
2307	|	114380	|	family	|		|	0	|	1	|	11	|	1	|	0	|	1	|	0	|	0	|		|
2308	|	2307	|	genus	|		|	0	|	1	|	11	|	1	|	0	|	1	|	0	|	0	|		|
2309	|	2308	|	species	|	PO	|	0	|	1	|	11	|	1	|	0	|	1	|	1	|	0	|		|
2312	|	225464	|	species	|	TS	|	0	|	1	|	11	|	1	|	0	|	1	|	1	|	0	|		|
2314	|	2194	|	genus	|		|	0	|	1	|	11	|	1	|	0	|	1	|	0	|	0	|		|
2315	|	2314	|	species	|	ML	|	0	|	1	|	11	|	1	|	0	|	1	|	1	|	0	|		|
2316	|	2159	|	genus	|		|	0	|	1	|	11	|	1	|	0	|	1	|	0	|	0	|		|
2317	|	2316	|	species	|	MS	|	0	|	1	|	11	|	1	|	0	|	1	|	1	|	0	|		|
2319	|	183713	|	genus	|		|	0	|	1	|	11	|	1	|	0	|	1	|	0	|	0	|		|
2320	|	2319	|	species	|	MK	|	0	|	1	|	11	|	1	|	0	|	1	|	1	|	0	|		|
2321	|	2206	|	genus	|		|	0	|	1	|	11	|	1	|	0	|	1	|	0	|	0	|		|
2322	|	2321	|	species	|	ME	|	0	|	1	|	11	|	1	|	0	|	1	|	1	|	0	|		|
2323	|	2	|	no rank	|		|	0	|	1	|	11	|	1	|	0	|	1	|	1	|	0	|		|
2325	|	1754	|	species	|	TK	|	0	|	1	|	11	|	1	|	0	|	1	|	1	|	0	|		|
2326	|	32036	|	species	|	AH	|	0	|	1	|	11	|	1	|	0	|	1	|	1	|	0	|		|
2327	|	17	|	no rank	|		|	0	|	1	|	11	|	1	|	0	|	1	|	1	|	0	|		|
2330	|	972	|	genus	|		|	0	|	1	|	11	|	1	|	0	|	1	|	0	|	0	|		|
2331	|	2330	|	species	|	HP	|	0	|	1	|	11	|	1	|	0	|	1	|	1	|	0	|		|
2332	|	203492	|	genus	|		|	0	|	1	|	11	|	1	|	0	|	1	|	0	|	0	|		|
2333	|	2332	|	species	|	PM	|	0	|	1	|	11	|	1	|	0	|	1	|	1	|	0	|		|
2334	|	1386	|	species	|	BS	|	0	|	1	|	11	|	1	|	0	|	1	|	1	|	0	|		|
2335	|	188709	|	genus	|		|	0	|	1	|	11	|	1	|	0	|	1	|	0	|	0	|		|
2336	|	2335	|	species	|	TM	|	0	|	1	|	11	|	1	|	0	|	1	|	1	|	0	|		|
2337	|	2335	|	species	|	TN	|	0	|	1	|	11	|	1	|	0	|	1	|	1	|	0	|		|
2338	|	48479	|	species	|	UB	|	11	|	1	|	11	|	1	|	0	|	1	|	1	|	0	|	uncultured	|
2339	|	32036	|	species	|	TF	|	0	|	1	|	11	|	1	|	0	|	1	|	1	|	0	|		|
2340	|	32036	|	species	|	SV	|	0	|	1	|	11	|	1	|	0	|	1	|	1	|	0	|		|
2341	|	36866	|	species	|	PE	|	0	|	1	|	11	|	1	|	0	|	1	|	1	|	0	|		|
2342	|	36866	|	species	|	PE	|	0	|	1	|	11	|	1	|	0	|	1	|	1	|	0	|		|
2343	|	77549	|	species	|	EO	|	0	|	1	|	11	|	1	|	0	|	1	|	1	|	0	|		|
2344	|	31993	|	genus	|		|	0	|	1	|	11	|	1	|	0	|	1	|	0	|	0	|		|
2345	|	2344	|	species	|	MM	|	0	|	1	|	11	|	1	|	0	|	1	|	1	|	0	|		|
2347	|	122706	|	species	|	IS	|	0	|	1	|	11	|	1	|	0	|	1	|	1	|	0	|		|
2349	|	89374	|	genus	|		|	0	|	1	|	11	|	1	|	0	|	1	|	0	|	0	|		|
2350	|	2349	|	species	|	HH	|	0	|	1	|	11	|	1	|	0	|	1	|	1	|	0	|		|
2351	|	191394	|	genus	|		|	0	|	1	|	11	|	1	|	0	|	1	|	0	|	0	|		|
2352	|	2351	|	species	|	FS	|	0	|	1	|	11	|	1	|	0	|	1	|	1	|	0	|		|
2353	|	72293	|	genus	|		|	0	|	1	|	11	|	1	|	0	|	1	|	0	|	0	|		|
2354	|	2353	|	species	|	FR	|	0	|	1	|	11	|	1	|	0	|	1	|	1	|	0	|		|
2355	|	49928	|	species	|	UB	|	0	|	1	|	11	|	1	|	0	|	1	|	1	|	0	|		|
2357	|	213468	|	genus	|		|	0	|	1	|	11	|	1	|	0	|	1	|	0	|	0	|		|
2358	|	2357	|	species	|	DT	|	0	|	1	|	11	|	1	|	0	|	1	|	1	|	0	|		|
2360	|	32036	|	species	|	BT	|	0	|	1	|	11	|	1	|	0	|	1	|	1	|	0	|		|
2361	|	32036	|	species	|	CM	|	0	|	1	|	11	|	1	|	0	|	1	|	1	|	0	|		|
2362	|	32036	|	species	|	CO	|	0	|	1	|	11	|	1	|	0	|	1	|	1	|	0	|		|
2363	|	32036	|	species	|	LA	|	0	|	1	|	11	|	1	|	0	|	1	|	1	|	0	|		|
2364	|	32036	|	species	|	LA	|	0	|	1	|	11	|	1	|	0	|	1	|	1	|	0	|		|
2365	|	32036	|	species	|	RP	|	0	|	1	|	11	|	1	|	0	|	1	|	1	|	0	|		|
2366	|	77549	|	species	|	EO	|	0	|	1	|	11	|	1	|	0	|	1	|	1	|	0	|		|
2368	|	72276	|	genus	|		|	0	|	1	|	11	|	1	|	0	|	1	|	0	|	0	|		|
2369	|	2368	|	species	|	AA	|	0	|	1	|	11	|	1	|	0	|	1	|	1	|	0	|		|
2370	|	32033	|	genus	|		|	0	|	1	|	11	|	1	|	0	|	1	|	0	|	0	|		|
2371	|	2370	|	species	|	XF	|	0	|	1	|	11	|	1	|	0	|	1	|	1	|	0	|		|
2373	|	31977	|	genus	|		|	0	|	1	|	11	|	1	|	0	|	1	|	0	|	0	|		|
2374	|	2373	|	species	|	AL	|	0	|	1	|	11	|	1	|	0	|	1	|	1	|	0	|		|
2375	|	31977	|	genus	|		|	0	|	1	|	11	|	1	|	0	|	1	|	0	|	0	|		|
2376	|	2375	|	species	|	SP	|	0	|	1	|	11	|	1	|	0	|	1	|	1	|	0	|		|
2377	|	2375	|	species	|	ST	|	0	|	1	|	11	|	1	|	0	|	1	|	1	|	0	|		|
2378	|	2375	|	species	|	SO	|	0	|	1	|	11	|	1	|	0	|	1	|	1	|	0	|		|
2382	|	31980	|	species	|	AR	|	0	|	1	|	11	|	1	|	0	|	1	|	1	|	0	|		|
2383	|	186813	|	genus	|		|	0	|	1	|	11	|	1	|	0	|	1	|	0	|	0	|		|
2384	|	2383	|	species	|	ES	|	0	|	1	|	11	|	1	|	0	|	1	|	1	|	0	|		|
2387	|	28384	|	no rank	|		|	8	|	1	|	11	|	1	|	0	|	1	|	0	|	0	|		|
2389	|	2387	|	species	|	TT	|	8	|	1	|	11	|	1	|	0	|	1	|	1	|	0	|		|
2391	|	2387	|	species	|	TT	|	8	|	1	|	11	|	1	|	0	|	1	|	1	|	0	|		|
2394	|	2387	|	species	|	TT	|	8	|	1	|	11	|	1	|	0	|	1	|	1	|	0	|		|
2395	|	2387	|	species	|	TT	|	8	|	1	|	11	|	1	|	0	|	1	|	1	|	0	|		|
2397	|	2387	|	species	|	TT	|	8	|	1	|	11	|	1	|	0	|	1	|	1	|	0	|		|
2398	|	2387	|	species	|	TT	|	8	|	1	|	11	|	1	|	0	|	1	|	1	|	0	|		|
2401	|	2387	|	species	|	TT	|	8	|	1	|	11	|	1	|	0	|	1	|	1	|	0	|		|
2405	|	2387	|	species	|	TT	|	8	|	1	|	11	|	1	|	0	|	1	|	1	|	0	|		|
2407	|	2387	|	species	|	TT	|	8	|	1	|	11	|	1	|	0	|	1	|	1	|	0	|		|
2411	|	2387	|	species	|	TT	|	8	|	1	|	11	|	1	|	0	|	1	|	1	|	0	|		|
2413	|	2387	|	species	|	TT	|	8	|	1	|	11	|	1	|	0	|	1	|	1	|	0	|		|
2419	|	188708	|	order	|		|	0	|	1	|	11	|	1	|	0	|	1	|	0	|	0	|		|
2420	|	188709	|	genus	|		|	0	|	1	|	11	|	1	|	0	|	1	|	0	|	0	|		|
2421	|	2420	|	species	|	TA	|	0	|	1	|	11	|	1	|	0	|	1	|	1	|	0	|		|
2422	|	188709	|	genus	|		|	0	|	1	|	11	|	1	|	0	|	1	|	0	|	0	|		|
2423	|	2422	|	species	|	FI	|	0	|	1	|	11	|	1	|	0	|	1	|	1	|	0	|		|
2424	|	2422	|	species	|	FN	|	0	|	1	|	11	|	1	|	0	|	1	|	1	|	0	|		|
2425	|	256005	|	genus	|		|	0	|	1	|	11	|	1	|	0	|	1	|	0	|	0	|		|
2426	|	2425	|	species	|	TT	|	0	|	1	|	11	|	1	|	0	|	1	|	1	|	0	|		|
2428	|	2435	|	species	|	TP	|	0	|	1	|	11	|	1	|	0	|	1	|	1	|	0	|		|
2429	|	32036	|	species	|	SR	|	0	|	1	|	11	|	1	|	0	|	1	|	1	|	0	|		|
2433	|	31989	|	genus	|		|	0	|	1	|	11	|	1	|	0	|	1	|	0	|	0	|		|
2434	|	2433	|	species	|	RD	|	0	|	1	|	11	|	1	|	0	|	1	|	1	|	0	|		|
2435	|	28384	|	no rank	|		|	0	|	0	|	11	|	1	|	0	|	1	|	0	|	0	|		|
2437	|	2435	|	species	|	PC	|	0	|	1	|	11	|	1	|	0	|	1	|	1	|	0	|		|
2438	|	2435	|	species	|	PC	|	0	|	1	|	11	|	1	|	0	|	1	|	1	|	0	|		|
2439	|	2435	|	species	|	PC	|	0	|	1	|	11	|	1	|	0	|	1	|	1	|	0	|		|
2440	|	2435	|	species	|	PC	|	0	|	1	|	11	|	1	|	0	|	1	|	1	|	0	|		|
2441	|	2435	|	species	|	PC	|	0	|	1	|	11	|	1	|	0	|	1	|	1	|	0	|		|
2442	|	2435	|	species	|	PC	|	0	|	1	|	11	|	1	|	0	|	1	|	1	|	0	|		|
2443	|	2435	|	species	|	PC	|	0	|	1	|	11	|	1	|	0	|	1	|	1	|	0	|		|
2446	|	2435	|	species	|	PC	|	0	|	1	|	11	|	1	|	0	|	1	|	1	|	0	|		|
2447	|	2435	|	species	|	PC	|	0	|	1	|	11	|	1	|	0	|	1	|	1	|	0	|		|
2448	|	2435	|	species	|	PC	|	0	|	1	|	11	|	1	|	0	|	1	|	1	|	0	|		|
2449	|	2435	|	species	|	PC	|	0	|	1	|	11	|	1	|	0	|	1	|	1	|	0	|		|
2450	|	2435	|	species	|	PC	|	0	|	1	|	11	|	1	|	0	|	1	|	1	|	0	|		|
2451	|	2435	|	species	|	PC	|	0	|	1	|	11	|	1	|	0	|	1	|	1	|	0	|		|
2452	|	2435	|	species	|	PC	|	0	|	1	|	11	|	1	|	0	|	1	|	1	|	0	|		|
2453	|	2435	|	species	|	PC	|	0	|	1	|	11	|	1	|	0	|	1	|	1	|	0	|		|
2454	|	2435	|	species	|	PC	|	0	|	1	|	11	|	1	|	0	|	1	|	1	|	0	|		|
2455	|	2435	|	species	|	PC	|	0	|	1	|	11	|	1	|	0	|	1	|	1	|	0	|		|
2456	|	2435	|	species	|	PC	|	0	|	1	|	11	|	1	|	0	|	1	|	1	|	0	|		|
2457	|	2435	|	species	|	PC	|	0	|	1	|	11	|	1	|	0	|	1	|	1	|	0	|		|
2458	|	2435	|	species	|	PC	|	0	|	1	|	11	|	1	|	0	|	1	|	1	|	0	|		|
2459	|	2435	|	species	|	PC	|	0	|	1	|	11	|	1	|	0	|	1	|	1	|	0	|		|
2460	|	2435	|	species	|	PC	|	0	|	1	|	11	|	1	|	0	|	1	|	1	|	0	|		|
2461	|	2435	|	species	|	PC	|	0	|	1	|	11	|	1	|	0	|	1	|	1	|	0	|		|
2462	|	2435	|	species	|	PE	|	0	|	1	|	11	|	1	|	0	|	1	|	1	|	0	|		|
2463	|	2435	|	species	|	PE	|	0	|	1	|	11	|	1	|	0	|	1	|	1	|	0	|		|
2464	|	2435	|	species	|	PE	|	0	|	1	|	11	|	1	|	0	|	1	|	1	|	0	|		|
2465	|	2435	|	species	|	PF	|	0	|	1	|	11	|	1	|	0	|	1	|	1	|	0	|		|
2466	|	2435	|	species	|	PN	|	0	|	1	|	11	|	1	|	0	|	1	|	1	|	0	|		|
2467	|	2435	|	species	|	PN	|	0	|	1	|	11	|	1	|	0	|	1	|	1	|	0	|		|
2468	|	2435	|	species	|	PN	|	0	|	1	|	11	|	1	|	0	|	1	|	1	|	0	|		|
2469	|	2435	|	species	|	PN	|	0	|	1	|	11	|	1	|	0	|	1	|	1	|	0	|		|
2470	|	2435	|	species	|	PP	|	0	|	1	|	11	|	1	|	0	|	1	|	1	|	0	|		|
2471	|	2435	|	species	|	PP	|	0	|	1	|	11	|	1	|	0	|	1	|	1	|	0	|		|
2472	|	2435	|	species	|	PP	|	0	|	1	|	11	|	1	|	0	|	1	|	1	|	0	|		|
2473	|	2435	|	species	|	PP	|	0	|	1	|	11	|	1	|	0	|	1	|	1	|	0	|		|
2474	|	2435	|	species	|	PP	|	0	|	1	|	11	|	1	|	0	|	1	|	1	|	0	|		|
2476	|	2435	|	species	|	PR	|	0	|	1	|	11	|	1	|	0	|	1	|	1	|	0	|		|
2477	|	2435	|	species	|	PR	|	0	|	1	|	11	|	1	|	0	|	1	|	1	|	0	|		|
2478	|	2435	|	species	|	PR	|	0	|	1	|	11	|	1	|	0	|	1	|	1	|	0	|		|
2479	|	2435	|	species	|	PR	|	0	|	1	|	11	|	1	|	0	|	1	|	1	|	0	|		|
2480	|	2435	|	species	|	PR	|	0	|	1	|	11	|	1	|	0	|	1	|	1	|	0	|		|
2481	|	2435	|	species	|	PR	|	0	|	1	|	11	|	1	|	0	|	1	|	1	|	0	|		|
2482	|	36549	|	species	|	PR	|	0	|	1	|	11	|	1	|	0	|	1	|	1	|	0	|		|
2483	|	2435	|	species	|	PR	|	0	|	1	|	11	|	1	|	0	|	1	|	1	|	0	|		|
2484	|	2435	|	species	|	PR	|	0	|	1	|	11	|	1	|	0	|	1	|	1	|	0	|		|
2485	|	2435	|	species	|	PR	|	0	|	1	|	11	|	1	|	0	|	1	|	1	|	0	|		|
2486	|	2435	|	species	|	PR	|	0	|	1	|	11	|	1	|	0	|	1	|	1	|	0	|		|
2487	|	2435	|	species	|	PR	|	0	|	1	|	11	|	1	|	0	|	1	|	1	|	0	|		|
2488	|	2435	|	species	|	PR	|	0	|	1	|	11	|	1	|	0	|	1	|	1	|	0	|		|
2489	|	2435	|	species	|	PR	|	0	|	1	|	11	|	1	|	0	|	1	|	1	|	0	|		|
2490	|	2435	|	species	|	PR	|	0	|	1	|	11	|	1	|	0	|	1	|	1	|	0	|		|
2491	|	2435	|	species	|	PR	|	0	|	1	|	11	|	1	|	0	|	1	|	1	|	0	|		|
2492	|	2435	|	species	|	PR	|	0	|	1	|	11	|	1	|	0	|	1	|	1	|	0	|		|
2493	|	2435	|	species	|	PR	|	0	|	1	|	11	|	1	|	0	|	1	|	1	|	0	|		|
2494	|	2435	|	species	|	PR	|	0	|	1	|	11	|	1	|	0	|	1	|	1	|	0	|		|
2495	|	2435	|	species	|	PR	|	0	|	1	|	11	|	1	|	0	|	1	|	1	|	0	|		|
2496	|	2435	|	species	|	PR	|	0	|	1	|	11	|	1	|	0	|	1	|	1	|	0	|		|
2497	|	2435	|	species	|	PR	|	0	|	1	|	11	|	1	|	0	|	1	|	1	|	0	|		|
2498	|	2435	|	species	|	PR	|	0	|	1	|	11	|	1	|	0	|	1	|	1	|	0	|		|
2499	|	2435	|	species	|	PR	|	0	|	1	|	11	|	1	|	0	|	1	|	1	|	0	|		|
2500	|	2435	|	species	|	PR	|	0	|	1	|	11	|	1	|	0	|	1	|	1	|	0	|		|
2501	|	2435	|	species	|	PR	|	0	|	1	|	11	|	1	|	0	|	1	|	1	|	0	|		|
2502	|	36549	|	species	|	PR	|	0	|	1	|	11	|	1	|	0	|	1	|	1	|	0	|		|
2503	|	2435	|	species	|	PR	|	0	|	1	|	11	|	1	|	0	|	1	|	1	|	0	|		|
2504	|	36549	|	species	|	PR	|	0	|	1	|	11	|	1	|	0	|	1	|	1	|	0	|		|
2505	|	2435	|	species	|	PR	|	0	|	1	|	11	|	1	|	0	|	1	|	1	|	0	|		|
2506	|	2435	|	species	|	PR	|	0	|	1	|	11	|	1	|	0	|	1	|	1	|	0	|		|
2507	|	2435	|	species	|	PR	|	0	|	1	|	11	|	1	|	0	|	1	|	1	|	0	|		|
2508	|	2435	|	species	|	PR	|	0	|	1	|	11	|	1	|	0	|	1	|	1	|	0	|		|
2509	|	2435	|	species	|	PS	|	0	|	1	|	11	|	1	|	0	|	1	|	1	|	0	|		|
[truncated: 321,939 more rows]
