# Supplementary material for: TaxMan: a taxonomic database manager
Source: BMC Bioinformatics. 2006 Dec 18;7:536. doi: 10.1186/1471-2105-7-536 (PMC1766369; doi:10.1186/1471-2105-7-536)
Supplement: Additional file 1 — TaxMan. The TaxMan software package [file 1471-2105-7-536-S1.gz › taxman_1.1/postgres.log]

NOTICE:  CREATE TABLE will create implicit sequence "tree_tree_id_seq" for serial column "tree.tree_id"
NOTICE:  CREATE TABLE / PRIMARY KEY will create implicit index "tree_pkey" for table "tree"
NOTICE:  CREATE TABLE will create implicit sequence "node_node_id_seq" for serial column "node.node_id"
NOTICE:  CREATE TABLE / PRIMARY KEY will create implicit index "node_pkey" for table "node"
NOTICE:  CREATE TABLE will create implicit sequence "slice_slice_id_seq" for serial column "slice.slice_id"
NOTICE:  CREATE TABLE / PRIMARY KEY will create implicit index "slice_pkey" for table "slice"
NOTICE:  CREATE TABLE / PRIMARY KEY will create implicit index "gene_pkey" for table "gene"
NOTICE:  CREATE TABLE will create implicit sequence "sequences_seq_id_seq" for serial column "sequences.seq_id"
NOTICE:  CREATE TABLE / PRIMARY KEY will create implicit index "sequences_pkey" for table "sequences"
NOTICE:  CREATE TABLE / UNIQUE will create implicit index "species_taxid_key" for table "species"
NOTICE:  CREATE TABLE will create implicit sequence "alignment_align_id_seq" for serial column "alignment.align_id"
NOTICE:  CREATE TABLE will create implicit sequence "consensus_cons_id_seq" for serial column "consensus.cons_id"
NOTICE:  CREATE TABLE / PRIMARY KEY will create implicit index "consensus_pkey" for table "consensus"
