# Supplementary material for: TaxMan: a taxonomic database manager
Source: BMC Bioinformatics. 2006 Dec 18;7:536. doi: 10.1186/1471-2105-7-536 (PMC1766369; doi:10.1186/1471-2105-7-536)
Supplement: Additional file 1 — TaxMan. The TaxMan software package [file 1471-2105-7-536-S1.gz › taxman_1.1/test_script/testdb]

>gi|5834884|ref|NC_001328.1| Caenorhabditis elegans mitochondrion, complete genome
CAGTAAATAGTTTAATAAAAATATAGCATTTGGGTTGCTAAGATATTATTACTGATAGAATTTTTAGTTT
AATTTAGAATGTATCACTTACAATGATGGGGTTTAAAATTCTATAGTAAAAGTGTTTTTTGTTTTAGCTG
TTTTAAGTAGGATTATTAGATATATTAATATTGACCCTATAAAAAGAAGTTTTTTTCTTATCTTTTCACT
ACTTTTTAGTATACCAGTTATTTCAATGAGAATACATATTTGGTTTTCTTACTTTATTTGTTTATTATTT
TTAAGTGGTATTTTTGTTATTTTGGTATATTTTTCTAGTTTATCTAAAATTAATGTAGTGAAAAGTTATA
TAGCTGTGTTTTTACTTTTGTTAAGAATGTTATATTTTTCTCCCACAGTATTAACTTATAGAAGATATTT
AGGTTTAAGAGGTTTTTATTATAGTATTTACTGGTTTATTTTTTGTTTTATTTTAGTATGTTTATTATTT
TTTATAAATTTTAGTAGTTATTTTTTAAATTTTTCAGGTGCTTTACGTAAAGTTTAAAATTATGTTTTTA
TTTGTTAGATTATTTATATTTATTTTTAAATGACAACGTTTAATTTTTATTCTAATTTCTTTAGAATTTA
TAATGTTGAGATTATTTTTAAAATTTTCTTATGTTTTAGGGGAAATAATGTTTTTTTATTTTATGTGTTT
TTCTGTTATTTCAAGAATCCTGGGTATGGTAGTTATAGTAGGTAATATAAAATTTTTTGGTAGTGATAAT
TGTATTTTTTAGTAACAGATATAAGTTAAGTTTAAACTATTGATCTTCAAAATCAAAAATTTATTTCTGT
AGAGATAATAGTATAAATAAGTATGTTTCTTTTTCGCAGAAATGGTTTTTTATCTTATAAAGTTTTCTTT
CAGGGAATTAAAATTTGATCATGGTTTAAGATGATTTAAAATGGTATTATCTAAATTTGATTTACAGAGT
AGGCAATAAAAATTTACCTCGGCAATTTATCGCTTGTAAAATACTTGTTCCAGAATAATCGGCTAGACTT
GTTAAAGCTTGTACTTTAATTGATGTTAATTATGAAATTATTATATTTTCTTTTAGATCTATGGTAGAAT
TTGGATTTATATTAGTGAATTTTCATAATTTTAAGATTTGTTGAACAAAGCAGATTAGTACCTGGTTAGA
CAAAAATTAAAAGAGCAGGAGTAAAGTTGTATTTAAACTGAAAAGATATTGGCAGACATTCTAAATTATC
TTTGGAGGCTGAGTAGTAACTGAGAACCCTCATTAACTACTTAATTTTTTGACTCGTGTATGATCGTTTA
TTTTATTCTTAAGGATTATAATAAAAAATTTTTAATTTATTAAAATAGATATATACCCGGTTTATGATTT
AAGAAACATTTGGCCTACAATATTTTATATTATGGATTTTAGTTTTAGTTAACTAAATGAAATTGTAAAA
GACAGTAAAAAATTCTTAATGTATTTTTGAAGATTATCTAGAAGTGGTACAAATCATCCATCAATTGCCC
AAAGGGGAGTAAGTTGTAGTAAAGTAGATTTAGGGGAACCTGAATCTAGTAATAAAACTATTTTTAAATA
TGTTTTGAAAACATGTTTTGAGGTAACTCGTAGTTTTTAAGAGTTAGTTTAATATAGAATTGTTGACTGT
TAATCAAAAGGTGTACCTCTTAATATAAGAGTTTAGTTTAAGTTAAAACGTTAGATTGTAAATCTAAAGA
TTATTGCTCTTGATAATTTTAGTTTTACTTATAGTTATTTTAATGATGATTTTTATTGTTCAAAGAATCG
CTTTTATTACTCTATATGAGCGTCATTTATTGGGAAGAAGACAAAATCGTCTAGGGCCCACCAAGGTTAC
ATTTATGGGATTAGCACAAGCTTTATTGGATGGGGTTAAACTTTTAAAAAAAGAACAAATAACACCCTTA
AATTCCTCTGAAGTATCATTTTTACTTGTACCAGGAATTTCTTTTGTTGTAATATATTTAGAATGATTTA
CGTTACCATATTTTTTTGATTTTATTAGTTTTGAGTATTCAGTTTTATTTTTTTTATGTTTAATTGGATT
TTCTGTTTATACAACTTTAATTAGCGGTATCGTAAGAAAATCAAAATATGGTATAATTGGGGCCATCCGT
GCTAGAAGACAAAGAATTTCTTATGAAATTGCTTTTTCTTTATATGTTTTGTGTATTATTATTCATAATA
ATGTTTTTAATTTTGTTTCAAAATTTAATTTGAGACTTTTAATTATTTACATCCCATTTTTAATTATAGT
AATTGCTGAACTTAACCGGGCGCCATTTGATTTTTCTGAAGGTGAAAGGGAGTTAGTTAGAGGATTTAAT
GTGGAGTTTGCCAGAGTAGCTTTTGTTTTATTATTTTTAAGGGAATATGGAAGATTAATTTTTTTTAGGG
TACTTTCTTCTGCTATATTTTTTAAATTTTCAATTTTTATAGCATTTAGTATTTTTTCATTATTAATTTT
TATTCGTAGTTCATACCCTCGTTATCGTTATGATTTAATAATAAGTTTATTTTGATTTAAACTTTTACCA
ATCTCTTTAATTATATTGTGTTTTTACGCAGTTATTTTTTATTATTAATCAAGTTTATTTTTTAGACATT
TTTATATTTGTTTTTGTTTTACAATTTTTGTTTTATTTTAAAGAAAGTATATTAAATACTTTAGTGAAAA
AATTTCTTAATAGGTTAGTAGGAGTATTTAGATATACAAATACTTTACCATTAAGGTCAGTAATTTCTAT
TTTTACTTTTATTGTTCTTTTAACTTGTTGTTTTGGAGGTTATTTTACTTACTCTTTTTGTCCTTGTGGA
ATGGTTGAATTTACTTTTGTTTATGCTGCTGTAGCGTGATTAAGTACTTTGTTAACTTTTATTTCAAGAG
AAAAATTTTCAGTTTATATAAGAAAACCAGGAGACACATATTTGAAAACTCTTAGAATGCTATTAATTGA
AATCGTTAGAGAATTTTCTCGTCCACTTGCTTTAACAGTGCGTTTAACAGTTAATATTACTGTTGGTCAT
TTAGTTAGAATAATGCTTTATCAAGGATTAGAATTAAGAATAGGTGATCAGTATATTTGATTATCAATTT
TAGCCATTATAATAGAATGTTTTGTTTTCTTCATTCAAAGTTATATTTTCTCTCGTTTAATTTTTTTATA
TCTTAATGAGTAATAAAAAAAAAAAGATGTTAACTTAAGTTTTAAAGTGCCAAACTTTTAATTTGGAAAT
GGTGGACCACATCTTAGTTGATATAGCATAAGAAGTGCATTTGTTTTAAGCGCAAAAGATATCCGTCAAC
TAACGAGTTCATAAAGCAAGTCTTCTAAATTTGTTCTAGGTTAAATCCTGCTCGTTTTTGATTGTTTTTA
TTTCTTTATTTACCTTGTTTTTAACATTATTAAGAATTTTGACTAATAACGTTATTGTTTGATGAAGAAT
TTTTTTATTGATAACTGTAGTTTTTATTCTATTAAATAAAAGCAGCAAGAGATATACCAGAATTTTTAAT
TATTTTGTTATTCAAGAGTCTTTAGGTTTATTATTTCTTCTTTGTAGAGGAGGTCTATTACAATTTTTTA
TTATTTTATTGAAAATTGGTGTAGCACCGCTCCACTTTTGAATTTTTAATGTAACAAATAACATTTTTAA
TTATGGGCTAATGTGGTTTTTAACATTTCAAAAATTACCATTTTTAACTATTTTATTACAAATTTTTTGG
TTAAGATCCGTGTATATTTTGTTATTTGGTTTATTGATTTGTTATGTTCAAATTTTTGTCATAAAAAGTT
ATAAAAATTTGTTAATTATTTCATCCACAGAGTCTTTTAATTGGATTGTTTTGGGAGTATTTTTTTCAAT
GTTTAATACATTTTATTTATTTATTTATTACTTTGTATTAATAGTTTTATTAATTTCTAAGTTTTCTAAA
ACTAGGGGTTATAATTTTATTAATTGAGAAACAACATTAGTATTTTTAAATATTCCATTTAGAGTTTCAT
TTTTTGTAAAAATTTTCTCATTGAGGGAAATTTTTAAATATGATAGATTCTTTACTCTATTTTTGCTTTT
TACAATATTTTTATCTGTATTGGCATTTAGATTTTGATTAATTAACTTGAGAATGAAAAATAATGAAGAA
ACTTCAAATAATAATAAAATAAATTATTTTATTATTTTTCCGTTAATAGTTATTTCTATTATTTAATTAC
TTTTCTAGTAAAATATATTATATTATCTTGATAAGGTAAAGTTCCAGTTGGGAGAAGTAAGATGTAAAAT
AGATATTACTATGTTTGGTTACGGTCCAAAAAGATGCACATCTTTGCGATCTAGTTTAGAAAAAATATTT
GTTTTTGGTGCAAAAGAGTTTGATTGCATTTAGTTTACTCTTTTAGTTTATAATTAAAATATGGCCCTGA
AGAGGCTAAGAATATTAGGAGTATTGAAAATTAATAATAGATTATTAAATTTTGTTAATGGGATGTTGGT
GACATTGCCATCTAGAAAAACTTTAACATTAAGATGAAATTTTGGTAGTATATTGGGTATAGTTTTAATC
TTTCAGATTTTAACAGGTACATTTTTAGCATTTTATTATACGCCCGATAGGTTAATAGCATTTTCAACAG
TGCAGTATATTATGTATGAGGTAAATTTTGGATGAGTATTTCGAATTTTTCATTTTAATGGGGCCAGGTT
ATTTTTTATTTTTTTGTATTTACATATTTTTAAAGGGTTATTTTTTATAAGATATCGTTTAAAAAAAGTA
TGAATGTCTGGTTTAACAATTTATTTATTAGTAATAATAGAAGCTTTTATAGGTTATGTTTTAGTTTGAG
CTCAAATAAGATTTTGAGCAGCAGTAGTTATTACTAGACTTTTAAGAGTTATTCCAATTTGAGGGCCAAC
TATTGTTACTTGAATTTGAAGAGGTTTTGGTGTTACAGGGGCAACATTAAAATTCTTTTTTGTATTACAT
TTTTTATTGCCGTGAGCTATTCTAGTTATTGTATTGGGGCATTTAATTTTTTTACACAGAACTGGTAGAA
CATCTAGGTTATATTGCCACGGTGATTATGATAAAGTTTGTTTTAGACCTGAGTACTTAGGTAAAGATGC
TTATAATATTGTTATTTGATTATTATTTATTGTGTTAAGGTTGATTTACCCGTTTAATTTAGGTGATGCA
GAGATGTTTATTGAAGCTGACCCTATAATGAGGCCAGTTCATATTGTTCCAGAGTGATATTTTTTATTTG
CTTATGCAATTTTGCGTGCTATTCCAAATAAAGTCTTAGGGGTAATTGCTTTATTAATAAGGATCGTAAC
ATTTTATTTTTTTGCTTTAGTTAATAATTATACCTCTTGTTTAACCAAATTAAATAAATTTTTAGTATTT
ATATTTATTATCTCATCTACTATTTTAAGATGACTAGGTCAATGCACTGTAGAAGACCCTTTTACAATTT
TAAGACCTTTATTTTCTTTTATTTATTTTGGTTTAGCTTATTTAATATTGTTTATTTTTATAAGAAGTAA
ATTGTTATTTAAATAATAAAACATGTCTAGTATAAGTTAATACATTAGATTTAGGTTCTAAAGATTTGTG
ATATGTTATATTTCATAATTTTCATATTTTAAGACTTTCAAGGTATGCATATAATTTATTTTTTGCCTCA
GCCGGAATGTTAAGATCTTTAGTAATATTTTTTAAATTTGGACTATACGAATTATTTATTTTTACACTAT
TTTCTGTGTTATTTATTTCTTTTGCTTGAGGTAAGGATATTGCTATAGAAGGTTTAAGAGGTTACCATAA
TTTTTTCGTTATAGACGGGTTTAAATTCGGAGTAATTTTATTTGTGTTTAGGGAGTTTATATTCTTCTTT
TGTATTTTTTGAACATTTTTTGATGCTGCTCTAGTACCAGTACACGAGTTGGGAGAGACTTGATCACCTT
TTGGAATGCACTTAGTTAATCCATTTGGTGTACCGTTATTAAATACAATTATTTTATTAAGGAGTGGTGT
TACAGTAACTTGAGCACATCACAGATTACTTAGAAATAAAAGATGTACTAATAGTATAATTTTAACATGT
TTATTGGCAGCTTATTTTACAGGAATTCAATTAATAGAGTATATAGAAGCTAGATTTTCTATTGCAGACG
GAGTATTTGGAAGGATTTTTTATTTATCTACGGGATTTCACGGAATTCATGTCTTGTGTGGTGGTTTGTT
CTTAGCATTTAATTTTTTACGTCTTCTAAAAAATCATTTTAATTATAATCATCATCTGGGGTTGGAATTT
GCTATTTTATATTGACATTTTGTTGATGTAGTGTGATTATTTTTATTTGTGTTTGTTTATTGATGATCTT
ACTAATATAGCTATGATAGTTTAATTTAGAATATATAACTTGTAATTATAAGGTTTCTAGTAGCTTTGTT
AGAATTTCTTTTTATCTCCTTATTATGACTTTTTAAACCTATTTATTTTTTATTATTTACAGTGATGTTT
AGGTTTTTAATTTTTAATAATTTTTCATGAGGCGGACTATTTTTAGTATTAGATTCATATAGATTTATTT
TATTGATTGTTATAAGATTATTTATTTTAGGTATTATTGTTATTAGAGAAAAAAATAATAATTTATTGAT
TTTATCTGAAATTTTAGTATTTATTTGTATTATTTTTTTTATTCCTAGTAATATAATAATATTATATATG
TTTTTTGAATTATCTATATTTCCAATTTTGGTTATAATTCTAGGTTATGGTTCTCAAATTGAAAAAATTA
ACTCCTCTTATTATTTAATATTTTATGCAGCTTTTTGTTCATTCCCATTTTTATTTGTATATTTTAAGAG
TAATTTTTTATTGGTTTTTACTTACTATAATTTTGTTATTTCTTGAGAAATATTTTTTATTCTTAGTTTA
AGATTTATAATAAAATTTCCAATTTATTTTTTACATCTTTGATTACCTAAAGCTCATGTAGAGGCTCCTA
CAACAGCTAGAATACTTTTAGCTGGATTACTATTAAAATTAGGCACAGCGGGATTTTTACGTATTTTAGG
TAGTTTAAGATTTGTACACAACAATGTATGAATTTTAATTGCATTTTTAGGGATAATTTTAGGATCTTTT
TGTTGTGTGTTTCAAAGAGATTCAAAGGCTTTAGCAGCTTATTCTTCAGTCACTCATATAAGGTTTTTAT
TATTATCACTGGTATTTATCACAATGAGTAGTAAAATTAGAAGAGTTATGCTTATGCTAGCACACGGTTA
TACATCTACACTTATGTTTTACCTTATTGGTGAATTTTATCATACATCTGGGAGGCGTATAATTTATTTT
ATAAGTAGATTTTTTAGATCTAGAATAATTATAGGTATTTTGTTTTCAGTTGTATTTTTATCAAATAGGG
GTGTACCACCTTCTTTGTCATTTTTATCAGAATTTTTAGTTATTTCTAATAGTATATTAATTAGAAAAAG
TATATTTGTAATAATTTTTATTTATTTTGTAGTATCTTTTTACTATTCTTTATTTTTGATTACAAGATCT
TTAATAGGAAAAGGTTACCATAATTTTAATACTTGAAATGTAGGGTTTTCAGCACCATTAGTCTTAATAA
TATATAATGTATTTTGATTAAGTGTGTTTTACTAATAATCTAGAGATCTATCTCTTTTTTGAGCACGTTA
GTACATTATTTTTAATAATGTGCTAATAATTATGTTTAAAAGTAAAATTTTTATTTTAAGTATTCAACTT
TTAAATTAATCTTTATAAAAAATATCAAGGAGGATTGGCAGTTTGATTAGAGAGATCTAATCATAAAGAT
ATCGGAACTCTTTATTTTATTTTTGGACTTTGATCTGGTATGGTTGGTACTAGATTTTCTTTATTAATTC
GTTTAGAATTAGCTAAACCAGGTTTTTTTCTTAGGAATGGACAGTTGTATAATTCAGTTATTACAGCTCA
TGCTATTTTAATAATTTTTTTTATGGTAATACCTACTATAATCGGTGGTTTTGGTAACTGATTATTACCA
CTTATGTTAGGAGCACCTGATATAAGATTTCCACGTTTAAATAATTTAAGATTTTGGTTATTACCTACAT
CTATATTATTAATTTTAGATGCTTGTTTTGTAGATATAGGTTGTGGGACTAGGTGAACAGTCTACCCACC
TTTAAGAACAATGGGGCACCCTGGAAGTAGAGTAGATTTAGCTATTTTTAGTTTACATGCAGCAGGGTTA
AGATCTATCTTAGGTGGTATTAATTTTATGTGTACTACTAAAAATTTACGTAGAAGTTCTATTTCATTAG
AACATATAACTTTATTTGTTTGAACTGTATTTGTAACAGTGTTTTTACTGGTTTTATCTCTACCGGTTTT
AGCAGGGGCTATTACTATGTTGTTAACTGATCGTAATTTAAATACTTCATTTTTTGATCCAAGAACTGGA
GGTAATCCTCTTATTTATCAACATTTGTTTTGATTTTTTGGTCATCCTGAAGTATATATTTTGATTTTAC
CAGCTTTTGGTATTGTCAGACAATCTACACTTTATTTAACAGGAAAAAAAGAAGTTTTTGGTGCTTTGGG
TATAGTTTATGCAATTTTAAGAATTGGTTTAATTGGTTGTGTAGTATGAGCTCACCATATGTATACAGTA
GGTATAGATTTGGATTCACGTGCTTATTTTTCGGCTGCTACTATAGTTATTGCAGTGCCAACAGGTGTTA
AAGTGTTTAGATGATTGGCTACATTATTTGGTATAAAAATGGTATTTAATCCACTTTTATTGTGAGTATT
GGGTTTTATTTTTTTGTTTACTTTAGGTGGGTTGACAGGTGTTGTATTATCTAATTCAAGATTGGATATT
ATTTTACATGATACTTATTATGTAGTTAGACATTTTCATTATGTTTTAAGTTTAGGAGCTGTTTTTGGGA
TTTTCACGGGTGTTACACTATGATGAAGATTTATTACAGGGTATGTGTTAGATAAACTTATGATATCTGC
AGTATTTATTTTATTATTTATTGGGGTAAATTTAACATTTTTCCCGCTACATTTTGCAGGACTACACGGG
TTCCCACGTAAATATTTAGATTACCCTGATGTTTATTCGGTATGAAATATTATTGCCTCTTATGGTTCTA
TTATTAGAACTGCAGGACTATTCTTATTTATTTATGTATTATTAGAGTCTTTCTTTAGTTATCGTTTAGT
AATTAGAGATTATTATTCTAATAGAAGACCTGAGTATTGTATGAGTAATTATGTATTTGGTCACAGTTAT
CAGTCTGAGATTTATTTTAGAACTACTAGATTAAAAAATTAGAAACCTTAGTATAATTTTAGTATATTTA
ATTGCAAATTAAATGGTATTGGTTTTTAGTAAGATAGGATAATTAAGTCTGTAAGGTTCATACCCTTGAG
GTGGTTTTCTCTTATTAAAAGTTTTAGTATAAAAAAGTATATTTTATTGTCAATAAAAAGGTAAAAACTT
TAGATTCTTTAGTATAATTCAGTATGTTTGACTTCCAATCAAAAGGTTTTGAGGATTAATTAATAATTTT
TTTCAAGGATATAATTTACTATTTCAGCATAGTTTATTTGCTAGTTATATAGATTGATTTCATAGGTTTA
ATTGTAGTTTATTGTTGGGAGTTTTAGTGTTTGTTACTTTATTGTTTGGATATTTAATTTTTGGTACTTT
TTATTTTAAAAGAAAAAAAATTGAGTATCAGTTTGGTGAATTATTGTGTAGTATTTTTCCAACTATTATT
TTATTAATACAAATAGTTCCTTCACTTAGGCTTTTATATTATTACGGATTAATAAATTTAGATAGAAATT
TAACAGTTAAGGTTACAGGACATCAGTGATATTGAAGATATGAATATAGAGATATTCCTGGGTTAGAATT
TGACTCTTATATAAAATCACTAGATCAATTAAGTTTAGGTGAACCACGTTTATTAGAAGTTGATAATCGT
TGTGTTATTCCTTGTGATACTAACATTCGTTTTTGTATTACATCTGCTGATGTTATTCATGCTTGGGCAT
TAAATTCTTTATCTGTAAAATTAGATGCTATAAGAGGAATTTTAAGAACATTTAGTTACAGGTTTCCTAT
AGTGGGAGTTTTTTATGGTCAATGTTCAGAGATTTGTGGAGCAAATCATAGTTTTATACCAATTGCTTTA
GAGGTAACATTATTGGATAATTTTAAAAGATGATGTTTTGGTACTATAGAATAATTTAGCTTAATAGTTT
ATATTAAAATGTTTACTTGTGGTGTAAGAGAATATAGAGCTTTAAATTTTACTTGTTTAAATATTGGTAT
TGCATACTATTACAATAAAATTTCATGTTAATGAAAAATAGAAACAAAGGGTAGAGTAAATATTAGTTTT
ATTGTTTCATACTAAAAATTATATTTATTAGAGTTGATATGTCGACCTTTGTGATAACTGTTTTTATTTT
TATATTAGAAAATTATATATTATATAATTATTTTAGGAAATTTAAAATTTGAAGTGTTTTAAATTTATGT
TTTACAACATTTTCCTAATTTTATTTAAGTTTAATTTTTAATTTAATAAAGTTTTATTAAATAAATAATT
TGTAAATTAGTAAATTTTATAAATTTAATTTATTATTAAAATATAATTGAAGAACTTGAAGTCTTGATCA
AATGTTTTTTAAAGACTTAGGCTTTATATTAAAGCTGGCTTCTGCCCTATGATATTTAAATGGCAGTCTT
AGCGTGAGGACATTAAGGTAGCAAAATAATTTGTGCTTTTATTGAGTTCCAGTATGAATGAAGTTATTGG
TTAGTTCTATTTATGTTTTATGTTTGAATTTAATTTTTATTTAAGAAAAAATAAATATATTTATACAAAG
ATAAGTCTTCGGAAATTCTGTTATTACACAATTAAATAATTGTGTAATAAATTTTCTAGGGCAGAATATT
ATATAATAGTATTTCACTATATTTAATTTAAAGAATTACTCCGGAGTTAACAGAAAATCATACCTAATCT
AGTACTTATAGTAAGGTAAGTTTTACATCGATGTTGTATTCAGATAATCTAAGAGAGGAGAAGGCTTAGT
AGTTTAGACTGTTCTTCTATTAATTAATCTGACGTGATATTAGTTTAATTCATTGTGAGATAGAATTGTT
TATCTTGATAAATATTTATATTTAATACATTTAGTACGAAAGGAACATTGTAAAAGTTTTAAACTTTAAA
GATTTTGAAATCTTTATTTTAGTGCTATTAATAGTTTTAGTGTTTACGCTAGTTTTATTATTTGCTTTTT
ATTTGATTAATTTTTTATTAAGAATTAAGGATATAGGAAAAAATAAAATTAGAGCGTTTGAATGTGGTTT
TGTAAGAGTTGGAAAAATTCAAAATTCTTTTAGAATTCATTTTTTTATTATGATATTGATATTTGTTATT
TTTGATTTAGAAATTGTTATGTTTTTAGGTATTTTAGTATCAGATTTAAGTTCGTATATCAGGTTTTTAA
TAATATTCATCTTCATCTTGGGAGGATTTTACATAGAGTGATGATATGGTAAATTAGTTTGAGTAATTTA
ATTAATATTTCTATTTTTTTGATTGGATTTGTTTTTTTTATAGGTGGAATTAGTGTTTGGCTTATACCCA
CATTTAAATTAGGAATCTTTTTTTTAGAATGAGATTTTTTAAGGTTAAAATTTAATTTTTATTTTAATAG
AATCTTATTTTCGTTTATTCTTTTTTTGGTAACGTTTAGAGTTTTAGTTTTTAGTACTTATTATTTAAAT
AGTGAGTTAAACTTTAATTATTATTATTTTGTATTGTTAATTTTCGTAGGTAGAATGTTTAGGCTAAATT
TTAGAAACAGTATTTTTACAATGTTACTAAGATGAGATTTATTGGGTATTTCTAGGTTTTTTTTAGTTTT
ATTTTATAATAATTGAGATAGATGTAGGGGTGCAATAAATACAGCATTAACTAATCGTCTAGGTGATTAT
TTTATATTTGTCTTTTTTGGTTTATCGGTTTTTAGAGGTTATTATTTTTTAAGATTTAGAATATTTAGAA
GTTATATATCTTTATTATTACTTTTAACAGCTTTTACTAAAAGAGCACAATTTCCATTTAGATCTTGGTT
ACCCAAAGCTATAAGAGCCCCCACACCGGTGAGGTCTTTGGTTCATAGTAGAACTTTAGTTACAGCAGGA
TTAATTCTATTAATAAATTTTAATAATTTAGTAATACAGAAAGATTTTATCAGTTTTGTTCTGATTATTG
GCCTATTTACTATATTTTTTTCTAGCTTAGCAAGTTTGGTCGAAGAAGATTTGAAGAAGGTGGTAGCCTT
GAGGACACTTTCACAAATAGGTTTTTCAATAGTTACTTTGGGCCTAGGGCTTAGGTTTATTTCATTTATT
CATTTAGTTAGACATGCTTTGTTCAAAAGATGTTTATTTATACAAGTAGGTTACATTATTCATTGTTCAT
TTGGACAACAAGATGGACGTAATTATAGGAATAATGGTAATTTACCAAATTTTATTCAGTTACAAATATT
AGTAACCCTATTTTGTTTATGTGGATTAATTTTCTCAAGGGGTGCTGTAAGAAAAGATTTTATTTTAGAA
TTATTTTTTTCTAATAACTATATAATGTTTTTTAGATTAATATTTTTTGTTTCAGTGTTTTTGACTTTTG
GTTACAGTTTTCGTCTTTGAAAAAGATTTTTTTTAAGGTTTAATAAAGTAATAAATCATTACAGTAGCAC
AGTATTTATAAATTTTTTAAGTTTAGTATTAGTTATTTTTTCTATTAGATTTTTATGATGAATAAATTTT
AATCTTCTTAACATCCCAAGACTTTTCTTATACGTAGATTTTTTTGGCCCTCTAGTATTTTTATTTATAA
TAATTTTTTTATCTTTTTTAATTTTAAAAATATTATTTAAGGAGTTAATATACAAGTTTTTAGTTGATTA
TTTGGCTAAAAATAGTATTTATAAAATAAAGAATTTAAAATTTATAGATTTATTTTTAAATAATATTAAT
TCTAAGGGGTACACCTTATTTTTAAGCAGTGGTATATTTAAAAATTACTATTTAAAAAGGTTAAATTTTA
ATAGTGTAGTAGTTTTAATTTTTATTTTTTTTATAATTTGTTAAGGGATTTTAGTTTAATAAAAATATAT
GTTTTGCATACATAAGATAATAATTCTAGATAGTTTTACACGCGCGTATACGCGCGTTATAAATATATAT
ATATATATATATATATATATATATATATAATAATAATATTATATTTATATTATAAATATAATATTTATTA
TAAATTATATATTATATTTATATTATAAATATAATATTTATTATAAATTATATATTATATTTATATTATA
AATATAATATTTATTATAAATTATATATTATATTTATATTATAAATATAATATTTATTATAAATTATATA
TTATATTTATATTATAAATATAATATTTATTATATATTATATATATTATATTTATATTATAAATATAATA
TTTATTATTAATAATTCATCATATTTATATTATAAATATGATGAAGTACTAAAAAAAAGATGAATATTCT
ATAATATATTTAGATATATTATAGAGTATTTATCTTATTATTTATAGATATATACTTTGTATATATCTAT
ATTA
