# Supplementary material for: TaxMan: a taxonomic database manager
Source: BMC Bioinformatics. 2006 Dec 18;7:536. doi: 10.1186/1471-2105-7-536 (PMC1766369; doi:10.1186/1471-2105-7-536)
Supplement: Additional file 1 — TaxMan. The TaxMan software package [file 1471-2105-7-536-S1.gz › taxman_1.1/test_script/query.fsa]

>gi|5834884:7845-9422 Caenorhabditis elegans mitochondrion, complete genome
ATTAATCTTTATAAAAAATATCAAGGAGGATTGGCAGTTTGATTAGAGAGATCTAATCATAAAGATATCG
GAACTCTTTATTTTATTTTTGGACTTTGATCTGGTATGGTTGGTACTAGATTTTCTTTATTAATTCGTTT
AGAATTAGCTAAACCAGGTTTTTTTCTTAGGAATGGACAGTTGTATAATTCAGTTATTACAGCTCATGCT
ATTTTAATAATTTTTTTTATGGTAATACCTACTATAATCGGTGGTTTTGGTAACTGATTATTACCACTTA
TGTTAGGAGCACCTGATATAAGATTTCCACGTTTAAATAATTTAAGATTTTGGTTATTACCTACATCTAT
ATTATTAATTTTAGATGCTTGTTTTGTAGATATAGGTTGTGGGACTAGGTGAACAGTCTACCCACCTTTA
AGAACAATGGGGCACCCTGGAAGTAGAGTAGATTTAGCTATTTTTAGTTTACATGCAGCAGGGTTAAGAT
CTATCTTAGGTGGTATTAATTTTATGTGTACTACTAAAAATTTACGTAGAAGTTCTATTTCATTAGAACA
TATAACTTTATTTGTTTGAACTGTATTTGTAACAGTGTTTTTACTGGTTTTATCTCTACCGGTTTTAGCA
GGGGCTATTACTATGTTGTTAACTGATCGTAATTTAAATACTTCATTTTTTGATCCAAGAACTGGAGGTA
ATCCTCTTATTTATCAACATTTGTTTTGATTTTTTGGTCATCCTGAAGTATATATTTTGATTTTACCAGC
TTTTGGTATTGTCAGACAATCTACACTTTATTTAACAGGAAAAAAAGAAGTTTTTGGTGCTTTGGGTATA
GTTTATGCAATTTTAAGAATTGGTTTAATTGGTTGTGTAGTATGAGCTCACCATATGTATACAGTAGGTA
TAGATTTGGATTCACGTGCTTATTTTTCGGCTGCTACTATAGTTATTGCAGTGCCAACAGGTGTTAAAGT
GTTTAGATGATTGGCTACATTATTTGGTATAAAAATGGTATTTAATCCACTTTTATTGTGAGTATTGGGT
TTTATTTTTTTGTTTACTTTAGGTGGGTTGACAGGTGTTGTATTATCTAATTCAAGATTGGATATTATTT
TACATGATACTTATTATGTAGTTAGACATTTTCATTATGTTTTAAGTTTAGGAGCTGTTTTTGGGATTTT
CACGGGTGTTACACTATGATGAAGATTTATTACAGGGTATGTGTTAGATAAACTTATGATATCTGCAGTA
TTTATTTTATTATTTATTGGGGTAAATTTAACATTTTTCCCGCTACATTTTGCAGGACTACACGGGTTCC
CACGTAAATATTTAGATTACCCTGATGTTTATTCGGTATGAAATATTATTGCCTCTTATGGTTCTATTAT
TAGAACTGCAGGACTATTCTTATTTATTTATGTATTATTAGAGTCTTTCTTTAGTTATCGTTTAGTAATT
AGAGATTATTATTCTAATAGAAGACCTGAGTATTGTATGAGTAATTATGTATTTGGTCACAGTTATCAGT
CTGAGATTTATTTTAGAACTACTAGATTAAAAAATTAG
