# Supplementary material for: TaxMan: a taxonomic database manager
Source: BMC Bioinformatics. 2006 Dec 18;7:536. doi: 10.1186/1471-2105-7-536 (PMC1766369; doi:10.1186/1471-2105-7-536)
Supplement: Additional file 1 — TaxMan. The TaxMan software package [file 1471-2105-7-536-S1.gz › taxman_1.1/test_script/test_script]

#!/usr/bin/perl
# check for various things before we start
use strict;
use warnings;
$|++;
my @todo;

check_bioperl_version();
check_db_version();


check_perl_modules();
check_database();
check_blast();

check_external_programs();
check_term_readline();

sub check_external_programs{
print "\n\nChecking for external programs...\n\n";

print "checking for POA..";

if (`which poa 2>/dev/null` =~m/^.+\/poa/){
	print "okay (path $&)\n";
	}
else{	
	print "not okay!\n";
	push @todo, "EXTERNAL PROGRAMS - Couldn't find POA - do you need to add it to your path? \n";
	}

print "checking for tranalign..";

if (`which tranalign 2>/dev/null` =~m/^.+\/tranalign/){
	print "okay (path $&)\n";
	}
else{	
	print "not okay!\n";
	push @todo, "EXTERNAL PROGRAMS - Couldn't find tranalign - do you need to add it to your path? \n";
	}

print "running tranalign..";

if (`tranalign -help 2>&1` =~m/error/){
	print "not okay  - tranalign is giving an error\n";
	push @todo, "EXTERNAL PROGRAMS - Couldn't run tranalign - check to see what error it produces \n";

	}
else{	
	print "okay\n";
	}

print "checking for phrap..";

if (`which phrap 2>/dev/null` =~m/^.+\/phrap/){
	print "okay (path $&)\n";
	}
else{	
	print "not okay!\n";
	push @todo, "EXTERNAL PROGRAMS - Couldn't find phrap - do you need to add it to your path? \n";
	}

#print "checking for non_existant_program..";
#if (`which non_existant_program 2>/dev/null` =~m/^.+\/non_existant_program/){
#	print "okay (path $&)\n";
#	}
#else{	
#	print "not okay!\n";
#	push @todo, "EXTERNAL PROGRAMS - Couldn't find non_existant_program - do you need to add it to your path? \n";
#	}
}


sub check_bioperl_version{
	print "\n\nchecking your Bioperl installation... \n\n";
	print "checking for Bioperl module...";
        if (got_module('Bio::Perl')) {print "okay\n"}
		else {
            print "not okay!\n";
            push @todo, "BioPerl - you need to install BioPerl (this will cause a lot of missing module errors!)\n";
			return;
        }
	print "checking version... ";
        require Bio::Perl;
		my $version=Bio::Perl->VERSION;
		if ($version >= 1.5) {print "okay (version $version)\n"}
		else {
            print "not okay! (version $version)\n";
            push @todo, "BioPerl - you need to update BioPerl to version 1.5\n1.4 will work for most functions but tree storage and retrieval may not work!!!";
        }
}

sub check_db_version{
	print "\n\nchecking your DBI installation... \n\n";
	print "checking for DBD::Pg...";
        if (got_module('DBD::Pg')) {print "okay\n"}
		else {
            print "not okay!\n";
            push @todo, "Perl modules - you need to install DBD::Pg \n";
			return;
        }
	print "checking version... ";
        require DBD::Pg;
		my $version=DBD::Pg->VERSION;
		if ($version >= 1.41) {print "okay (version $version)\n"}
		else {
            print "not okay! (version $version)\n";
            push @todo, "Perl modules - you need to update DBD::Pg to version 1.41\n";
        }
}


sub check_blast{
print "\n\nChecking BLAST setup...\n\n";

print "checking if we can run BLAST..";

if (`which blastall 2>/dev/null` =~m/^.+\/blastall/){
	print "okay (path $&)\n";
	}
else{	
	print "not okay!\n";
	push @todo, "BLAST - Couldn't run executable - do you need to add it to your path? \n";
	return;
	}

print "checking if we can run formatdb..";

if (`which formatdb 2>/dev/null` =~m/^.+\/formatdb/){
	print "okay (path $&)\n";
	}
else{	
	print "not okay!\n";
	push @todo, "BLAST - Couldn't run formatdb - do you need to add it to your path? \n";
	return;
	}

print "checking if we can run format a database..";

if (`formatdb -p F -i testdb` eq ''){
	print "okay \n";
	}
else{	
	print "not okay!\n";
	push @todo, "BLAST - Couldn't format a database - is the file testdb here? \n";
	return;
	}

print "checking the output..";

if (-s'testdb.nhr' && -s'testdb.nin' && -s'testdb.nsq'){
	print "okay \n";
	}
else{	
	print "not okay!\n";
	push @todo, "BLAST - formatdb ran but didn't produce a database  - is the file testdb here?\n";
	return;
	}

print "checking with database and querry sequence..";
if (`blastall -p blastn -d testdb -i query.fsa 2>/dev/null` =~m/Score = 2956 bits \(1491\), Expect = 0.0/){
	print "okay \n";
	}
else{	
	print "not okay!\n";
	push @todo, "BLAST - testing with test_sequences.fasta database and query.fsa query didn't product the expected result? \n";
	
	}
	
print "\nFinished checking BLAST\n------------------------------\n\n"

}


sub check_database{
if (got_module('DBI') == 0){return};

#check that we can connect to the database
require DBI;
my $dbh;
my $username = `whoami`;
chomp $username;
print "\n\nChecking database function...\n\n";
print "About to test database (with username $username)\nTo be on the safe side, you might want to make sure that no other\n programs that use PostgreSQL are running\nPress Enter to continue...\n";
<STDIN>;
print "checking if we can connnect to Postgresql...";

if ($dbh = DBI->connect("DBI:Pg:dbname=template1", $username, 'null', {AutoCommit => 1,PrintError => 0} )){
	print "okay\n";
	}
else{	
	print "not okay!\n";
	push @todo, "Database - Couldn't connect to databse: " . DBI->errstr;
	return;
	}

print "checking if we can create a new database...";
if ($dbh->do ('CREATE DATABASE mjtest')){
	print "okay\n";
	}
else{	
	print "not okay!\n";
	push @todo, "Database - Couldn't create database: " . DBI->errstr;
	}


$dbh->disconnect;
print "checking if we can connnect to the new database...";

if ($dbh = DBI->connect("DBI:Pg:dbname=mjtest", $username, 'null', {AutoCommit => 1,PrintError => 0} )){
	print "okay\n";
	}
else{	
	print "not okay!\n";
	push @todo, "Database - Couldn't connect to new databse: " . DBI->errstr;
	return;
	}

print "checking if we can prepare a new table...";
my $sth;
if ($sth = $dbh->prepare("CREATE TABLE one (test_id INTEGER)")){
	print "okay\n";
	}
else{	
	print "not okay!\n";
	push @todo, "Database - Couldn't prepare table: " . $dbh->errstr();
	}

print "checking if we can create a new table...";
if ($sth->execute()){
	print "okay\n";
	}
else{	
	print "not okay!\n";
	push @todo, "Database - Couldn't create table: " . $dbh->errstr();
	}

print "checking if we can prepare a record...";
if ($sth = $dbh->prepare("INSERT INTO one (test_id)	VALUES (5)")){
	print "okay\n";
	}
else{	
	print "not okay!\n";
	push @todo, "Database - Couldn't prepare record: " . $dbh->errstr();
	}

print "checking if we can create a record...";
if ($sth->execute()){
	print "okay\n";
	}
else{	
	print "not okay!\n";
	push @todo, "Database - Couldn't create record: " . $dbh->errstr();
	}

print "checking if we can prepare a select statement...";
if ($sth = $dbh->prepare("SELECT test_id FROM one where test_id=5")){
	print "okay\n";
	}
else{	
	print "not okay!\n";
	push @todo, "Database - Couldn't prepare select statement: " . $dbh->errstr();
	}

print "checking if we can execute a select statement...";
if ($sth->execute()){
	
	print "okay\n";
	}
else{	
	print "not okay!\n";
	push @todo, "Database - Couldn't  execute a select statement: " . $dbh->errstr();
	}

print "checking if we can read the result...";
if ($sth->fetchrow_array == (5)){
	
	print "okay\n";
	}
else{	
	print "not okay!\n";
	push @todo, "Database - got the wrong result!: " . $dbh->errstr();
	}
$sth->finish;
$dbh->disconnect;

sleep (1);
print "cleaning up test database...";

if ($dbh = DBI->connect("DBI:Pg:dbname=template1", $username, 'null', {AutoCommit => 1,PrintError => 0} )){
	print "okay\n";
	}
else{	
	print "not okay!\n";
	push @todo, "Database - Couldn't connect to databse: " . DBI->errstr;
	return;
	}
sleep (1);
print "removing test database...";
if ($dbh->do ('DROP DATABASE mjtest')){
	print "okay\n";
	}
else{	
	print "not okay!\n";
	push @todo, "Database - Couldn't drop database: " . DBI->errstr;
	}
sleep (1);	
$dbh->disconnect;

print "Finished checking database\n------------------------------\n\n"
}
sub check_perl_modules {

    # check that perl modules are installed
    print "\n\nChecking for PERL modules...\n\n";
    foreach my $module (qw/
        DBI
        Bio::SeqIO
        Bio::SearchIO
        Bio::Tools::Run::StandAloneBlast
        Bio::AlignIO
        Bio::Tree::Tree
        Bio::TreeIO
        IO::String
        Data::Dumper
        Bio::DB::Query::GenBank
        Bio::DB::QueryI
        Bio::DB::GenBank
        Bio::DB::NCBIHelper
        Math::Combinatorics
        Term::ANSIColor
		Term::ReadLine
		/) {
        print "checking for $module... ";
        if (got_module($module)) {print "okay\n"}
        else {
            print "not okay!\n";
            push @todo, "PERL modules - you need to install $module - try doing perl -MCPAN -e 'install $module' as root\n";
        }
    }
	print "Finished checking PERL modules\n------------------------------\n\n"
}

print "\n\nTest summary:\n\n";
print "\n\nThe following errors were generated:\n@todo\n";

sub got_module {
    my $mod_name = $_[0];
    eval " require $mod_name ";
    return 0 if ($@);
    return 1;
}

sub check_term_readline{
require Term::ReadLine;
my $term = new Term::ReadLine('testing');
print "Term::ReadLine is using ", $term->ReadLine, "\n";
print "you need to install Term::ReadLine::Gnu\n" unless ($term->ReadLine eq 'Term::ReadLine::Gnu');

}
