# Supplementary material for: TaxMan: a taxonomic database manager
Source: BMC Bioinformatics. 2006 Dec 18;7:536. doi: 10.1186/1471-2105-7-536 (PMC1766369; doi:10.1186/1471-2105-7-536)
Supplement: Additional file 1 — TaxMan. The TaxMan software package [file 1471-2105-7-536-S1.gz › taxman_1.1/phrap.log]

phrap RNA_16S.34610.phrap.input 
phrap version 0.990329
Reading parameters ... phrap RNA_16S.34610.phrap.input 
phrap version 0.990329
0.504 Mbytes allocated -- total 0.504 Mbytes
Run date:time  060925:115500
 Done
Total space allocated: 0.504 Mbytes; currently free: 0.499 Mbytes in 2 blocks

Run date:time  060925:115500
Query file(s):  RNA_16S.34610.phrap.input
Presumed sequence type: DNA

Pairwise comparison algorithm: banded Smith-Waterman

Score matrix (set by value of penalty: -2)
    A   C   G   T   N   X
A   1  -2  -2  -2   0  -3
C  -2   1  -2  -2   0  -3
G  -2  -2   1  -2   0  -3
T  -2  -2  -2   1   0  -3
N   0   0   0   0   0   0
X  -3  -3  -3  -3   0  -3

Gap penalties: gap_init: -4, gap_ext: -3, ins_gap_ext: -3, del_gap_ext: -3, 
Using complexity-adjusted scores. Assumed background frequencies:
 A: 0.250  C: 0.250  G: 0.250  T: 0.250  N: 0.000  X: 0.000  

minmatch: 14, maxmatch: 30, max_group_size: 20, minscore: 30, bandwidth: 14, indexwordsize: 10
vector_bound: 80
word_raw: 0
trim_penalty: -2, trim_score: 20, trim_qual: 13, maxgap: 30
repeat_stringency: 0.950000
qual_show: 20
confirm_length: 8, confirm_trim: 1, confirm_penalty: -5, confirm_score: 30
node_seg: 8, node_space: 4
forcelevel: 0, bypasslevel: 1
max_subclone_size: 5000Reading query file into memory ... Done
Total space allocated: 0.504 Mbytes; currently free: 0.373 Mbytes in 2 blocks


Sequence file: RNA_16S.34610.phrap.input    39 entries
Residue counts:
  A    10065
  C     1691
  G     2251
  T     9836
Total  23843Complementing ... Done
Total space allocated: 0.504 Mbytes; currently free: 0.373 Mbytes in 2 blocks
Allocating align_entries ... Done
Total space allocated: 0.504 Mbytes; currently free: 0.321 Mbytes in 2 blocks
Reading quality files ...

Read name analysis:
 # Reads      # templates
   1            39

 Suffix counts:
(no suffix)  39


Templates inferred from description field:     0
Templates inferred from name field:           39

Read-template multiplicity analysis:
 # Reads      # templates
   1            39

Chemistries inferred from description field:
    0  dye-primer
    0  old-dye-terminator
    0  big-dye-terminator
    0  other

Chemistries inferred from name:
   39  dye-primer
    0  old-dye-terminator
    0  big-dye-terminator
    0  other

Directions inferred from description field:
    0  fwd
    0  rev
    0  unknown (set to fwd)

Directions inferred from name:
    0  fwd
    0  rev
   39  unknown (set to fwd)

NO QUALITY FILE RNA_16S.34610.phrap.input.qual WAS FOUND. REMAINING INPUT QUALITIES SET TO 15. Done
Total space allocated: 0.504 Mbytes; currently free: 0.321 Mbytes in 2 blocks


NO QUALITY FILE RNA_16S.34610.phrap.input.qual WAS FOUND. REMAINING INPUT QUALITIES SET TO 15.Testing ends ... Done
Total space allocated: 0.504 Mbytes; currently free: 0.321 Mbytes in 2 blocks


Following regions converted to N's
4.536 Mbytes allocated -- total 5.040 Mbytes
Finding words ...
 0  1046807
 10  1137
 20  78
 30  74
 40  467
 50  3
 60  3
 70  4
 80  3
min no. words: 0 at 0
max no. words: 74 at 252
avg no. words: 0.0 Done
Total space allocated: 5.040 Mbytes; currently free: 0.545 Mbytes in 3 blocks
23843 words; after pruning: 23336
Sorting words ... Done

14  1781
15  34
16  34
17  34
18  34
19  34
20  34
21  35
22  35
23  36
24  36
25  36
26  36
27  37
28  35
29  35
30  35
Finding complement word matches ... Done
Total space allocated: 5.040 Mbytes; currently free: 0.470 Mbytes in 4 blocks
n_cross_matches: 89
# pass words: 188, #fail words: 2646
num_cand_pairs: 67, num_dups: 22
Finding internal word matches ...  n_same_matches: 1165
, #pass words: 1165, #fail words: 112 num_cand_pairs: 734, num_dups: 520
 Done
Total space allocated: 5.040 Mbytes; currently free: 0.470 Mbytes in 4 blocks
Finding duplicates ...  Done
Total space allocated: 5.040 Mbytes; currently free: 4.781 Mbytes in 4 blocks


Exact duplicate reads: 
200                  201             (perfect)
197                  198             (perfect)
195                  196             (perfect)
193                  194             (perfect)
187                  188             (perfect)
185                  186             (perfect)
183                  184             (perfect)
180                  181             (perfect)
177                  178             (perfect)
174                  175             (perfect)
167                  168             (perfect)
165                  166             (perfect)
163                  164             (perfect)

2d read in each pair excluded from assembly.SWATTING ... Done
Total space allocated: 5.040 Mbytes; currently free: 4.623 Mbytes in 6 blocks
Quickalign: 323 successes, 0 failures
618 SWAT alignments performed. 323 pairs have score >= 30
Finding vector matches ...  Done
Total space allocated: 5.040 Mbytes; currently free: 4.699 Mbytes in 5 blocks
Making reversed pairs ... Done
Total space allocated: 5.040 Mbytes; currently free: 4.691 Mbytes in 5 blocks
Finding starts/ends ...  Done
Total space allocated: 5.040 Mbytes; currently free: 4.691 Mbytes in 5 blocks
Total # pairs: 1000, size: 0.044 Mbytes
Finding segments ...  Done
Total space allocated: 5.040 Mbytes; currently free: 4.631 Mbytes in 5 blocks
Finding more vector ...  Done
Total space allocated: 5.040 Mbytes; currently free: 4.631 Mbytes in 5 blocks
Finding mean offsets ... 

Probable unremoved sequencing vector (matches excluded from assembly, quality reduced to 0):  None. Done
Total space allocated: 5.040 Mbytes; currently free: 4.631 Mbytes in 5 blocks
Finding near duplicates ... 

Near duplicate reads: 
200                   163             (imperfect: 0-493 (0)   2-495 (1) )
200                   165             (imperfect: 0-493 (0)   0-493 (3) )
200                   174             (imperfect: 0-493 (0)   0-493 (21) )
200                   187             (imperfect: 0-457 (36)   2-459 (0) )
199                   167             (imperfect: 0-630 (41)   0-631 (0) )
199                   171             (imperfect: 0-669 (2)   0-670 (7) )
199                   172             (imperfect: 0-652 (19)   6-659 (0) )
199                   177             (imperfect: 0-626 (45)   0-626 (0) )
199                   180             (imperfect: 0-638 (33)   0-636 (9) )
199                   185             (imperfect: 0-627 (44)   0-629 (0) )
199                   189             (imperfect: 0-669 (2)   0-669 (27) )
199                   192             (imperfect: 2-669 (2)   0-668 (15) )
195                   174             (imperfect: 2-516 (30)   0-514 (0) )
195                   183             (imperfect: 2-546 (0)   0-544 (0) )
195                   193             (imperfect: 2-546 (0)   2-546 (24) )
193                   183             (imperfect: 2-546 (24)   0-544 (0) )
192                   171             (imperfect: 0-675 (8)   2-677 (0) )
192                   172             (imperfect: 0-651 (32)   8-659 (0) )
192                   180             (imperfect: 0-637 (46)   2-636 (9) )
192                   189             (imperfect: 0-683 (0)   2-684 (12) )
191                   169             (imperfect: 0-749 (0)   2-750 (2) )
191                   170             (imperfect: 0-749 (0)   0-746 (14) )
191                   173             (imperfect: 0-748 (1)   0-750 (45) )
191                   176             (imperfect: 0-749 (0)   0-751 (15) )
191                   190             (imperfect: 0-748 (1)   0-750 (31) )
190                   169             (imperfect: 0-750 (31)   2-749 (3) )
190                   170             (imperfect: 0-765 (16)   0-760 (0) )
190                   173             (imperfect: 0-781 (0)   0-780 (15) )
190                   176             (imperfect: 0-763 (18)   0-763 (3) )
189                   171             (imperfect: 0-676 (20)   0-677 (0) )
189                   172             (imperfect: 0-653 (43)   6-659 (0) )
187                   163             (imperfect: 0-459 (0)   0-459 (37) )
187                   165             (imperfect: 2-459 (0)   0-457 (39) )
185                   167             (imperfect: 0-629 (0)   0-628 (3) )
185                   172             (imperfect: 0-629 (0)   6-634 (25) )
185                   177             (imperfect: 0-628 (1)   0-626 (0) )
185                   180             (imperfect: 0-618 (11)   0-615 (30) )
183                   174             (imperfect: 0-514 (30)   0-514 (0) )
180                   167             (imperfect: 0-615 (30)   0-617 (14) )
180                   171             (imperfect: 0-636 (9)   0-639 (38) )
180                   172             (imperfect: 0-645 (0)   6-654 (5) )
180                   177             (imperfect: 0-615 (30)   0-616 (10) )
177                   167             (imperfect: 0-626 (0)   0-627 (4) )
177                   172             (imperfect: 0-626 (0)   6-633 (26) )
176                   169             (imperfect: 0-753 (13)   2-752 (0) )
176                   170             (imperfect: 0-763 (3)   0-758 (2) )
176                   173             (imperfect: 0-766 (0)   0-767 (28) )
174                   163             (imperfect: 0-493 (21)   2-495 (1) )
174                   165             (imperfect: 0-493 (21)   0-493 (3) )
173                   169             (imperfect: 0-750 (45)   2-749 (3) )
173                   170             (imperfect: 0-765 (30)   0-760 (0) )
172                   167             (imperfect: 6-637 (22)   0-631 (0) )
172                   171             (imperfect: 6-657 (2)   0-651 (26) )
171                   167             (imperfect: 0-631 (46)   0-631 (0) )
170                   169     Done
Total space allocated: 5.040 Mbytes; currently free: 4.631 Mbytes in 5 blocks
         (imperfect: 0-748 (12)   2-752 (0) )
165                   163             (imperfect: 0-494 (2)   2-496 (0) )Finding self matches ...  Done
Total space allocated: 5.040 Mbytes; currently free: 4.631 Mbytes in 5 blocks


Internal read matches (same orientation) :  None.Finding node rejects ...  Done
Total space allocated: 5.040 Mbytes; currently free: 4.631 Mbytes in 5 blocks


No. of node-rejected pairs: None.Finding truncated pairs ...  Done
Total space allocated: 5.040 Mbytes; currently free: 4.631 Mbytes in 5 blocks
Finding multi-segment reads ...  Done
Total space allocated: 5.040 Mbytes; currently free: 4.631 Mbytes in 5 blocks


Multi-segment reads (initially rejected segments in parentheses) -- XXX means segments flank X'd region: 

0 reads with multiple segments.Finding starts/ends ...  Done
Total space allocated: 5.040 Mbytes; currently free: 4.631 Mbytes in 5 blocks
Finding deletions ...  Done
Total space allocated: 5.040 Mbytes; currently free: 4.631 Mbytes in 5 blocks


Probable deletion reads (excluded from assembly): None.Finding extents ...  Done
Total space allocated: 5.040 Mbytes; currently free: 4.253 Mbytes in 6 blocks
Printing qualities ... Done
Total space allocated: 5.040 Mbytes; currently free: 4.253 Mbytes in 6 blocks


Revised quality (quality, n_residues, %,  cum, cum %,  cum expected errs):
 40    4358  18.3    4358  18.3    0.44
 30      24   0.1    4382  18.4    0.46
 25   11323  47.5   15705  65.9   36.27
 15    6562  27.5   22267  93.4  243.77
  2     158   0.7   22425  94.1  343.47
 -1    1418   5.9   23843 100.0  1761.47   (quality -1 = terminal quality 0)

Avg. full length: 611.4, trimmed (qual > -1): 575.0
Avg. quality: 23.4 per baseComputing LLR scores ... Done
Total space allocated: 5.040 Mbytes; currently free: 4.253 Mbytes in 6 blocks


LLR score histogram:
Score    #   cum # 
  0.0    19    19
  5.0    63    82
 10.0   217   299
 15.0    24   323Finding extents ...  Done
Total space allocated: 5.040 Mbytes; currently free: 4.253 Mbytes in 6 blocks
Computing LLR scores ... Done
Total space allocated: 5.040 Mbytes; currently free: 4.253 Mbytes in 6 blocks


LLR score histogram:
Score    #   cum # 
  0.0    19    19
  5.0    63    82
 10.0   217   299
 15.0    24   323Printing qualities ... Done
Total space allocated: 5.040 Mbytes; currently free: 4.253 Mbytes in 6 blocks


2d revised quality (quality, n_residues, %,  cum, cum %,  cum expected errs):
 40    4358  18.3    4358  18.3    0.44
 30      24   0.1    4382  18.4    0.46
 25   11323  47.5   15705  65.9   36.27
 15    6562  27.5   22267  93.4  243.77
  2     158   0.7   22425  94.1  343.47
 -1    1418   5.9   23843 100.0  1761.47   (quality -1 = terminal quality 0)

Avg. full length: 611.4, trimmed (qual > -1): 575.0
Avg. quality: 23.4 per basePrinting coverage ... Done
Total space allocated: 5.040 Mbytes; currently free: 4.253 Mbytes in 6 blocks


No. confirmed reads: 26
Avg. length: 633.5, confirmed: 617.3, str. confirmed: 181.5, trimmed: 619.0
Preliminary clone size estimate: 798 bp, depth of coverage: 20.1

Depth histogram (max_depth, #reads, cum #reads):

25    23      23
24     2      25
23     1      26Finding blocked reads ... 

Forward confirmed bases: 337144
 Subs: 806 (0.24%), dels: 250 (0.07%), inserts: 250 (0.07%)

Substitutions by nucleotide:
       A      C      G      T      N      X      Z    Total
A      0     87     76    132      0      0      0      295
C     87      0     65      8      0      0      0      160
G     76     65      0     35      0      0      0      176
T    132      8     35      0      0      0      0      175
N      0      0      0      0      0      0      0        0
X      0      0      0      0      0      0      0        0
Z      0      0      0      0      0      0      0        0

Substitutions by quality: 
         0      2      3      4    Total
0       20    125      0    157      302
2      125     88      2     65      280
3        0      2      0      0        2
4      157     65      0      0      222

Histogram of spacings between adjacent indel pairs:

   4     4   
   6    32   
   7    28   
   9     2   
  11    26   
  15    28   
  18     2   
  19     2   
>=25    10   

Reverse confirmed bases: 9025
 Subs: 74 (0.82%), dels: 31 (0.34%), inserts: 31 (0.34%)

Substitutions by nucleotide:
       A      C      G      T      N      X      Z    Total
A      0     13      4      6      0      0      0       23
C      5      0      2      4      0      0      0       11
G      5      0      0     13      0      0      0       18
T     12      5      5      0      0      0      0       22
N      0      0      0      0      0      0      0        0
X      0      0      0      0      0      0      0        0
Z      0      0      0      0      0      0      0        0

Substitutions by quality: 
         0      2      3      4    Total
0        2      6      0     18       26
2        6      0      2     10       18
3        0      2      0      0        2
4       18     10      0      0       28

Histogram of spacings between adjacent indel pairs:

   6     2   
   7     2   
  11     2   
  15     2    Done
Total space allocated: 5.040 Mbytes; currently free: 4.253 Mbytes in 6 blocks


Blocked reads: 
197 80 709  left 
195 0 546  left 
193 0 570  left 
187 0 459  left 
172 4 659  left 
169 0 752  left 
163 0 496  left 

7 blocked reads: 7 left only, 0 right only, 0 both.
0 reads (not shown) lack a high-quality segment.Merging ...

Pass: 1
#reads  #contigs (not counting singlets)
    1      7
   19      1

Pass: 3
#reads  #contigs (not counting singlets)
   26      1

Pass: 4
#reads  #contigs (not counting singlets)
   26      1

Read equivalence class histogram:
    1   13
   26    1
 Done
Total space allocated: 5.040 Mbytes; currently free: 4.248 Mbytes in 6 blocks
Merging chimeras ... Done
Total space allocated: 5.040 Mbytes; currently free: 4.248 Mbytes in 6 blocks
Merging other singletons ...
LLR_join_cutoff: -60
 Done
Total space allocated: 5.040 Mbytes; currently free: 4.248 Mbytes in 6 blocks
Finding extents ...  Done
Total space allocated: 5.040 Mbytes; currently free: 4.250 Mbytes in 6 blocks
Making contig sequences ...
stack depth: 1000
stack depth: 2000 Done
Total space allocated: 5.040 Mbytes; currently free: 4.196 Mbytes in 8 blocks
Aligning reads to contigs ... Done
Total space allocated: 5.040 Mbytes; currently free: 4.195 Mbytes in 9 blocks
Revising contigs ... Done
Total space allocated: 5.040 Mbytes; currently free: 4.194 Mbytes in 8 blocks
 2 old base segments, 0.000 Mb
 11 new base segments, 0.000 Mb
 total old contig length 1168, 0.004 Mb
 total new contig length 1167, 0.004 Mb
Aligning reads to contigs ... Done
Total space allocated: 5.040 Mbytes; currently free: 4.194 Mbytes in 8 blocks
Finding unaligned pairs ...  Done
Total space allocated: 5.040 Mbytes; currently free: 4.194 Mbytes in 8 blocks
Total # segment blocks: 1, size: 0.060 Mbytes
Printing contigs ... 

13 perfect duplicates: 
  Read         Length
 201            494
 198            710
 196            547
 194            571
 188            460
 186            630
 184            545
 181            646
 178            627
 175            515
 168            632
 166            497
 164            497

0 isolated singlets (having no non-vector match to any other read)

Contig 1.  26 reads; 1167 bp (untrimmed), 1083 (trimmed).  Isolated contig.
      1   660 172           537 (  0)  0.15 0.00 0.00    0 (  4)    0 (  0) 
      5   575 193           451 (  0)  0.35 0.00 0.00    0 (  0)    0 (  0) 
      5   464 187           364 (  0)  0.22 0.00 0.00    2 (  0)    0 (  0) 
      5   760 169           598 (  0)  0.40 0.00 0.40    2 (  0)    0 (  0) 
      5   551 195           437 (  0)  0.00 0.00 0.00    2 (  0)    0 (  0) 
      5   501 163           396 (  0)  0.00 0.00 0.00    2 (  0)    1 (  0) 
      7   758 191           590 (  0)  0.40 0.13 0.40    0 (  0)    0 ( 13) 
      7   705 189           560 (  0)  0.00 0.00 0.29    0 (  0)    3 (  0) 
      7   789 190           615 (  0)  0.89 0.13 0.26    0 (  0)    0 (  0) 
      7   773 176           625 (  0)  0.00 0.00 0.00    0 (  0)    5 (  0) 
      7   772 170           598 (  0)  0.39 0.00 0.65    0 (  0)    0 (  0) 
      7   805 173           619 (  0)  0.25 0.25 0.63    0 (  0)    3 (  3) 
      7   684 171           547 (  0)  0.15 0.00 0.00    0 (  0)    0 (  0) 
      7   638 167           507 (  0)  0.16 0.00 0.00    0 (  0)    0 (  0) 
      7   635 185           502 (  0)  0.00 0.16 0.00    0 (  0)    0 (  0) 
      7   679 199           540 (  0)  0.00 0.00 0.15    0 (  0)    2 (  2) 
      7   655 180           484 (  0)  0.62 0.16 0.62    0 (  0)    9 ( 30) 
      7   634 177           489 (  0)  0.16 0.16 0.32    0 (  0)    0 (  0) 
      7   551 183           434 (  0)  0.18 0.00 0.00    0 (  0)    0 (  0) 
      7   521 174           409 (  0)  0.19 0.00 0.00    0 (  0)    0 (  0) 
      7   503 165           394 (  0)  0.20 0.00 0.00    0 (  0)    3 (  2) 
      7   500 200           396 (  0)  0.00 0.00 0.00    0 (  0)    0 (  0) 
      9   692 192           558 (  0)  0.00 0.00 0.00    0 (  0)    0 (  0) 
     77   589 182           401 (  0)  0.78 0.00 0.19    0 (  0)    0 (  0) 
    123   711 179           469 (  0)  0.00 0.00 0.00    0 (  0)   13 (  0) 
C   459  1167 197           607 (  0)  0.14 0.14 0.00    2 (  2)    0 (365) 

Overall discrep rates (%):             0.23 0.05 0.17

Contig quality (quality, n_residues, %,  cum, cum %,  cum expected errs):
 40     301  25.8     301  25.8    0.03
 30      12   1.0     313  26.8    0.04
 25     464  39.8     777  66.6    1.51
 15     306  26.2    1083  92.8   11.19
 -1      84   7.2    1167 100.0   95.19   (quality -1 = terminal quality 0)

Avg. full length: 1167.0, trimmed (qual > -1): 1083.0
Avg. quality: 24.5 per base

Initial, terminal qual 0 segments:  1-4, 1088-1167

Regions of LLR- adjusted quality < 2.0:
1-6, 771-779, 793-1167, 

3 regions, avg size 130.0, avg spacing 389.0

First_start: 5, last_end: 802

Slack, # used pairs (max_score), unused
 0   299  (16.8)     0 ( 0.0)      321
 1    24  (15.4)     0 ( 0.0)        2

LLR histograms (used, unused pairs): 
  0.0     2       0
  1.0     4       0
  2.0     5       0
  3.0     4       0
  4.0     4       0
  5.0     3       0
  6.0     2       0
  7.0     3       0
  8.0    23       0
  9.0    32       0
 10.0   241       0

   DS Gap         Size      Closest read (Start)   Covers   Read length required
                                                    now?        to cover
Top strand: 
 left -     0        0+
  803 - right      365+      179          ( 123)    No           1044+

Bottom strand: 
 left -   460      460+      197          (1167)    No           1167+
 1168 - right        0+

Read/contig alignment summary, by read base; trace qualities
Qual algn  cum    rcum    (%)    unalgn X    N  sub del ins  total (%)   cum  rcum (%)
15  16423  16423  16423 (100.00)    49  0    0  37   8  25    70 (0.43)   70   70 (0.43)


Read/contig alignment summary, by read base; adjusted qualities
Qual algn  cum    rcum    (%)    unalgn X    N  sub del ins  total (%)   cum  rcum (%)
40   4358   4358  16339 (100.00)     0  0    0   0   0   0     0 (0.00)    0   70 (0.43)
30     24   4382  11981 ( 73.33)     0  0    0   0   0   0     0 (0.00)    0   70 (0.58)
25  11319  15701  11957 ( 73.18)     4  0    0  14 Done
Total space allocated: 5.040 Mbytes; currently free: 4.194 Mbytes in 8 blocks
   2  10    26 (0.23)   26   70 (0.59)
15    638  16339    638 (  3.90)    45  0    0  23   6  15    44 (6.90)   70   44 (6.90)
-1     84  16423      0 (  0.00)     0  0    0   0   0   0     0 (0.00)   70    0 (0.00)


Depth 0 regions:

Block histogram:
Qual   bases    cum    blocks
  0      84       84        2
 15     306      390        3
 25     464      854        4
 30      12      866        4
 40     301     1167        1

SS region: 825 (70.69%), flagged: 2 (0.17%)

Sites with total LLR scores < -3.0  [max pos LLR read, max neg LLR read]  (#discrep top reads, #discrep bottom reads): None.

Read/contig discrepancies (* = higher-quality):
   438  S     187             (75)/(75)  437 TAA / TTA
   762  I     190             (50)/(75)  762 CA / CCA
   773  S     190             (45)/(45)  772 AAG / AGG
*  779  D     190             (70)/(65)  777 CAAG / CAG
   762  I     173             (50)/(75)  762 CA / CCA
   773  D     173             (60)/(45)  771 TAAG / TAG
*  779  D     173             (70)/(65)  777 CAAG / CAG
   797  D     173             (60)/(45)  795 TTTA / TTA
   438  S     174             (75)/(75)  437 TAA / TTA

6 HQ discrepancies in 4 reads.
3 lower quality discrepant sites.

Reads with neg LLR score, or confirmed or high-qual unaligned seg > 20 bases, or other problem: None.

Gaps in unique-read coverage:  None.Total # segment blocks: 1, size: 0.060 Mbytes
Writing contigs ... Done
Total space allocated: 5.040 Mbytes; currently free: 4.194 Mbytes in 9 blocks
Mapping reads by name ... Done
Total space allocated: 5.040 Mbytes; currently free: 4.194 Mbytes in 9 blocks


Subclone/read contig links and consistency checks (* = inconsistency; Contig 0 = singlets)
Max subclone size: 5000

Size histogram for consistent forward-reverse pairs (*** = inconsistent pairs)
  ***     0

 Consistent opp sense links (* = not used in chain, ** = multiple non-zero):Checking pairs ... Done
Total space allocated: 5.040 Mbytes; currently free: 4.194 Mbytes in 9 blocks
Total space allocated: 5.040 Mbytes; currently free: 4.194 Mbytes in 9 blocks
Total # pairs: 1000, size: 0.044 Mbytes
Total # segment blocks: 1, size: 0.060 Mbytes
Total # diffs: 4625, in 375 lists, size: 0.005 Mbytes
Total # tags: 0, size: 0.000 Mbytes


phrap ND5.34610.phrap.input 
phrap version 0.990329
Reading parameters ... phrap ND5.34610.phrap.input 
phrap version 0.990329
0.504 Mbytes allocated -- total 0.504 Mbytes
Run date:time  060925:115505
 Done
Total space allocated: 0.504 Mbytes; currently free: 0.499 Mbytes in 2 blocks

Run date:time  060925:115505
Query file(s):  ND5.34610.phrap.input
Presumed sequence type: DNA

Pairwise comparison algorithm: banded Smith-Waterman

Score matrix (set by value of penalty: -2)
    A   C   G   T   N   X
A   1  -2  -2  -2   0  -3
C  -2   1  -2  -2   0  -3
G  -2  -2   1  -2   0  -3
T  -2  -2  -2   1   0  -3
N   0   0   0   0   0   0
X  -3  -3  -3  -3   0  -3

Gap penalties: gap_init: -4, gap_ext: -3, ins_gap_ext: -3, del_gap_ext: -3, 
Using complexity-adjusted scores. Assumed background frequencies:
 A: 0.250  C: 0.250  G: 0.250  T: 0.250  N: 0.000  X: 0.000  

minmatch: 14, maxmatch: 30, max_group_size: 20, minscore: 30, bandwidth: 14, indexwordsize: 10
vector_bound: 80
word_raw: 0
trim_penalty: -2, trim_score: 20, trim_qual: 13, maxgap: 30
repeat_stringency: 0.950000
qual_show: 20
confirm_length: 8, confirm_trim: 1, confirm_penalty: -5, confirm_score: 30
node_seg: 8, node_space: 4
forcelevel: 0, bypasslevel: 1
max_subclone_size: 5000Reading query file into memory ... Done
Total space allocated: 0.504 Mbytes; currently free: 0.415 Mbytes in 2 blocks


Sequence file: ND5.34610.phrap.input    5 entries
Residue counts:
  A      852
  C      224
  G      386
  T     1243
Total   2705Complementing ... Done
Total space allocated: 0.504 Mbytes; currently free: 0.415 Mbytes in 2 blocks
Allocating align_entries ... Done
Total space allocated: 0.504 Mbytes; currently free: 0.409 Mbytes in 2 blocks
Reading quality files ...

Read name analysis:
 # Reads      # templates
   1             5

 Suffix counts:
(no suffix)   5


Templates inferred from description field:     0
Templates inferred from name field:            5

Read-template multiplicity analysis:
 # Reads      # templates
   1             5

Chemistries inferred from description field:
    0  dye-primer
    0  old-dye-terminator
    0  big-dye-terminator
    0  other

Chemistries inferred from name:
    5  dye-primer
    0  old-dye-terminator
    0  big-dye-terminator
    0  other

Directions inferred from description field:
    0  fwd
    0  rev
    0  unknown (set to fwd)

Directions inferred from name:
    0  fwd
    0  rev
    5  unknown (set to fwd)

NO QUALITY FILE ND5.34610.phrap.input.qual WAS FOUND. REMAINING INPUT QUALITIES SET TO 15. Done
Total space allocated: 0.504 Mbytes; currently free: 0.409 Mbytes in 2 blocks


NO QUALITY FILE ND5.34610.phrap.input.qual WAS FOUND. REMAINING INPUT QUALITIES SET TO 15.Testing ends ... Done
Total space allocated: 0.504 Mbytes; currently free: 0.409 Mbytes in 2 blocks


Following regions converted to N's
4.536 Mbytes allocated -- total 5.040 Mbytes
Finding words ...
 0  1047737
 10  839
min no. words: 0 at 0
max no. words: 8 at 62460
avg no. words: 0.0 Done
Total space allocated: 5.040 Mbytes; currently free: 0.738 Mbytes in 3 blocks
2705 words; after pruning: 2640
Sorting words ... Done

14  897
Finding complement word matches ... Done
Total space allocated: 5.040 Mbytes; currently free: 0.738 Mbytes in 4 blocks
n_cross_matches: 0
# pass words: 0, #fail words: 1
num_cand_pairs: 0, num_dups: 0
Finding internal word matches ...  n_same_matches: 20
, #pass words: 20, #fail words: 3 num_cand_pairs: 10, num_dups: 10
 Done
Total space allocated: 5.040 Mbytes; currently free: 0.662 Mbytes in 4 blocks
Finding duplicates ...  Done
Total space allocated: 5.040 Mbytes; currently free: 4.869 Mbytes in 4 blocks


Exact duplicate reads:  None.SWATTING ... Done
Total space allocated: 5.040 Mbytes; currently free: 4.712 Mbytes in 5 blocks
Quickalign: 10 successes, 0 failures
20 SWAT alignments performed. 10 pairs have score >= 30
Finding vector matches ...  Done
Total space allocated: 5.040 Mbytes; currently free: 4.788 Mbytes in 4 blocks
Making reversed pairs ... Done
Total space allocated: 5.040 Mbytes; currently free: 4.788 Mbytes in 4 blocks
Finding starts/ends ...  Done
Total space allocated: 5.040 Mbytes; currently free: 4.788 Mbytes in 4 blocks
Total # pairs: 1000, size: 0.044 Mbytes
Finding segments ...  Done
Total space allocated: 5.040 Mbytes; currently free: 4.728 Mbytes in 4 blocks
Finding more vector ...  Done
Total space allocated: 5.040 Mbytes; currently free: 4.728 Mbytes in 4 blocks
Finding mean offsets ... 

Probable unremoved sequencing vector (matches excluded from assembly, quality reduced to 0):  None. Done
Total space allocated: 5.040 Mbytes; currently free: 4.728 Mbytes in 4 blocks
Finding near duplicates ...  Done
Total space allocated: 5.040 Mbytes; currently free: 4.728 Mbytes in 4 blocks


Near duplicate reads: 
161                   158             (imperfect: 0-758 (2)   0-750 (8) )Finding self matches ...  Done
Total space allocated: 5.040 Mbytes; currently free: 4.728 Mbytes in 4 blocks


Internal read matches (same orientation) :  None.Finding node rejects ...  Done
Total space allocated: 5.040 Mbytes; currently free: 4.728 Mbytes in 4 blocks


No. of node-rejected pairs: None.Finding truncated pairs ...  Done
Total space allocated: 5.040 Mbytes; currently free: 4.728 Mbytes in 4 blocks
Finding multi-segment reads ...  Done
Total space allocated: 5.040 Mbytes; currently free: 4.728 Mbytes in 4 blocks


Multi-segment reads (initially rejected segments in parentheses) -- XXX means segments flank X'd region: 

0 reads with multiple segments.Finding starts/ends ...  Done
Total space allocated: 5.040 Mbytes; currently free: 4.728 Mbytes in 4 blocks
Finding deletions ...  Done
Total space allocated: 5.040 Mbytes; currently free: 4.728 Mbytes in 4 blocks


Probable deletion reads (excluded from assembly): None.Finding extents ...  Done
Total space allocated: 5.040 Mbytes; currently free: 4.368 Mbytes in 4 blocks
Printing qualities ... Done
Total space allocated: 5.040 Mbytes; currently free: 4.368 Mbytes in 4 blocks


Revised quality (quality, n_residues, %,  cum, cum %,  cum expected errs):
 25    2518  93.1    2518  93.1    7.96
 15     101   3.7    2619  96.8   11.16
  2      76   2.8    2695  99.6   59.11
 -1      10   0.4    2705 100.0   69.11   (quality -1 = terminal quality 0)

Avg. full length: 541.0, trimmed (qual > -1): 539.0
Avg. quality: 23.9 per baseComputing LLR scores ... Done
Total space allocated: 5.040 Mbytes; currently free: 4.368 Mbytes in 4 blocks


LLR score histogram:
Score    #   cum # 
  0.0     1     1
  5.0     6     7
 10.0     2     9
 15.0     1    10Finding extents ...  Done
Total space allocated: 5.040 Mbytes; currently free: 4.368 Mbytes in 4 blocks
Computing LLR scores ... Done
Total space allocated: 5.040 Mbytes; currently free: 4.368 Mbytes in 4 blocks


LLR score histogram:
Score    #   cum # 
  0.0     1     1
  5.0     6     7
 10.0     2     9
 15.0     1    10Printing qualities ... Done
Total space allocated: 5.040 Mbytes; currently free: 4.368 Mbytes in 4 blocks


2d revised quality (quality, n_residues, %,  cum, cum %,  cum expected errs):
 25    2518  93.1    2518  93.1    7.96
 15     101   3.7    2619  96.8   11.16
  2      76   2.8    2695  99.6   59.11
 -1      10   0.4    2705 100.0   69.11   (quality -1 = terminal quality 0)

Avg. full length: 541.0, trimmed (qual > -1): 539.0
Avg. quality: 23.9 per basePrinting coverage ... Done
Total space allocated: 5.040 Mbytes; currently free: 4.368 Mbytes in 4 blocks


No. confirmed reads: 5
Avg. length: 541.0, confirmed: 539.0, str. confirmed: 0.0, trimmed: 539.0
Preliminary clone size estimate: 759 bp, depth of coverage: 3.6

Depth histogram (max_depth, #reads, cum #reads):

 4     5       5Finding blocked reads ... 

Forward confirmed bases: 7863
 Subs: 20 (0.25%), dels: 11 (0.14%), inserts: 11 (0.14%)

Substitutions by nucleotide:
       A      C      G      T      N      X      Z    Total
A      0      0      1      0      0      0      0        1
C      0      0      2      0      0      0      0        2
G      1      2      0      7      0      0      0       10
T      0      0      7      0      0      0      0        7
N      0      0      0      0      0      0      0        0
X      0      0      0      0      0      0      0        0
Z      0      0      0      0      0      0      0        0

Substitutions by quality: 
         0      2    Total
0        4      8       12
2        8      0        8

Histogram of spacings between adjacent indel pairs:


Reverse confirmed bases: 0

Substitutions by nucleotide:
       A      C      G      T      N      X      Z    Total
A      0      0      0      0      0      0      0        0
C      0      0      0      0      0      0      0        0
G      0      0      0      0      0      0      0        0
T      0      0      0      0      0      0      0        0
N      0      0      0      0      0      0      0        0
X      0      0      0      0      0      0      0        0
Z      0      0      0      0      0      0      0        0

Substitutions by quality: 
         0      2    Total
0        0      0        0
2        0      0        0

Histogram of spacings between adjacent indel pairs:
 Done
Total space allocated: 5.040 Mbytes; currently free: 4.368 Mbytes in 4 blocks


Blocked reads: 
161 0 760  left right
158 0 758  left 
155 0 348  left 
154 0 587  left 

4 blocked reads: 3 left only, 0 right only, 1 both.
0 reads (not shown) lack a high-quality segment.Merging ...

Pass: 1
#reads  #contigs (not counting singlets)
    1      5

Pass: 3
#reads  #contigs (not counting singlets)
    5      1

Pass: 4
#reads  #contigs (not counting singlets)
    5      1

Read equivalence class histogram:
    5    1
 Done
Total space allocated: 5.040 Mbytes; currently free: 4.367 Mbytes in 4 blocks
Merging chimeras ... Done
Total space allocated: 5.040 Mbytes; currently free: 4.367 Mbytes in 4 blocks
Merging other singletons ...
LLR_join_cutoff: -60
 Done
Total space allocated: 5.040 Mbytes; currently free: 4.367 Mbytes in 4 blocks
Finding extents ...  Done
Total space allocated: 5.040 Mbytes; currently free: 4.367 Mbytes in 4 blocks
Making contig sequences ... Done
Total space allocated: 5.040 Mbytes; currently free: 4.355 Mbytes in 6 blocks
Aligning reads to contigs ... Done
Total space allocated: 5.040 Mbytes; currently free: 4.355 Mbytes in 9 blocks
Revising contigs ... Done
Total space allocated: 5.040 Mbytes; currently free: 4.354 Mbytes in 9 blocks
 2 old base segments, 0.000 Mb
 28 new base segments, 0.001 Mb
 total old contig length 767, 0.002 Mb
 total new contig length 767, 0.002 Mb
Aligning reads to contigs ... Done
Total space allocated: 5.040 Mbytes; currently free: 4.354 Mbytes in 9 blocks
Finding unaligned pairs ...  Done
Total space allocated: 5.040 Mbytes; currently free: 4.354 Mbytes in 9 blocks
Total # segment blocks: 1, size: 0.060 Mbytes
Printing contigs ... 

0 perfect duplicates

0 isolated singlets (having no non-vector match to any other read) Done
Total space allocated: 5.040 Mbytes; currently free: 4.354 Mbytes in 9 blocks


Contig 1.  5 reads; 767 bp (untrimmed), 767 (trimmed).  Isolated contig.
      1   761 161           658 (  0)  0.00 0.00 0.00    0 (  0)    2 (  2) 
      1   767 158           622 (  0)  0.26 0.00 1.04    0 (  0)    0 (  8) 
      1   588 154           510 (  0)  0.34 0.00 0.00    0 (  0)    0 (  0) 
      1   348 155           283 (  0)  0.29 0.29 0.00    0 (  0)    0 (  0) 
    138   385 157           211 (  0)  0.00 0.00 0.00    0 (  0)    0 (  0) 

Overall discrep rates (%):             0.18 0.04 0.30

Contig quality (quality, n_residues, %,  cum, cum %,  cum expected errs):
 25     690  90.0     690  90.0    2.18
 15      77  10.0     767 100.0    4.62   (quality -1 = terminal quality 0)

Avg. full length: 767.0, trimmed (qual > -1): 767.0
Avg. quality: 24.0 per base

Initial, terminal qual 0 segments:  (None), (None)

Regions of LLR- adjusted quality < 2.0:
1-3, 618-624, 660-670, 674-690, 696-700, 705-709, 718-722, 731-736, 
742-746, 755-767, 

10 regions, avg size 7.7, avg spacing 76.7

First_start: 1, last_end: 759

Slack, # used pairs (max_score), unused
 0    10  (16.6)     0 ( 0.0)       10

LLR histograms (used, unused pairs): 
  4.0     1       0
  5.0     3       0
  7.0     3       0
 10.0     3       0

   DS Gap         Size      Closest read (Start)   Covers   Read length required
                                                    now?        to cover
Top strand: 
 left -     0        0+
  768 - right        0+      157          ( 138)    No            629+

Bottom strand: 
 left - right      767+

Read/contig alignment summary, by read base; trace qualities
Qual algn  cum    rcum    (%)    unalgn X    N  sub del ins  total (%)   cum  rcum (%)
15   2703   2703   2703 (100.00)     2  0    0   5   1   8    14 (0.52)   14   14 (0.52)


Read/contig alignment summary, by read base; adjusted qualities
Qual algn  cum    rcum    (%)    unalgn X    N  sub del ins  total (%)   cum  rcum (%)
25   2518   2518   2703 (100.00)     0  0    0   0   0   0     0 (0.00)    0   14 (0.52)
15    185   2703    185 (  6.84)     2  0    0   5   1   8    14 (7.57)   14   14 (7.57)


Depth 0 regions:

Block histogram:
Qual   bases    cum    blocks
 15      77       77       10
 25     690      767        1

SS region: 767 (100.00%), flagged: 10 (1.30%)

Sites with total LLR scores < -3.0  [max pos LLR read, max neg LLR read]  (#discrep top reads, #discrep bottom reads): None.

Read/contig discrepancies (* = higher-quality):
   621  S     158             (60)/(60)  619 AGTT / AAGT
   668  D     158             (60)/(45)  666 TTTC / TTC
   678  D     158             (60)/(45)  676 TTTA / TTA
   686  D     158             (60)/(45)  684 AAAT / AAT
   698  D     158             (60)/(45)  696 TAAC / TAC
   707  D     158             (60)/(45)  705 TAAT / TAT
   720  D     158             (60)/(45)  718 TAAC / TAC
   734  D     158             (60)/(45)  732 AAAC / AAC
   744  D     158             (60)/(45)  742 TAAG / TAG

0 HQ discrepancies in 0 reads.
9 lower quality discrepant sites.

Reads with neg LLR score, or confirmed or high-qual unaligned seg > 20 bases, or other problem: None.

Gaps in unique-read coverage:  None.Total # segment blocks: 1, size: 0.060 Mbytes
Writing contigs ... Done
Total space allocated: 5.040 Mbytes; currently free: 4.354 Mbytes in 10 blocks
Mapping reads by name ... Done
Total space allocated: 5.040 Mbytes; currently free: 4.354 Mbytes in 10 blocks


Subclone/read contig links and consistency checks (* = inconsistency; Contig 0 = singlets)
Max subclone size: 5000

Size histogram for consistent forward-reverse pairs (*** = inconsistent pairs)
  ***     0

 Consistent opp sense links (* = not used in chain, ** = multiple non-zero):Checking pairs ... Done
Total space allocated: 5.040 Mbytes; currently free: 4.354 Mbytes in 10 blocks
Total space allocated: 5.040 Mbytes; currently free: 4.354 Mbytes in 10 blocks
Total # pairs: 1000, size: 0.044 Mbytes
Total # segment blocks: 1, size: 0.060 Mbytes
Total # diffs: 217, in 20 lists, size: 0.000 Mbytes
Total # tags: 0, size: 0.000 Mbytes


phrap COX1.34610.phrap.input 
phrap version 0.990329
Reading parameters ... phrap COX1.34610.phrap.input 
phrap version 0.990329
0.504 Mbytes allocated -- total 0.504 Mbytes
Run date:time  060925:115508
 Done
Total space allocated: 0.504 Mbytes; currently free: 0.499 Mbytes in 2 blocks

Run date:time  060925:115508
Query file(s):  COX1.34610.phrap.input
Presumed sequence type: DNA

Pairwise comparison algorithm: banded Smith-Waterman

Score matrix (set by value of penalty: -2)
    A   C   G   T   N   X
A   1  -2  -2  -2   0  -3
C  -2   1  -2  -2   0  -3
G  -2  -2   1  -2   0  -3
T  -2  -2  -2   1   0  -3
N   0   0   0   0   0   0
X  -3  -3  -3  -3   0  -3

Gap penalties: gap_init: -4, gap_ext: -3, ins_gap_ext: -3, del_gap_ext: -3, 
Using complexity-adjusted scores. Assumed background frequencies:
 A: 0.250  C: 0.250  G: 0.250  T: 0.250  N: 0.000  X: 0.000  

minmatch: 14, maxmatch: 30, max_group_size: 20, minscore: 30, bandwidth: 14, indexwordsize: 10
vector_bound: 80
word_raw: 0
trim_penalty: -2, trim_score: 20, trim_qual: 13, maxgap: 30
repeat_stringency: 0.950000
qual_show: 20
confirm_length: 8, confirm_trim: 1, confirm_penalty: -5, confirm_score: 30
node_seg: 8, node_space: 4
forcelevel: 0, bypasslevel: 1
max_subclone_size: 5000Reading query file into memory ... Done
Total space allocated: 0.504 Mbytes; currently free: 0.414 Mbytes in 2 blocks


Sequence file: COX1.34610.phrap.input    5 entries
Residue counts:
  A     1099
  C      586
  G      530
  T     1285
Total   3500Complementing ... Done
Total space allocated: 0.504 Mbytes; currently free: 0.414 Mbytes in 2 blocks
Allocating align_entries ... Done
Total space allocated: 0.504 Mbytes; currently free: 0.406 Mbytes in 2 blocks
Reading quality files ...

Read name analysis:
 # Reads      # templates
   1             5

 Suffix counts:
(no suffix)   5


Templates inferred from description field:     0
Templates inferred from name field:            5

Read-template multiplicity analysis:
 # Reads      # templates
   1             5

Chemistries inferred from description field:
    0  dye-primer
    0  old-dye-terminator
    0  big-dye-terminator
    0  other

Chemistries inferred from name:
    5  dye-primer
    0  old-dye-terminator
    0  big-dye-terminator
    0  other

Directions inferred from description field:
    0  fwd
    0  rev
    0  unknown (set to fwd)

Directions inferred from name:
    0  fwd
    0  rev
    5  unknown (set to fwd)

NO QUALITY FILE COX1.34610.phrap.input.qual WAS FOUND. REMAINING INPUT QUALITIES SET TO 15. Done
Total space allocated: 0.504 Mbytes; currently free: 0.406 Mbytes in 2 blocks


NO QUALITY FILE COX1.34610.phrap.input.qual WAS FOUND. REMAINING INPUT QUALITIES SET TO 15.Testing ends ... Done
Total space allocated: 0.504 Mbytes; currently free: 0.406 Mbytes in 2 blocks


Following regions converted to N's
4.536 Mbytes allocated -- total 5.040 Mbytes
Finding words ...
 0  1047243
 10  1333
min no. words: 0 at 0
max no. words: 4 at 12364
avg no. words: 0.0 Done
Total space allocated: 5.040 Mbytes; currently free: 0.731 Mbytes in 3 blocks
3500 words; after pruning: 3435
Sorting words ... Done

14  1359
Finding complement word matches ... Done
Total space allocated: 5.040 Mbytes; currently free: 0.655 Mbytes in 4 blocks
n_cross_matches: 6
# pass words: 16, #fail words: 0
num_cand_pairs: 6, num_dups: 0
Finding internal word matches ...  n_same_matches: 22
, #pass words: 22, #fail words: 0 num_cand_pairs: 12, num_dups: 16
 Done
Total space allocated: 5.040 Mbytes; currently free: 0.655 Mbytes in 4 blocks
Finding duplicates ...  Done
Total space allocated: 5.040 Mbytes; currently free: 4.866 Mbytes in 4 blocks


Exact duplicate reads: 
159                  160             (perfect)
151                  152             (perfect)

2d read in each pair excluded from assembly.SWATTING ... Done
Total space allocated: 5.040 Mbytes; currently free: 4.709 Mbytes in 5 blocks
Quickalign: 1 successes, 0 failures
3 SWAT alignments performed. 1 pairs have score >= 30
Finding vector matches ...  Done
Total space allocated: 5.040 Mbytes; currently free: 4.785 Mbytes in 4 blocks
Making reversed pairs ... Done
Total space allocated: 5.040 Mbytes; currently free: 4.785 Mbytes in 4 blocks
Finding starts/ends ...  Done
Total space allocated: 5.040 Mbytes; currently free: 4.785 Mbytes in 4 blocks
Total # pairs: 1000, size: 0.044 Mbytes
Finding segments ...  Done
Total space allocated: 5.040 Mbytes; currently free: 4.725 Mbytes in 4 blocks
Finding more vector ...  Done
Total space allocated: 5.040 Mbytes; currently free: 4.725 Mbytes in 4 blocks
Finding mean offsets ... 

Probable unremoved sequencing vector (matches excluded from assembly, quality reduced to 0):  None. Done
Total space allocated: 5.040 Mbytes; currently free: 4.725 Mbytes in 4 blocks
Finding near duplicates ...  Done
Total space allocated: 5.040 Mbytes; currently free: 4.725 Mbytes in 4 blocks


Near duplicate reads: 
159                   151             (imperfect: 0-716 (27)   1-715 (2) )Finding self matches ...  Done
Total space allocated: 5.040 Mbytes; currently free: 4.725 Mbytes in 4 blocks


Internal read matches (same orientation) :  None.Finding node rejects ...  Done
Total space allocated: 5.040 Mbytes; currently free: 4.725 Mbytes in 4 blocks


No. of node-rejected pairs: None.Finding truncated pairs ...  Done
Total space allocated: 5.040 Mbytes; currently free: 4.725 Mbytes in 4 blocks
Finding multi-segment reads ...  Done
Total space allocated: 5.040 Mbytes; currently free: 4.725 Mbytes in 4 blocks


Multi-segment reads (initially rejected segments in parentheses) -- XXX means segments flank X'd region: 

0 reads with multiple segments.Finding starts/ends ...  Done
Total space allocated: 5.040 Mbytes; currently free: 4.725 Mbytes in 4 blocks
Finding deletions ...  Done
Total space allocated: 5.040 Mbytes; currently free: 4.725 Mbytes in 4 blocks


Probable deletion reads (excluded from assembly): None.Finding extents ...  Done
Total space allocated: 5.040 Mbytes; currently free: 4.373 Mbytes in 4 blocks
Printing qualities ... Done
Total space allocated: 5.040 Mbytes; currently free: 4.373 Mbytes in 4 blocks


Revised quality (quality, n_residues, %,  cum, cum %,  cum expected errs):
 25    1356  38.7    1356  38.7    4.29
 15    1850  52.9    3206  91.6   62.79
  2      24   0.7    3230  92.3   77.93
 -1     270   7.7    3500 100.0  347.93   (quality -1 = terminal quality 0)

Avg. full length: 700.0, trimmed (qual > -1): 646.0
Avg. quality: 17.6 per baseComputing LLR scores ... Done
Total space allocated: 5.040 Mbytes; currently free: 4.373 Mbytes in 4 blocks


LLR score histogram:
Score    #   cum # 
 15.0     1     1Finding extents ...  Done
Total space allocated: 5.040 Mbytes; currently free: 4.373 Mbytes in 4 blocks
Computing LLR scores ... Done
Total space allocated: 5.040 Mbytes; currently free: 4.373 Mbytes in 4 blocks


LLR score histogram:
Score    #   cum # 
 15.0     1     1Printing qualities ... Done
Total space allocated: 5.040 Mbytes; currently free: 4.373 Mbytes in 4 blocks


2d revised quality (quality, n_residues, %,  cum, cum %,  cum expected errs):
 25    1356  38.7    1356  38.7    4.29
 15    1850  52.9    3206  91.6   62.79
  2      24   0.7    3230  92.3   77.93
 -1     270   7.7    3500 100.0  347.93   (quality -1 = terminal quality 0)

Avg. full length: 700.0, trimmed (qual > -1): 646.0
Avg. quality: 17.6 per basePrinting coverage ... Done
Total space allocated: 5.040 Mbytes; currently free: 4.373 Mbytes in 4 blocks


No. confirmed reads: 2
Avg. length: 731.0, confirmed: 716.0, str. confirmed: 0.0, trimmed: 716.0
Preliminary clone size estimate: 717 bp, depth of coverage: 2.0

Depth histogram (max_depth, #reads, cum #reads):

 1     2       2
 0     1       3Finding blocked reads ... 

Forward confirmed bases: 1432
 Subs: 6 (0.42%), dels: 2 (0.14%), inserts: 2 (0.14%)

Substitutions by nucleotide:
       A      C      G      T      N      X      Z    Total
A      0      0      0      0      0      0      0        0
C      0      0      1      1      0      0      0        2
G      0      1      0      1      0      0      0        2
T      0      1      1      0      0      0      0        2
N      0      0      0      0      0      0      0        0
X      0      0      0      0      0      0      0        0
Z      0      0      0      0      0      0      0        0

Substitutions by quality: 
         0    Total
0        6        6

Histogram of spacings between adjacent indel pairs:


Reverse confirmed bases: 0

Substitutions by nucleotide:
       A      C      G      T      N      X      Z    Total
A      0      0      0      0      0      0      0        0
C      0      0      0      0      0      0      0        0
G      0      0      0      0      0      0      0        0
T      0      0      0      0      0      0      0        0
N      0      0      0      0      0      0      0        0
X      0      0      0      0      0      0      0        0
Z      0      0      0      0      0      0      0        0

Substitutions by quality: 
         0    Total
0        0        0

Histogram of spacings between adjacent indel pairs:
 Done
Total space allocated: 5.040 Mbytes; currently free: 4.373 Mbytes in 4 blocks


Blocked reads: 
159 0 743  left right

1 blocked reads: 0 left only, 0 right only, 1 both.
0 reads (not shown) lack a high-quality segment.Merging ...

Pass: 1
#reads  #contigs (not counting singlets)
    1      2

Pass: 3
#reads  #contigs (not counting singlets)
    2      1

Pass: 4
#reads  #contigs (not counting singlets)
    2      1

Read equivalence class histogram:
    1    3
    2    1
 Done
Total space allocated: 5.040 Mbytes; currently free: 4.372 Mbytes in 4 blocks
Merging chimeras ... Done
Total space allocated: 5.040 Mbytes; currently free: 4.372 Mbytes in 4 blocks
Merging other singletons ...
LLR_join_cutoff: -60
 Done
Total space allocated: 5.040 Mbytes; currently free: 4.372 Mbytes in 4 blocks
Finding extents ...  Done
Total space allocated: 5.040 Mbytes; currently free: 4.372 Mbytes in 4 blocks
Making contig sequences ... Done
Total space allocated: 5.040 Mbytes; currently free: 4.360 Mbytes in 6 blocks
Aligning reads to contigs ... Done
Total space allocated: 5.040 Mbytes; currently free: 4.360 Mbytes in 7 blocks
Revising contigs ... Done
Total space allocated: 5.040 Mbytes; currently free: 4.359 Mbytes in 8 blocks
 2 old base segments, 0.000 Mb
 8 new base segments, 0.000 Mb
 total old contig length 745, 0.002 Mb
 total new contig length 745, 0.002 Mb
Aligning reads to contigs ... Done
Total space allocated: 5.040 Mbytes; currently free: 4.359 Mbytes in 7 blocks
Finding unaligned pairs ...  Done
Total space allocated: 5.040 Mbytes; currently free: 4.359 Mbytes in 7 blocks
Total # segment blocks: 1, size: 0.060 Mbytes
Printing contigs ... 

2 perfect duplicates: 
  Read         Length
 160            744
 152            718

1 isolated singlets (having no non-vector match to any other read): 
  Read         Length      (# trimmed non-X bases)
 162            576   (495) Done
Total space allocated: 5.040 Mbytes; currently free: 4.359 Mbytes in 7 blocks


Contig 1.  2 reads; 745 bp (untrimmed), 744 (trimmed).  Isolated contig.
      2   745 159           703 (  0)  0.27 0.00 0.00    0 (  0)    0 ( 27) 
      1   720 151           669 (  0)  0.14 0.00 0.28    0 (  1)    2 (  2) 

Overall discrep rates (%):             0.21 0.00 0.14

Contig quality (quality, n_residues, %,  cum, cum %,  cum expected errs):
 25     678  91.0     678  91.0    2.14
 15      66   8.9     744  99.9    4.23
 -1       1   0.1     745 100.0    5.23   (quality -1 = terminal quality 0)

Avg. full length: 745.0, trimmed (qual > -1): 744.0
Avg. quality: 24.1 per base

Initial, terminal qual 0 segments:  1-1, (None)

Regions of LLR- adjusted quality < 2.0:
1-3, 18-25, 458-463, 621-625, 645-653, 691-696, 716-745, 

7 regions, avg size 9.6, avg spacing 106.4

First_start: 2, last_end: 718

Slack, # used pairs (max_score), unused
 0     0  ( 0.0)     0 ( 0.0)        1
 1     1  (15.8)     0 ( 0.0)        0

LLR histograms (used, unused pairs): 
 10.0     1       0

   DS Gap         Size      Closest read (Start)   Covers   Read length required
                                                    now?        to cover
Top strand: 
 left -     0        0+
  746 - right        0+      159          (   2)    No            743+

Bottom strand: 
 left - right      745+

Read/contig alignment summary, by read base; trace qualities
Qual algn  cum    rcum    (%)    unalgn X    N  sub del ins  total (%)   cum  rcum (%)
15   1460   1460   1460 (100.00)     2  0    0   3   0   2     5 (0.34)    5    5 (0.34)


Read/contig alignment summary, by read base; adjusted qualities
Qual algn  cum    rcum    (%)    unalgn X    N  sub del ins  total (%)   cum  rcum (%)
25   1356   1356   1459 (100.00)     0  0    0   0   0   0     0 (0.00)    0    5 (0.34)
15    103   1459    103 (  7.06)     2  0    0   3   0   2     5 (4.85)    5    5 (4.85)
-1      1   1460      0 (  0.00)     0  0    0   0   0   0     0 (0.00)    5    0 (0.00)


Depth 0 regions:

Block histogram:
Qual   bases    cum    blocks
  0       1        1        1
 15      66       67        7
 25     678      745        1

SS region: 745 (100.00%), flagged: 5 (0.67%)

Sites with total LLR scores < -3.0  [max pos LLR read, max neg LLR read]  (#discrep top reads, #discrep bottom reads): None.

Read/contig discrepancies (* = higher-quality):
    21  S     159             (45)/(45)  20 TTG / TGG
   461  S     159             (45)/(45)  460 ATT / ACT
   623  D     151             (60)/(45)  621 TAAC / TAC
   651  D     151             (60)/(45)  649 GGGA / GGA
   694  S     151             (45)/(45)  693 GCC / GGC

0 HQ discrepancies in 0 reads.
5 lower quality discrepant sites.

Reads with neg LLR score, or confirmed or high-qual unaligned seg > 20 bases, or other problem: None.

Gaps in unique-read coverage:  None.Total # segment blocks: 1, size: 0.060 Mbytes
Writing contigs ... Done
Total space allocated: 5.040 Mbytes; currently free: 4.359 Mbytes in 8 blocks
Mapping reads by name ... Done
Total space allocated: 5.040 Mbytes; currently free: 4.359 Mbytes in 8 blocks


Subclone/read contig links and consistency checks (* = inconsistency; Contig 0 = singlets)
Max subclone size: 5000

Size histogram for consistent forward-reverse pairs (*** = inconsistent pairs)
  ***     0

 Consistent opp sense links (* = not used in chain, ** = multiple non-zero):Checking pairs ... Done
Total space allocated: 5.040 Mbytes; currently free: 4.359 Mbytes in 8 blocks
Total space allocated: 5.040 Mbytes; currently free: 4.359 Mbytes in 8 blocks
Total # pairs: 1000, size: 0.044 Mbytes
Total # segment blocks: 1, size: 0.060 Mbytes
Total # diffs: 76, in 5 lists, size: 0.000 Mbytes
Total # tags: 1, size: 0.000 Mbytes
