# Supplementary material for: TaxMan: a taxonomic database manager
Source: BMC Bioinformatics. 2006 Dec 18;7:536. doi: 10.1186/1471-2105-7-536 (PMC1766369; doi:10.1186/1471-2105-7-536)
Supplement: Additional file 1 — TaxMan. The TaxMan software package [file 1471-2105-7-536-S1.gz › taxman_1.1/modules/MenuSubs.pm]

package MenuSubs;
use warnings;
use strict;

require Exporter;
our @ISA = qw(Exporter);
our @EXPORT = qw(

step1_menu_check_config
step1_menu_make_db
step1_menu_gene_info

step2_menu_add_cds
step2_menu_make_blast
step2_menu_add_ests
step2_menu_assign_orders
step2_menu_check_names


step3_menu_make_count
step3_menu_make_cons

step4_menu_do_aln

slice_menu_make_slice 
slice_menu_make_stats
slice_menu_group_slice
slice_menu_auto_slice

aln_menu_dump_aln
aln_menu_dump_prot_aln
aln_menu_dump_aln_names
aln_menu_dump_prot_aln_names
s
tree_menu_new_nex_tree
tree_menu_new_newick_tree
tree_menu_ncbi_tree
tree_menu_dump_tree

$config
$readline_terminal_object
);

our $config;
our $readline_terminal_object;
###################### subs from tree menu
sub tree_menu_new_newick_tree  {
#    print "\n  new_tree   here\n\n";
    unless ($config->{'database'}){print "No config file loaded; do this first (step 1 menu option 1)\n";&Menus::draw_menu($Menus::step3_menu)};
	use StoreNewickTree;
	store_newick_tree($config);
	
	
	&Menus::draw_menu($Menus::tree_menu);
	}
sub tree_menu_new_nex_tree  {
#    print "\n  new_tree   here\n\n";
    unless ($config->{'database'}){print "No config file loaded; do this first (step 1 menu option 1)\n";&Menus::draw_menu($Menus::step3_menu)};
	use StoreNexTree;
	store_nex_tree($config);
	
	
	&Menus::draw_menu($Menus::tree_menu);
	}

sub  tree_menu_ncbi_tree  {
#    print "\n  ncbi_tree   here\n\n";
    unless ($config->{'database'}){print "No config file loaded; do this first (step 1 menu option 1)\n";&Menus::draw_menu($Menus::step3_menu)};
	use StoreNCBITree;
	store_ncbi_tree($config);
	
	
	&Menus::draw_menu($Menus::tree_menu);
	}
sub  tree_menu_dump_tree  {
#    print "\n  dump_tree   here\n\n";
    unless ($config->{'database'}){print "No config file loaded; do this first (step 1 menu option 1)\n";&Menus::draw_menu($Menus::step3_menu)};
	use DumpTree;
	dump_tree($config);
	
	
	&Menus::draw_menu($Menus::tree_menu);
	}
	
	
	
	
	
###################### subs from aln menu
	
sub  aln_menu_dump_aln{
#    print "\n dump_aln  here\n\n";
    unless ($config->{'database'}){print "No config file loaded; do this first (step 1 menu option 1)\n";&Menus::draw_menu($Menus::step3_menu)};
	use DumpAln;
	dump_aln($config, 'taxids');
	
	
	&Menus::draw_menu($Menus::aln_menu);
	}

sub  aln_menu_dump_aln_names{
#    print "\n dump_aln names here\n\n";
    unless ($config->{'database'}){print "No config file loaded; do this first (step 1 menu option 1)\n";&Menus::draw_menu($Menus::step3_menu)};
	use DumpAln;
	dump_aln($config, 'names');
	
	
	&Menus::draw_menu($Menus::aln_menu);
	}


sub  aln_menu_dump_prot_aln{
#    print "\n dump_prot_aln  here\n\n";
    unless ($config->{'database'}){print "No config file loaded; do this first (step 1 menu option 1)\n";&Menus::draw_menu($Menus::step3_menu)};
	use DumpAlnProt;
	dump_aln_prot($config, 'taxids');
	
	
	&Menus::draw_menu($Menus::aln_menu);
	}

sub  aln_menu_dump_prot_aln_names{
#    print "\n dump_prot_aln_names  here\n\n";
    unless ($config->{'database'}){print "No config file loaded; do this first (step 1 menu option 1)\n";&Menus::draw_menu($Menus::step3_menu)};
	use DumpAlnProt;
	dump_aln_prot($config, 'names');
	&Menus::draw_menu($Menus::aln_menu);
}
	
	
sub aln_format {
#    print "\n  aln_format here\n\n";
    &Menus::draw_menu($Menus::aln_menu);
	}
sub  seq_format{
#    print "\n  seq_format here\n\n";
    &Menus::draw_menu($Menus::aln_menu);
	}
	
sub change_socks {
#    print "\n  change_socks here\n\n";
    &Menus::draw_menu($Menus::aln_menu);
	}
	
	
	
	
	
	
	
	
	
	
###################### subs from slice menu
sub slice_menu_make_slice {
#    print "\nmake_slice here\n\n";
   
    unless ($config->{'database'}){print "No config file loaded; do this first (step 1 menu option 1)\n";&Menus::draw_menu($Menus::step3_menu)};
	use MakeNewSlice;
	make_new_slice($config);
	&Menus::draw_menu($Menus::slice_menu);
	}

sub slice_menu_auto_slice {
#    print "\nmake_auto slice here\n\n";
    
    unless ($config->{'database'}){print "No config file loaded; do this first (step 1 menu option 1)\n";&Menus::draw_menu($Menus::step3_menu)};
	use MakeAutoSlice;
	make_auto_slice($config);
	&Menus::draw_menu($Menus::slice_menu);
	}


sub slice_menu_make_stats {
#    print "\n make stats here\n\n";
    unless ($config->{'database'}){print "No config file loaded; do this first (step 1 menu option 1)\n";&Menus::draw_menu($Menus::step3_menu)};
	use MakeStats;
	make_stats($config);
	&Menus::draw_menu($Menus::slice_menu);
	}

sub read_qbq {
#    print "\nread_qbq here\n\n";
    &Menus::draw_menu($Menus::slice_menu);
	}

sub slice_menu_group_slice {
#    print "\n\nsearch_slice here\n";
    unless ($config->{'database'}){print "No config file loaded; do this first (step 1 menu option 1)\n";&Menus::draw_menu($Menus::step3_menu)};
	use MakeGroupSlice;
	make_group_slice($config);

	&Menus::draw_menu($Menus::slice_menu);
	}


###################### subs from step 4 menu

sub edit_aln {
#    print "\nnothing to see here yet\n\n";
    &Menus::draw_menu($Menus::step4_menu);
	}
sub step4_menu_do_aln {
#    print "\ndoing alignment here\n\n";
    unless ($config->{'database'}){print "No config file loaded; do this first (step 1 menu option 1)\n";&Menus::draw_menu($Menus::step3_menu)};
	use AlignSequences;
	align_sequences($config);
	
	
	&Menus::draw_menu($Menus::step4_menu);
	}


###################### subs from step 3 menu


sub step3_menu_make_cons {
#    print "\nmaking consensus here\n\n";
    unless ($config->{'database'}){print "No config file loaded; do this first (step 1 menu option 1)\n";&Menus::draw_menu($Menus::step3_menu)};
	use MakeConsensus;
	make_consensus($config);
	
	&Menus::draw_menu($Menus::step3_menu);
	}
sub step3_menu_make_count {
#    print "\nmaking count here\n\n";
    unless ($config->{'database'}){print "No config file loaded; do this first (step 1 menu option 1)\n";&Menus::draw_menu($Menus::step3_menu)};
	use MakeGeneCount;
	make_gene_count($config);
	&Menus::draw_menu($Menus::step3_menu);
	}


###################### subs from step 2 menu
sub step2_menu_assign_orders {
#    print "\nassigning orders here\n\n";
    use AssignOrders;
	unless ($config->{'database'}){print "No config file loaded; do this first (step 1 menu option 1)\n";&Menus::draw_menu($Menus::step2_menu)};

	my @missing_files = check_files('nodes.dmp', 'names.dmp');
	if (@missing_files){
		print "\nwarning -  missing the following files: @missing_files\ndownload and uncompress the ncbi taxonomy!";
		&Menus::draw_menu($Menus::step2_menu);
	}	
	assign_orders($config);
	&Menus::draw_menu($Menus::step2_menu);
}


sub step2_menu_add_ests {
#    print "\nadding ests here\n\n";
    use AddEST;
	unless ($config->{'database'}){print "No config file loaded; do this first (step 1 menu option 1)\n";&Menus::draw_menu($Menus::step2_menu)};
	add_est($config);
	&Menus::draw_menu($Menus::step2_menu);

}sub step2_menu_make_blast {
#    print "\nmaking blast here\n\n";
	use MakeBLASTDB;
	unless ($config->{'database'}){print "No config file loaded; do this first (step 1 menu option 1)\n";&Menus::draw_menu($Menus::step2_menu)};
	make_blastdb($config);
    &Menus::draw_menu($Menus::step2_menu);
}
sub step2_menu_add_cds {
#    print "\nadding cds here\n\n";
    use AddCDS qw/add_cds/;
	unless ($config->{'database'}){print "No config file loaded; do this first (step 1 menu option 1)\n";&Menus::draw_menu($Menus::step2_menu)};
	add_cds($config);
	&Menus::draw_menu($Menus::step2_menu);
}

sub step2_menu_check_names {
#    print "\nchecking names here\n\n";
    use CheckGeneNames;
	unless ($config->{'database'}){print "No config file loaded; do this first (step 1 menu option 1)\n";&Menus::draw_menu($Menus::step2_menu)};
	check_gene_names($config);
	&Menus::draw_menu($Menus::step2_menu);
}

####################  subs from step 1 menu
sub step1_menu_check_config {
	use CheckConfig qw/check_files read_config/;
	
	# now read config into global variable
	
	
	
	$config = read_config('taxman.config');
	print "database name will be ", $config->{'database'}, "\n";
	&Menus::draw_menu($Menus::step1_menu);
}

sub step1_menu_make_db {
    unless ($config->{'database'}){print "No config file loaded; do this first (step 1 menu option 1)\n";&Menus::draw_menu($Menus::step1_menu)};
	use CreateDatabase qw/create_database/;
	print "\nCreating database of name: $config->{'database'}\n\n";
    create_database($config->{'database'});
	&Menus::draw_menu($Menus::step1_menu);
}
sub step1_menu_gene_info {
    unless ($config->{'database'}){print "No config file loaded; do this first (step 1 menu option 1)\n";&Menus::draw_menu($Menus::step1_menu)};
	use InsertGeneInfo qw/insert_gene_info/;
	print "\nStoring gene info in database\n\n";
	insert_gene_info($config);
    &Menus::draw_menu($Menus::step1_menu);
}
1;
