# Supplementary material for: TaxMan: a taxonomic database manager
Source: BMC Bioinformatics. 2006 Dec 18;7:536. doi: 10.1186/1471-2105-7-536 (PMC1766369; doi:10.1186/1471-2105-7-536)
Supplement: Additional file 1 — TaxMan. The TaxMan software package [file 1471-2105-7-536-S1.gz › taxman_1.1/modules/DumpAlnNames.pm]

package DumpAlnNames;
use warnings;
use strict;
use Term::ANSIColor qw(:constants);
use Term::ReadLine;
use Bio::SeqIO;
use Bio::SearchIO;

require Exporter;
our @ISA    = qw(Exporter);
our @EXPORT = qw/dump_aln_names/;
$|++;

# some global vars
my $dbh;
my (%taxid, %order, %source, %name);
my %taxid_hash;
my %aln;
my $pos = 1;             # initialise length counter
my $partition_string;    # to hold partitioning information for mrbayes output

sub dump_aln_names {
    my $config = $_[0];
    print "about to dump an alignment at database $config->{'database'}\n";

    #    my $term = new Term::ReadLine 'taxman';
    my $term = Term::ReadLine->new('taxman', \*STDIN, \*STDOUT);
    print "enter the slice_id you want to use\nline edit history should work\n";
    my $slice_id;
    while (1) {
        $slice_id = $term->readline('>');
        $slice_id =~ s/\s+//g;

        #print "checking for $filename...\n";
        last if ($slice_id =~ m/^\d+$/);
        print "not a number, try again\n";
    }
    my @formats = qw/nexus phylip fasta/;

    # connect to database and prepare insert statement
    print "connecting to database...\n";
    my $username = `whoami`;
    chomp $username;

    $dbh = DBI->connect("DBI:Pg:dbname=$config->{'database'}", $username, 'null', {AutoCommit => 1, PrintError => 0}) or die $dbh->errstr;

    my ($taxid, $order, $source, $name) = &get_info;
    %taxid  = %$taxid;
    %order  = %$order;
    %source = %$source;
    %name   = %$name;

    my $sth_get_slice_info;
    $sth_get_slice_info = $dbh->prepare("SELECT species_count, gene_count, species, genes, missing FROM slice where slice_id = $slice_id") or die $dbh->errstr;
    $sth_get_slice_info->execute() or die $sth_get_slice_info->errstr;

    my ($species_count, $gene_count, $species, $genes, $missing) = $sth_get_slice_info->fetchrow_array;
    print "dumping slice $slice_id\ngenes are $genes ($gene_count)\nspecies are $species ($species_count)\n";
    my $dir = 'slice_id_' . $slice_id . '_files';
    mkdir $dir, 0775;
    my @split_species = split / /, $species;
    my @species = keys %{{map {$_ => 1} @split_species}};

    # store list of taxids as a hash

    foreach (@species) {$taxid_hash{$_}++}

    # store list of genes as array
    my %list  = %{get_names()};
    my @genes = grep {$list{$_}} (split / /, $genes);

    #    print "present genes are ", keys %list, "\n";

    #	print "there should be $#species +1 species and $#genes + 1 genes\n";

    foreach my $gene_id (sort @genes) {
        print "~~~$gene_id~~~\n";

        # get the (cleaned) aligned sequences for that gene

        my %all_seqs;
        if ($gene_id =~ m/RNA/) {
            %all_seqs = %{&add_rna_gene($gene_id)};
        }
        else {
            %all_seqs = %{&add_gene($gene_id)};
            if (exists $all_seqs{'status'}) {
                warn "skipping gene $gene_id as there are no useful sequences\n";
                next;
            }
        }

        # pad terminal gaps
        foreach (keys %all_seqs) {

            #print "a key is $_\n";
            m/([\d]+)/;
            my $taxid = $1;

            # print "$taxid looks like a taxid\n";
            my $seq = $all_seqs{$_};
            $seq =~ m/(^-*)(.*?)(-*$)/;
            my $begin = $1;
            my $aln   = $2;
            my $end   = $3;
            $begin =~ s/-/\?/g;
            $end   =~ s/-/\?/g;
            $seq = $begin . $aln . $end;
            $all_seqs{$taxid} = $seq;
            delete $all_seqs{$_};
        }

        # insert missing data character for any species where we're missing the gene

        my $first  = (keys %all_seqs)[0];
        my $length = length $all_seqs{$first};
        foreach (@species) {$all_seqs{$_} = '?' x $length unless ($all_seqs{$_})}

        # add the complete alignment (ie with all species) to %aln
        foreach (@species) {
            print "~~~length is ", length($all_seqs{$_}), "\n";
            $aln{$_} .= $all_seqs{$_}

        }

    }

    # add partition containing all n positions
    $partition_string .= 'charset third_positions =';
    foreach (@genes) {$partition_string .= "$_.codon_position_3 " unless m/RNA/}
    $partition_string .= ";\ncharset first_positions =";
    foreach (@genes) {$partition_string .= "$_.codon_position_1 " unless m/RNA/}
    $partition_string .= ";\ncharset second_positions =";
    foreach (@genes) {$partition_string .= "$_.codon_position_2 " unless m/RNA/}

    $partition_string .= ";\nexclude third_positions;\n";

    $partition_string .= "partition by_genes =" . scalar @genes . ":" . (join ',', @genes) . ";";
    $partition_string .= 'set partition=by_genes;
	prset applyto=(all) ratepr=variable;
	lset applyto= (all) nst=6 rates=invgamma;
	unlink statefreq=(all) revmat=(all) shape=(all) pinvar=(all);';

    foreach (@formats) {
        &output_aln("$dir/$slice_id.named.$_", \%aln, $_);

        if ($_ eq 'nexus') {
            open FILE, ">>$dir/$slice_id.named.nexus";
            print FILE "begin mrbayes;
	$partition_string
	set autoclose=yes;
	
	mcmc ngen=100000 printfreq=100 samplefreq=10 nchains=4 savebrlens=yes;
	sumt burnin=1000;
	sump burnin=1000 printtofile=yes;
	q;
	end;";

            close FILE;

        }
    }
}

sub get_info {
    my %taxid;
    my %order;
    my %source;
    my %name;
    my $sth_cons = $dbh->prepare("SELECT cons_id, taxid FROM consensus");
    $sth_cons->execute();
    while (my @row = $sth_cons->fetchrow_array)    # for the sequence
    {
        my ($cons_id, $taxid) = @row;
        $taxid{$cons_id} = $taxid;
    }

    my $sth_species = $dbh->prepare("SELECT taxid, genus, species, seq_order FROM species");
    $sth_species->execute();
    while (my @row = $sth_species->fetchrow_array)    # for the sequence
    {
        my ($taxid, $genus, $species, $seq_order) = @row;
        $name{$taxid}  = $genus . '_' . $species;
        $order{$taxid} = $seq_order;
    }

    my $sth_source = $dbh->prepare("SELECT cons_id, source FROM consensus");
    $sth_source->execute();
    while (my @row = $sth_source->fetchrow_array)     # for the sequence
    {
        my ($cons_id, $source) = @row;
        $source{$cons_id} = $source;
    }
    return (\%taxid, \%order, \%source, \%name);
}

sub add_rna_gene {
    my ($gene_id) = @_;

    # get align_id, get sequences from database, assign to genome or EST
    my $sth = $dbh->prepare("SELECT align_id FROM alignment WHERE gene_id='$gene_id'");
    $sth->execute();
    print "getting align_id for $gene_id\n";
    my ($align_id) = $sth->fetchrow_array;    # NB, only gets first alignement if there is more than one
    print "align id for gene $gene_id is $align_id\n";
    my $sth_cons = $dbh->prepare("SELECT cons_id, aligned_seq FROM aligned_seq WHERE align_id=$align_id");
    $sth_cons->execute();

    my %genome_seqs;
    my %est_seqs;
    while (my ($cons_id, $sequence) = $sth_cons->fetchrow_array) {
        my $taxid = $taxid{$cons_id};
        next unless ($taxid_hash{$taxid});
        my $source = $source{$cons_id};
        $source = substr($source, 0, 1);

        $taxid = $source . $taxid;
        if ($source eq 'g' || $source eq 'a') {    # comes from a genome or annotated seq
            print "$taxid has a genome sequence for $gene_id\n";
            $genome_seqs{$taxid} = $sequence;
        }
        else {                                     # comes from an EST sequence
            print "$taxid has an EST sequence for $gene_id\n";
            $est_seqs{$taxid} = $sequence;
        }
    }
    ############################## temp ##################################
    #    open OUT, ">test_$gene_id.fsa";
    #    foreach my $taxid (keys %genome_seqs) {print OUT ">$taxid\n$genome_seqs{$taxid}\n"}
    #    foreach my $taxid (keys %est_seqs)    {print OUT ">$taxid\n$est_seqs{$taxid}\n"}#
    #
    #    close OUT;

    ############################## temp ##################################

    my %all_seqs = (%genome_seqs, %est_seqs);
    my @to_remove;

    # mark gap-only columns and add them to the hitlist
    foreach (0 .. length($all_seqs{(keys %all_seqs)[0]}) - 1) {

        #    print "checking $_ for gap-only columns\r";
        my $column;
        foreach my $name (keys %all_seqs) {
            $column .= substr($all_seqs{$name}, $_, 1);
        }
        if ($column !~ m/[ATGC]/) {

            #        print "\ncolumn no $_ is gap-only\n";
            push @to_remove, $_;
        }
    }

    # check for any disruptive characters
    foreach (keys %all_seqs) {
        my $string = $all_seqs{$_};
        print "warning: sequence $_ already contains %"
          if ($string =~ m/%/);
    }

    # remove the columns on the hitlist by first replacing all with % then eliminating %
    foreach my $pos (sort @to_remove) {
        foreach (keys %all_seqs) {
            my $string = $all_seqs{$_};

            # first replace columns with % to preserve offsets
            $all_seqs{$_} = substr($string, 0, $pos) . '%' . substr($string, $pos + 1);
        }
    }

    foreach (keys %all_seqs) {
        my $string = $all_seqs{$_};
        $string =~ s/%//g;
        $all_seqs{$_} = $string;
    }

    ############################## temp ##################################
    #    open OUT, ">test2_$gene_id.fsa";
    #    foreach my $taxid (keys %all_seqs) {print OUT ">$taxid\n$all_seqs{$taxid}\n"}
    #    close OUT;

    ############################## temp ##################################

    # add the gene to the partition string
    my $first  = (keys %all_seqs)[0];
    my $length = length $all_seqs{$first};
    my $end    = $pos + ($length - 1);
    $partition_string .= "charset $gene_id = $pos - $end;\n";

    $pos = $end + 1;

    return \%all_seqs;
}

sub add_gene {
    my ($gene_id) = @_;

    # get align_id, get sequences from database, assign to genome or EST
    my $sth = $dbh->prepare("SELECT align_id FROM alignment WHERE gene_id='$gene_id'");
    $sth->execute();
    my ($align_id) = $sth->fetchrow_array;    # NB, only gets first alignement if there is more than one
    print "align id for gene $gene_id is $align_id\n";
    my $sth_cons = $dbh->prepare("SELECT cons_id, aligned_seq FROM aligned_seq WHERE align_id=$align_id");
    $sth_cons->execute();

    my %genome_seqs;
    my %est_seqs;
    while (my ($cons_id, $sequence) = $sth_cons->fetchrow_array) {
        my $taxid = $taxid{$cons_id};
        next unless ($taxid_hash{$taxid});
        my $source = $source{$cons_id};
        $source = substr($source, 0, 1);

        $taxid = $source . $taxid;
        if ($source eq 'g' || $source eq 'a') {    # comes from a genome or annotated seq

            #            print "$taxid has a genome sequence for $gene_id\n";
            $genome_seqs{$taxid} = $sequence;
        }
        else {                                     # comes from an EST sequence

            #            print "$taxid has an EST sequence for $gene_id\n";
            $est_seqs{$taxid} = $sequence;
        }
    }
    ############################## temp ##################################
    #    open OUT, ">test_$gene_id.fsa";
    #    foreach my $taxid (keys %genome_seqs) {print OUT ">$taxid\n$genome_seqs{$taxid}\n"}
    #    foreach my $taxid (keys %est_seqs)    {print OUT ">$taxid\n$est_seqs{$taxid}\n"}
    #
    #    close OUT;

    ############################## temp ##################################

    # now check for any gaps that aren't divisible by three

    my @to_remove;
    my %gaps;
    foreach my $taxid (keys %genome_seqs) {
        my $seq = $genome_seqs{$taxid};

        #        print "checking $taxid for single base gaps\n";
        while (($seq =~ m/[AGTC](-+)[ATCG]/g)) {
            if (length($1) % 3 != 0) {
                my $start = $-[1] - 1;

                #                print "found gap at start $start ends $+[1] length is ", length($1), " \n";
                $gaps{$start} = 1 while ($start++ < $+[1] - 1);
            }
        }
    }

    # check whether these candidate gaps are gapped in all CDS sequences; if so add them to the hitlist
    my @gaps = sort keys %gaps;
    foreach my $position (sort keys %gaps) {
        my $column = &get_column(\%genome_seqs, $position);

        #        print "in position $position the bases are $column\n";

        # if so add them to the hit list
        unless ($column =~ m/[^-]/) {

            #            print "looks like $position is all gaps - will remove\n";
            push @to_remove, $position;
        }
    }

    my %all_seqs = (%genome_seqs, %est_seqs);
    return {'status' => 'none'} unless ((scalar keys %all_seqs) > 0);

    # mark gap-only columns and add them to the hitlist
    foreach (0 .. length($all_seqs{(keys %all_seqs)[0]}) - 1) {

        #    print "checking $_ for gap-only columns\r";
        my $column;
        foreach my $name (keys %all_seqs) {
            $column .= substr($all_seqs{$name}, $_, 1);
        }
        if ($column !~ m/[ATGC]/) {

            #        print "\ncolumn no $_ is gap-only\n";
            push @to_remove, $_;
        }
    }

    # check for any disruptive characters
    foreach (keys %all_seqs) {
        my $string = $all_seqs{$_};
        print "warning: sequence $_ already contains %"
          if ($string =~ m/%/);
    }

    # remove the columns on the hitlist by first replacing all with % then eliminating %
    foreach my $pos (sort @to_remove) {
        foreach (keys %all_seqs) {
            my $string = $all_seqs{$_};

            # first replace columns with % to preserve offsets
            $all_seqs{$_} = substr($string, 0, $pos) . '%' . substr($string, $pos + 1);
        }
    }

    foreach (keys %all_seqs) {
        my $string = $all_seqs{$_};
        $string =~ s/%//g;
        $all_seqs{$_} = $string;
    }

    # check for dodgy gaps
    my $warnings = 0;
    foreach (grep {m/^[ag]/} keys %all_seqs) {
        while ($all_seqs{$_} =~ m/[AGTC](-+)[ATCG]/g) {
            if (((length $1) % 3) != 0) {

                #                print "gap of length ", length $1, " found in $_ at pos $-[0]\n";
                $warnings++;
            }
        }
    }

    #    print "got $warnings warnings about dodgy gaps!\n";

    ############################## temp ##################################
    #    open OUT, ">test2_gene_id.fsa";
    #    foreach my $taxid (keys %all_seqs) {print OUT ">$taxid\n$all_seqs{$taxid}\n"}
    #    close OUT;

    ############################## temp ##################################

    # now work out what the codon positions are

    my %cds;
    foreach (grep {$_ =~ m/^[ag]/} keys %all_seqs) {$cds{$_} = $all_seqs{$_}}
    my $n = 0;
    $n++ while (&get_column(\%cds, $n) !~ m/[AGTC]/);    # look at each column until we find one with a base

    #    print "looking for first base\n";
    #    print "first CDS base is at column $n\n";

    my $remainder = ($n > 0) ? $n % 3: 0;
    my ($first_column, $second_column, $third_column);
    if    ($remainder == 0) {$first_column = 'codon_position_1'; $second_column = 'codon_position_2'; $third_column = 'codon_position_3'}    # first column is position one
    elsif ($remainder == 2) {$first_column = 'codon_position_2'; $second_column = 'codon_position_3'; $third_column = 'codon_position_1'}    # first column is position two
    elsif ($remainder == 1) {$first_column = 'codon_position_3'; $second_column = 'codon_position_1'; $third_column = 'codon_position_2'}    # first column is position three

    # add the gene to the partition string
    my $first  = (keys %all_seqs)[0];
    my $length = length $all_seqs{$first};
    my $end    = $pos + ($length - 1);
    $partition_string .= "charset $gene_id = $pos - $end;\n";

    $partition_string .= "charset $gene_id.$first_column = $pos - $end\\3;\n";
    $partition_string .= "charset $gene_id.$second_column = " . ($pos + 1) . " - " . ($end) . "\\3;\n";
    $partition_string .= "charset $gene_id.$third_column = " . ($pos + 2) . " - " . ($end) . "\\3;\n";
    $pos = $end + 1;

    return \%all_seqs;
}

sub output_aln {
    my ($name, $ref, $format) = @_;

    print "filename is $name and format is $format\n";
    my $outfile;
    if ($format eq 'nexus') {    # for the benefit of mrbayes

        $outfile = new Bio::AlignIO(
            -format        => "$format",
            -file          => ">$name",
            -show_symbols  => 0,
            -show_endblock => 0
        );
    }
    else {

        $outfile = new Bio::AlignIO(
            -format => "$format",
            -file   => ">$name",

        );
    }

    my $align = new Bio::SimpleAlign();    # an object
    $align->missing_char("?");
    my %all_seqs = %{$ref};
    my $n        = 0;

    open OUT, ">out.fsa";
    foreach (sort keys %all_seqs) {
        my $seq    = $all_seqs{$_};
        my $seqout = new Bio::LocatableSeq(
            -seq      => $seq,
            -id       => $name{$_},
            -start    => '1',
            -end      => '-1',
            -alphabet => 'dna'
        );

        #        print "###	length is ", $seqout->length, "\n";
        $align->add_seq($seqout);    # add the sequence to the alignment object

    }
    $outfile->write_aln($align) if ($align->no_sequences);
    if ($format eq 'nexus') {
        open IN, "$name";
        {
            local $/ = undef;
            my $string = <IN>;

            #print "before - string is $string\n\n";
            $string =~ s/'//g;

            #print 	"after - string is $string\n\n";

            close IN;
            open OUT, ">$name";
            print OUT $string;
            close OUT;

        }
    }

}

sub get_column {
    my %seqs = %{$_[0]};
    my $pos  = $_[1];
    my $column;
    foreach (sort keys %seqs) {
        $column .= substr($seqs{$_}, $pos, 1);
    }
    return $column;
}

sub get_names
{

    my $sth = $dbh->prepare("SELECT gene_id FROM alignment;");
    $sth->execute;
    my %list;
    while (my @row = $sth->fetchrow_array) {
        my $gene_id = shift(@row);
        $list{$gene_id}++;

        #print "adding gene $gene_id, list is now @list\n";
    }
    return \%list;
}

1;
