# Supplementary material for: TaxMan: a taxonomic database manager
Source: BMC Bioinformatics. 2006 Dec 18;7:536. doi: 10.1186/1471-2105-7-536 (PMC1766369; doi:10.1186/1471-2105-7-536)
Supplement: Additional file 1 — TaxMan. The TaxMan software package [file 1471-2105-7-536-S1.gz › taxman_1.1/modules/DumpProtAlnNames.pm]

package DumpProtAlnNames;
use warnings;
use strict;
use Term::ANSIColor qw(:constants);
use Term::ReadLine;
use Bio::SeqIO;
use Bio::SearchIO;

require Exporter;
our @ISA    = qw(Exporter);
our @EXPORT = qw/dump_prot_aln_names/;
$|++;


# some global vars
my $dbh;
my (%taxid, %order, %source, %name);
my %taxid_hash;
    my %aln;
    my $pos = 1;             # initialise length counter
    my $partition_string;    # to hold partitioning information for mrbayes output


sub dump_prot_aln_names {
    my $config = $_[0];
    print "about to dump an alignment at database $config->{'database'}\n";

	my $term = Term::ReadLine->new('taxman', \*STDIN, \*STDOUT);

#my $term = new Term::ReadLine 'taxman';
    print "enter the slice_id you want to use\nline edit history should work\n";
    my $slice_id;
    while (1) {
        $slice_id = $term->readline('>');
        $slice_id =~ s/\s+//g;

        #print "checking for $filename...\n";
        last if ($slice_id =~ m/^\d+$/);
        print "not a number, try again\n";
    }
    my @formats = qw/nexus phylip fasta/;

    # connect to database and prepare insert statement
    print "connecting to database...\n";
    my $username = `whoami`;
    chomp $username;

    $dbh = DBI->connect("DBI:Pg:dbname=$config->{'database'}", $username, 'null', {AutoCommit => 1, PrintError => 0}) or die $dbh->errstr;

    my ($taxid, $order, $source, $name) = &get_info;
    %taxid  = %$taxid;
    %order  = %$order;
    %source = %$source;
	%name = %$name;

	my $sth;
    $sth = $dbh->prepare("SELECT species_count, gene_count, species, genes, missing FROM slice where slice_id = $slice_id") or die $sth->errstr;
    $sth->execute() or die $sth->errstr;

    my ($species_count, $gene_count, $species, $genes, $missing) = $sth->fetchrow_array;
    print "dumping slice $slice_id\ngenes are $genes ($gene_count)\nspecies are $species ($species_count)\n";
    my $dir = 'slice_id_' . $slice_id . '_files';
	mkdir $dir, 0775;

	# check species
	my @split_species = split / /, $species;
    my @species = keys %{{map {$_ => 1} @split_species}};
	foreach (@species) {$taxid_hash{$_}++}
	
	# check genes
	
	if ($genes =~ m/RNA/){print "warning; you have requested an protein alignment that includes RNA genes\nthey will not be included\n"};
	my %list = %{get_names()};
	my @genes = grep {$list{$_}} (split / /, $genes);
#    print "present genes are ", keys %list, "\n";
	# structure follows
    

	foreach my $gene_id (sort @genes) {
		next if ($gene_id =~ m/RNA/);
#		print "~~~$gene_id~~~\n";
		my %sequences = %{&add_gene($gene_id)};
		if (exists $sequences{'status'}){
				warn "skipping gene $gene_id as there are no useful sequences\n";
				next;
			}
		# pad terminal gaps
        foreach (keys %sequences) {

            #print "a key is $_\n";
            m/([\d]+)/;
            my $taxid = $1;

            # print "$taxid looks like a taxid\n";
            my $seq = $sequences{$_};
            $seq =~ m/(^-*)(.*?)(-*$)/;
            my $begin = $1;
            my $aln   = $2;
            my $end   = $3;
            $begin =~ s/-/\?/g;
            $end   =~ s/-/\?/g;
            $seq = $begin . $aln . $end;
            $sequences{$taxid} = $seq;
            delete $sequences{$_};
        }
		
		my $first  = (keys %sequences)[0];
        my $length = length $sequences{$first};
        foreach (@species) {$sequences{$_} = '?' x $length unless ($sequences{$_})}

        # add the complete alignment (ie with all species) to %aln
        foreach (@species) {
#            print "~~~length is ", length($sequences{$_}), "\n";
            $aln{$_} .= $sequences{$_};

        }
		}
		foreach (@formats) {
    	&output_aln("$dir/$slice_id.prot.named.$_", \%aln, $_);
		
		if ($_ eq 'nexus') {
		print "nexus, mrbayes string is $partition_string\n";
        open FILE, ">>$dir/$slice_id.prot.named.nexus";
        print FILE "begin mrbayes;
		$partition_string
		q;
	end;";

        close FILE;
			}
		}
		
#			finish off mrbayes string
#			foreach format
#				output aln
					
		
		
	}


sub output_aln {
    my ($name, $ref, $format) = @_;

    print "filename is $name and format is $format\n";
    my $outfile;
    if ($format eq 'nexus') {    # for the benefit of mrbayes

        $outfile = new Bio::AlignIO(
            -format        => "$format",
            -file          => ">$name",
            -show_symbols  => 0,
            -show_endblock => 0
        );
    }
    else {

        $outfile = new Bio::AlignIO(
            -format => "$format",
            -file   => ">$name",

        );
    }

    my $align = new Bio::SimpleAlign();    # an object
    $align->missing_char("?");
    my %all_seqs = %{$ref};
    my $n        = 0;

    open OUT, ">out.fsa";
    foreach (sort keys %all_seqs) {
        my $seq    = $all_seqs{$_};
        my $seqout = new Bio::LocatableSeq(
            -seq      => $seq,
            -id       => $name{$_},
            -start    => '1',
            -end      => '-1',
            -alphabet => 'protein'
        );
#        print "###	length is ", $seqout->length, "\n";
        $align->add_seq($seqout);    # add the sequence to the alignment object

    }
    $outfile->write_aln($align) if ($align->no_sequences);
    if ($format eq 'nexus') {
        open IN, "$name";
        {
            local $/ = undef;
            my $string = <IN>;

            #print "before - string is $string\n\n";
            $string =~ s/'//g;

            #print 	"after - string is $string\n\n";

            close IN;
            open OUT, ">$name";
            print OUT $string;
            close OUT;

        }
    }

}


sub add_gene {
    my ($gene_id) = @_;

    # get align_id, get sequences from database, assign to genome or EST
    my $sth = $dbh->prepare("SELECT align_id FROM alignment WHERE gene_id='$gene_id'") or die $dbh->errstr;
    $sth->execute() or die $sth->errstr;
    print "getting align_id for $gene_id\n";
	my ($align_id) = $sth->fetchrow_array;    # NB, only gets first alignement if there is more than one
    print "align id for gene $gene_id is $align_id\n";
    my $sth_cons = $dbh->prepare("SELECT cons_id, aligned_prot_seq FROM aligned_seq WHERE align_id=$align_id") or die $dbh->errstr;
    $sth_cons->execute() or die $sth_cons->errst;

    my %genome_seqs;
    while (my ($cons_id, $sequence) = $sth_cons->fetchrow_array) {
        my $taxid = $taxid{$cons_id};
#        print "checking $taxid ($cons_id)\n";
		# has to be in the slice
		next unless ($taxid_hash{$taxid});
        my $source = $source{$cons_id};
        $source = substr($source, 0, 1);

        $taxid = $source . $taxid;
        # has to be an annotated sequence
#		print "source is $source for $taxid and $gene_id\n";
		if ($source eq 'g' || $source eq 'a') {    # comes from a genome or annotated seq
#            print "$taxid has a genome sequence for $gene_id\n";
            $genome_seqs{$taxid} = $sequence;
        }
    }
    ############################## temp ##################################
#    open OUT, ">test_$gene_id.fsa";
#    foreach my $taxid (keys %genome_seqs) {print OUT ">$taxid\n$genome_seqs{$taxid}\n"}
#    
#    close OUT;

    ############################## temp ##################################
		return {'status' => 'none'} unless ((scalar keys %genome_seqs) > 0);

    my @to_remove;

    # mark gap-only columns and add them to the hitlist
    foreach (0 .. length($genome_seqs{(keys %genome_seqs)[0]}) - 1) {

        #    print "checking $_ for gap-only columns\r";
        my $column;
        foreach my $name (keys %genome_seqs) {
            $column .= substr($genome_seqs{$name}, $_, 1);
       
	    }
#		print "column is $column\n";
        if ($column !~ m/[GPAVLIMCFYWHKRQNNEDST]/) {
#       print "\ncolumn no $_ is gap-only\n";
            push @to_remove, $_;
        }
    }

    # check for any disruptive characters
    foreach (keys %genome_seqs) {
        my $string = $genome_seqs{$_};
        print "warning: sequence $_ already contains %" if ($string =~ m/%/);
    }

    # remove the columns on the hitlist by first replacing all with % then eliminating %
    foreach my $pos (sort @to_remove) {
        foreach (keys %genome_seqs) {
            my $string = $genome_seqs{$_};

            # first replace columns with % to preserve offsets
            $genome_seqs{$_} = substr($string, 0, $pos) . '%' . substr($string, $pos + 1);
        }
    }
	
	# now get rid of %
    foreach (keys %genome_seqs) {
        my $string = $genome_seqs{$_};
        $string =~ s/%//g;
        $genome_seqs{$_} = $string;
    }

    ############################## temp ##################################
#    open OUT, ">test2_$gene_id.fsa";
#    foreach my $taxid (keys %genome_seqs) {print OUT ">$taxid\n$genome_seqs{$taxid}\n"}
#    close OUT;

    ############################## temp ##################################

    # add the gene to the partition string
    my $first  = (keys %genome_seqs)[0];
    my $length = length $genome_seqs{$first};
    my $end    = $pos + ($length - 1);
    $partition_string .= "charset $gene_id = $pos - $end;\n";

    $pos = $end + 1;

    return \%genome_seqs;
}


sub get_info {
    my %taxid;
    my %order;
    my %source;
	my %name;
	
    my $sth_cons = $dbh->prepare("SELECT cons_id, taxid FROM consensus");
    $sth_cons->execute();
    while (my @row = $sth_cons->fetchrow_array)    # for the sequence
    {
        my ($cons_id, $taxid) = @row;
        $taxid{$cons_id} = $taxid;
    }

    my $sth_species = $dbh->prepare("SELECT taxid, genus, species, seq_order FROM species");
    $sth_species->execute();
    while (my @row = $sth_species->fetchrow_array)    # for the sequence
    {
        my ($taxid, $genus, $species, $seq_order) = @row;
        $order{$taxid} = $seq_order;
		$name{$taxid} = $genus. '_' . $species;
    }

    my $sth_source = $dbh->prepare("SELECT cons_id, source FROM consensus");
    $sth_source->execute();
    while (my @row = $sth_source->fetchrow_array)    # for the sequence
    {
        my ($cons_id, $source) = @row;
        $source{$cons_id} = $source;
    }
    return (\%taxid, \%order, \%source, \%name);
}

sub get_names
{

    my $sth = $dbh->prepare("SELECT gene_id FROM alignment;");
    $sth->execute;
    my %list;
    while (my @row = $sth->fetchrow_array){
        my $gene_id = shift(@row);
        $list{$gene_id}++;

        #print "adding gene $gene_id, list is now @list\n";
    }
    return \%list;
}


1;
