# Supplementary material for: TaxMan: a taxonomic database manager
Source: BMC Bioinformatics. 2006 Dec 18;7:536. doi: 10.1186/1471-2105-7-536 (PMC1766369; doi:10.1186/1471-2105-7-536)
Supplement: Additional file 1 — TaxMan. The TaxMan software package [file 1471-2105-7-536-S1.gz › taxman_1.1/modules/MakeGeneCount.pm]

package MakeGeneCount;
use warnings;
use strict;
use Term::ANSIColor qw(:constants);
use Bio::SeqIO;
use Bio::SearchIO;

require Exporter;
our @ISA    = qw(Exporter);
our @EXPORT = qw/make_gene_count/;
$|++;


my $dbh;
my %count;
sub make_gene_count{
my $config=$_[0];
print "using database $config->{'database'}\n";

print "connecting to database...\n";
    my $username = `whoami`;
    chomp $username;
$dbh = DBI->connect("DBI:Pg:dbname=$config->{'database'}", $username, 'null', {AutoCommit => 1, PrintError => 0}) or die $dbh->errstr;

# get a list of gene names
my @names=&get_names;
print   "gene names are @names\n";

# get a list of taxids
my @taxids=&get_taxids;

#count up sequences into hash
print "counting sequences...\n";
&make_count;


# remove any previous counts
my $sth = $dbh->prepare("DELETE FROM consensus");
$sth->execute; 

#my $sth = $dbh->prepare_cached("INSERT INTO consensus (taxid,gene_id,no_anns,no_ests,no_genomes) VALUES (?,?,?,?,?)"); 	
$dbh->do("COPY consensus(taxid,gene_id,no_anns,no_ests,no_genomes) FROM STDIN");
			
foreach my $gene_id (@names){
	print  "\ncounting sequences for $gene_id...";
	my ($ann, $screen) =(0,0);
	foreach my $taxid (@taxids)	{
		my ($ann_count, $est_count, $genome_count)=&count_genes($taxid, $gene_id);
	        $dbh->pg_putline("$taxid\t$gene_id\t$ann_count\t$est_count\t$genome_count\n");
		$ann+=$ann_count;
		$ann+=$genome_count;
		$screen+=$est_count;
		}
		print "$ann annotated and $screen screened sequences found";		
	}
$dbh->pg_endcopy;

#$dbh->disconnect;	
}


sub make_count{
	
	my $sth = $dbh->prepare("SELECT gene_id, taxid, source FROM sequences WHERE status=0"); 	
        $sth->execute();
	while(my ($gene_id, $taxid, $source)=$sth->fetchrow_array){
	#	print "found one for $taxid, $gene_id, $source\n";
		$count{$taxid}{$gene_id}{$source}++;
	}
}


sub count_genes	# takes taxid and geneid as arguments and returns a three-element array of counts for annotated  est  genome genes
	{
	my ($taxid, $gene_id)=@_;
	my $ann_count=$count{$taxid}{$gene_id}{'annotated gene'} || 0;
	my $est_count=$count{$taxid}{$gene_id}{'expressed sequence tag'} || 0;
	my $genome_count=$count{$taxid}{$gene_id}{'genome'} || 0;
	#print "counts are - $ann_count, $est_count, $genome_count\n";
	return ($ann_count, $est_count, $genome_count);
	}


sub get_taxids
	{
	my @taxids;
	my $sth = $dbh->prepare("SELECT DISTINCT taxid FROM species"); 	#  get a list of unique taxids
        $sth->execute();
	while (my @row = $sth->fetchrow_array)
		{
		push @taxids, $row[0] ;
		#print "$row[0]\n";
		}
	return @taxids;	
	}	


sub get_names
{
my $sth = $dbh->prepare("SELECT gene_id FROM gene;"); 	
$sth->execute;
my @list;
while (my @row = $sth->fetchrow_array)
	{
	
       
	my $gene_id=shift(@row);
	push @list, $gene_id;
	#print "adding gene $gene_id, list is now @list\n";
	}
return @list;	
}	


1;
