# Supplementary material for: TaxMan: a taxonomic database manager
Source: BMC Bioinformatics. 2006 Dec 18;7:536. doi: 10.1186/1471-2105-7-536 (PMC1766369; doi:10.1186/1471-2105-7-536)
Supplement: Additional file 1 — TaxMan. The TaxMan software package [file 1471-2105-7-536-S1.gz › taxman_1.1/modules/StoreNCBITree.pm]

package StoreNCBITree;
use warnings;
use strict;
use Term::ANSIColor qw(:constants);
use Bio::TreeIO;

require Exporter;
our @ISA    = qw(Exporter);
our @EXPORT = qw/store_ncbi_tree/;

my $dbh;
my %name_lookup;
my %tax_lookup;
my %common_name_lookup;
my %node_id;

sub store_ncbi_tree {
    my $config = $_[0];
    print "using database $config->{'database'}\n";

    # connect to database
    print "connecting to database...\n";
    my $username = `whoami`;
    chomp $username;
    $dbh = DBI->connect("DBI:Pg:dbname=$config->{'database'}", $username, 'null', {AutoCommit => 1, PrintError => 0}) or die DBH->errstr;

    &parse_files;
    print "inserting tree data in tree table\n";
    &insert_ncbi_tree;
#    print "inserting nodes (1)\n";
    &insert_nodes;

    # set root node (taxid = 1)

    my $sth = $dbh->prepare("update node set taxid = 1 where node_id = parent") or die $dbh->errstr;

    #	$sth->execute or die $sth->errstr;
}

####################################################################
#		subroutines					#
####################################################################

sub insert_nodes{
    my $count = scalar keys %tax_lookup;
    my $n     = 1;

    # find out what the current node_id is
    my $sth = $dbh->prepare("select nextval ('public.node_node_id_seq')") or die $dbh->errstr;
    $sth->execute() or die $sth->errstr;
    my $node_id = ($sth->fetchrow_array)[0];
    print "inserting nodes\n";
    foreach (keys %tax_lookup) {
        $tax_lookup{$_}{'node_id'} = $node_id;
        $node_id++;
    }

    # reset the node_id sequence to take account of all the extra nodes we've created
    $dbh->do("alter sequence public.node_node_id_seq restart with $node_id") or die $dbh->errstr;

    # because we're inserting so many nodes at once, let's use copy
    $dbh->do("COPY node(node_id, taxid, name, tree_id, parent, children, rank, common_name) FROM STDIN");

    foreach my $key (keys %tax_lookup) {

        # key is taxid
        # get node_id
        my $node_id = $tax_lookup{$key}{'node_id'};

        # get name
        my $name = $tax_lookup{$key}{name};
        $name =~ s/'/_/g;

        # get common name
        my $common_name = $tax_lookup{$key}{common_name};
        $common_name = 'none' unless ($common_name);
        $common_name =~ s/'/_/g;

        # get rank
        my $rank = $tax_lookup{$key}{rank};
        if ($tax_lookup{$key}{rank} eq 'no') {$rank = 'none'}

        # get parent taxid, and use it to get parent node id
        my $parent_taxid   = $tax_lookup{$key}{'parent_taxid'};
        my $parent_node_id = $tax_lookup{$parent_taxid}{'node_id'};

        # get children taxids and use them to get children node_ids
        my @children         = @{$tax_lookup{$key}{children_taxid}};
        my $children_node_id = join ' ', map {$tax_lookup{$_}{'node_id'}} @children;

        # write to database
        $dbh->pg_putline("$node_id\t$key\t$name\t4\t$parent_node_id\t$children_node_id\t$rank\t$common_name\n");

        unless ($n % 10000) {print "\r($n / $count)"}
        $n++;

    }
    $dbh->pg_endcopy;

}

sub insert_ncbi_tree {
    my $sth = $dbh->prepare("INSERT INTO tree (tree_id, description)
	VALUES (4, 'ncbi taxonomy');   ")
      or die "Cannot prepare: " . $dbh->errstr();
    $sth->execute();

    # reset the tree_id sequence to make absolutely sure that we don't get another tree 4
    $dbh->do("alter sequence public.tree_tree_id_seq restart with 10") or die $dbh->errstr;

}

sub parse_files {
    print "Parsing NCBI taxonomy files...";
    open NAMES, "<names.dmp" or die "trying\n";
    while (my $line = <NAMES>)
    {
       
        if ($line =~ /(^[\d]+)\t\|\t(.*)\t\|\t.*\t\|\t.*scientific name/)    # allow letters, numbers, spaces, brackets, hyphens etc in sci. name
        {
            $name_lookup{$1} = $2;                                           # maps taxid -> scientific name
                                                                             #print "$1 has name $2\n";
        }
        elsif ($line =~ /(^[\d]+)\t\|\t(.*)\t\|\t.*\t\|\t.*common name/) {
            $common_name_lookup{$1} = $2;                                    # maps taxid -> scientific name
                                                                             #print "$1 has common name $2\n";
        }
    }

    open NODES, "<nodes.dmp" or die "trying\n";
    while (my $line = <NODES>)
    {
        $line =~ /(^[\d]+)\t\|\t([\d]+)\t\|\t([\w]+)/;
        my $id           = $1;
        my $parent_taxid = $2;
        my $rank         = $3;
        my $name         = $name_lookup{$id};
        my $common_name  = $common_name_lookup{$id};
        $tax_lookup{$id}{parent_taxid} = $parent_taxid;    #
        $tax_lookup{$id}{rank}         = $rank;            #
        $tax_lookup{$id}{name}         = $name;
        $tax_lookup{$id}{common_name}  = $common_name;

        push(@{$tax_lookup{$parent_taxid}{children_taxid}}, $id);

        #print "adding child $id to node $parent\n";

    }

    # format of tax_lookup - each hash value (taxid) is a hash with the keys (parent, rank, name, children) all of which are scalars except children
    # which is an array of taxids which are children of the node

    foreach my $id (sort keys %tax_lookup)
    {

        unless (exists($tax_lookup{$id}{children_taxid}))
        {
            @{$tax_lookup{$id}{children_taxid}} = ();    #if no children are defined for this node, assign the empty list.
        }
        my $child = @{$tax_lookup{$id}{children_taxid}};

        #print "$id\t $tax_lookup{$id}{name}\t\t$tax_lookup{$id}{rank}\t\tchildren - $child\n";
    }

    print ".... done parsing files\n\n\n";
}

1;
