# Supplementary material for: TaxMan: a taxonomic database manager
Source: BMC Bioinformatics. 2006 Dec 18;7:536. doi: 10.1186/1471-2105-7-536 (PMC1766369; doi:10.1186/1471-2105-7-536)
Supplement: Additional file 1 — TaxMan. The TaxMan software package [file 1471-2105-7-536-S1.gz › taxman_1.1/modules/AddCDS.pm]

package AddCDS;
use warnings;
use strict;
use Term::ANSIColor qw(:constants);
use Bio::SeqIO;
require Exporter;
our @ISA    = qw(Exporter);
our @EXPORT = qw/add_cds/;
$|++;

# some global vars
my $dbh;
my %reverse_names;
my $sth_insert;
my $n;
my $count;

my %seen_genes;
my $out_stream;

my $added = 0;

my $skipped_records =0;
    my $skipped_features = 0;
    my $total_features=0;
    my $features_added=0;
    my $records_added_to_unmatched=0;

sub add_cds {
    
    my $config = $_[0];

    # get the filename to read
    
    print "enter the filename of the GenBank format file containing the CDSs\n";
    my $filename;
    while (1) {
        $filename = $MenuSubs::readline_terminal_object->readline('>');
        $filename =~ s/\s+//g;
        last if (-e $filename || $filename eq 'q');
        print "file not found: $filename, try again or q to exit\n";
    }
    return if ($filename eq 'q');
    print "adding CDS sequences found in $filename...warnings will be written to taxman.err\n";

    # get a database connection & prepare the insert statement
    my $username = `whoami`;
    chomp $username;
    $dbh        = DBI->connect("DBI:Pg:dbname=$config->{'database'}", $username, 'null', {AutoCommit => 1, PrintError => 0})             or die $dbh->errstr;
    $sth_insert = $dbh->prepare_cached("INSERT INTO sequences (taxid, acc, gene_id, source, sequence,status) VALUES (?, ?, ?, ?, ?, 0)") or die $dbh->errstr;

    # get the list of gene names and synonyms
    print "getting gene names from database...\n";
    %reverse_names = %{&get_names};

    # start reading records
    $count = &count_arrow("//\n", $filename);
    print "$count GenBank records found..\n";
    my $stream = Bio::SeqIO->new(-file => $filename, -format => 'GenBank');

    # strip any .gb off the end of the filename and open the stream for unmatched records
    $filename =~ s/\.gb$//;
    $out_stream = Bio::SeqIO->new(-file => ">unmatched_from_$filename.gb", -format => 'GenBank');
    $added      = 0;
    $n          = 0;
    open STDERR, ">>taxman.err";
    
    while (my $seq = $stream->next_seq()) {
	check_record($seq);
    }
	close STDERR;
#  
    print "done processing\nread $n records and $total_features features\nadded $added features to the database\nskipped $skipped_records records and $skipped_features features\n$records_added_to_unmatched records added to the unmatched file\n";
    
    $dbh->disconnect;
}

sub check_record {
    my $seq = $_[0];
    $n++;
	my $taxid;
	my $acc = 'unknown';
	my $source;
	my $species_object;
		
	# check that the record as a whole is well-formed
	eval{
    # get info relating to the whole record
    $acc        = $seq->accession_number;
    $taxid      = ($seq->species)->ncbi_taxid;
    $source     = 'annotated gene';
    my $definition = $seq->description;
    if ($definition =~ m/genome/) {$source = 'genome'}
    $species_object = $seq->species;
    my $species        = ($seq->species)->species;
    my $genus          = ($seq->species)->genus;
    

	};
	print "\raccession number $acc retrieved ($n/$count)" unless ($n % 100);
	if ($@){
		$skipped_records++;
		print STDERR "\n\nFound an error in a $acc record - $@; skipping it\n\n";
		return;
	}
    my @features_to_add;

    foreach my $feat ($seq->all_SeqFeatures) {
        $total_features++;
	next if (($feat->length) < 30);
	
        # wrap in eval, since Bio::PrimarySeq stupidly throws an exception
		# if check_feature returns 0; no match, therefore add the feature to those to be kept
        my $return;
		eval {$return = check_feature($feat, $taxid, $acc, $source, $species_object)};
		if ($@){
		$skipped_records++;
		print  "\n\ngot an exception when checking $acc, had to skip a feature (error written to taxman.err)\n";
		next;
		}
		if ($return == 0) {
		
            push @features_to_add, $feat;
        }

    }

    # if there are some features to keep (i.e. unmatched ones) remove all features, add the ones we want to keep and write out the record
    if (scalar @features_to_add >= 1) {
    	$records_added_to_unmatched++;
        $seq->remove_SeqFeatures;
        $seq->add_SeqFeature(@features_to_add);
        $out_stream->write_seq($seq);
    }
}

sub check_feature {
    my $feat           = $_[0];
    my $taxid          = $_[1];
    my $acc            = $_[2];
    my $source         = $_[3];
    my $species_object = $_[4];

    #	my $tag = $feat->primary_tag;
    #			next unless ($tag eq 'CDS' || $tag eq 'rRNA');

    # if it's an interesting feature that looks like a gene
    if ($feat->primary_tag eq 'CDS' && $feat->has_tag('gene')) {
        my $frame=1;
	if ($feat->has_tag('codon_start')){$frame = ($feat->get_tag_values('codon_start'))[0]}
        
	my $gene_name = ($feat->get_tag_values('gene'))[0];
        $seen_genes{$gene_name}++;

        # does it have a gene name that matches one we're looking for
        if (exists $reverse_names{$gene_name}) {

            #					print "I think it matches ", $reverse_names{$gene_name},"\n";
            my $gene_id = $reverse_names{$gene_name};
            my $sequence = substr(($feat->seq())->seq(), ($frame - 1));
            $sth_insert->execute($taxid, $acc, $gene_id, $source, $sequence) or die $sth_insert->errstr;
            $added++;
            return 1;
        }
    }

    # another possible combination of tags
    elsif ($feat->primary_tag eq 'CDS' && $feat->has_tag('product')) {
        my $frame=1;
	if ($feat->has_tag('codon_start')){$frame = ($feat->get_tag_values('codon_start'))[0]}
	
        my $gene_name = ($feat->get_tag_values('product'))[0];
        $seen_genes{$gene_name}++;

        # does it have a gene name that matches one we're looking for
        if (exists $reverse_names{$gene_name}) {

            #					print "I think it matches ", $reverse_names{$gene_name},"\n";
            my $gene_id = $reverse_names{$gene_name};
            my $sequence = substr(($feat->seq())->seq(), ($frame - 1));
            $sth_insert->execute($taxid, $acc, $gene_id, $source, $sequence) or die $sth_insert->errstr;
            $added++;
            return 1;
        }
    }

    # and another
    elsif ($feat->primary_tag eq 'rRNA' && $feat->has_tag('product')) {
        my $gene_name = ($feat->get_tag_values('product'))[0];
        $seen_genes{$gene_name}++;

        # does it have a gene name that matches one we're looking for
        if (exists $reverse_names{$gene_name}) {

            #					print "I think it matches ", $reverse_names{$gene_name},"\n";
            my $gene_id  = $reverse_names{$gene_name};
            my $sequence = ($feat->seq())->seq();
            $sth_insert->execute($taxid, $acc, $gene_id, $source, $sequence) or die $sth_insert->errstr;
            $added++;
            return 1;
        }
    }

    return 0;

}

sub count_arrow {
    my $char = $_[0];
    my $file = $_[1];
    local $/ = $char;
    my $count = -1;
    open IN, "<$file" or die;
    $count++ while (<IN>);
    return $count;
}

sub get_names {
    my %reverse_names;
    my $sth = $dbh->prepare("select gene_id, other_names FROM gene") or die $dbh->errstr;
    $sth->execute() or die $sth->errstr;
    while (my ($gene_id, $synonyms) = $sth->fetchrow_array) {

        #print "Getting gene names..\n";
        my @other_names = split /,/, $synonyms;

        #        print "$gene_id is also known as @other_names\n";
        foreach my $other_name (@other_names) {

            #            print "a name is $other_name\n";
            $reverse_names{$other_name} = $gene_id;
        }
    }
    return \%reverse_names;
}

1;
