# Supplementary material for: TaxMan: a taxonomic database manager
Source: BMC Bioinformatics. 2006 Dec 18;7:536. doi: 10.1186/1471-2105-7-536 (PMC1766369; doi:10.1186/1471-2105-7-536)
Supplement: Additional file 1 — TaxMan. The TaxMan software package [file 1471-2105-7-536-S1.gz › taxman_1.1/modules/MakeStats.pm]

package MakeStats;
use warnings;
use strict;
use Term::ANSIColor qw(:constants);
use Bio::SeqIO;
require Exporter;
our @ISA    = qw(Exporter);
our @EXPORT = qw/make_stats/;
$|++;

my $dbh;
sub make_stats {
    my $config = $_[0];
    print "making stats here in the subroutine at MakeStats.pm\ndatabase is $config->{'database'}\n";

    my $username = `whoami`;
    chomp $username;
    $dbh = DBI->connect("DBI:Pg:dbname=$config->{'database'}", $username, 'null', {AutoCommit => 1, PrintError => 0}) or die $dbh->errstr;
	
	my ($genes, $taxa) = get_names();
    my $source = get_info();

	# first, let's just generate a big csv file
	open OUT, ">sources_by_species.csv";
	print OUT "taxid, name, class, order, family,", join ',', (sort @$genes), "\n";
    foreach my $taxid (@$taxa){
	print OUT "$taxid, $source->{$taxid}{'genus'} $source->{$taxid}{'species'}, $source->{$taxid}{'class'}, $source->{$taxid}{'order'}, $source->{$taxid}{'family'},";
	print OUT join ',', map { $source->{$taxid}{$_} } sort @$genes;
	print OUT "\n";
	}
    close OUT;

	# now the same by class
	my %class;
	foreach my $taxid (@$taxa){
		my $class = $source->{$taxid}{'class'};
		$class{$class}{'count'}++;
		foreach my $gene (@$genes){
			my $source = $source->{$taxid}{$gene};
			$class{$class}{$gene}++ if ($source eq 'a' || $source eq 'g' || $source eq 'e');
		}
	}
	
	open OUT, ">numbers_by_class.csv";
	print OUT "class, no. taxa, ", join ',', (sort @$genes), "\n";
	foreach my $class (keys %class){
	print OUT "$class, $class{$class}{'count'}, ",join ',', map { $class{$class}{$_} or 0} sort @$genes;
	print OUT "\n";
	}
	close OUT;
	# now the same by order
	my %order;
	foreach my $taxid (@$taxa){
		my $order = $source->{$taxid}{'order'};
		$order{$order}{'count'}++;
		foreach my $gene (@$genes){
			my $source = $source->{$taxid}{$gene};
			$order{$order}{$gene}++ if ($source eq 'a' || $source eq 'g' || $source eq 'e');
		}
	}
	
	open OUT, ">numbers_by_order.csv";
	print OUT "order, no. taxa, ", join ',', (sort @$genes), "\n";
	foreach my $order (keys %order){
	print OUT "$order, $order{$order}{'count'}, ",join ',', map { $order{$order}{$_} or 0} sort @$genes;
	print OUT "\n";
	}
	close OUT;
	
	# now the same by family
	my %family;
	foreach my $taxid (@$taxa){
		my $family = $source->{$taxid}{'family'};
		$family{$family}{'count'}++;
		foreach my $gene (@$genes){
			my $source = $source->{$taxid}{$gene};
			$family{$family}{$gene}++ if ($source eq 'a' || $source eq 'g' || $source eq 'e');
		}
	}
	
	open OUT, ">numbers_by_family.csv";
	print OUT "family, no. taxa, ", join ',', (sort @$genes), "\n";
	foreach my $family (keys %family){
	print OUT "$family, $family{$family}{'count'}, ",join ',', map { $family{$family}{$_} or 0} sort @$genes;
	print OUT "\n";
	}
	close OUT;

	# now the same by genus
	my %genus;
	foreach my $taxid (@$taxa){
		my $genus = $source->{$taxid}{'genus'};
		$genus{$genus}{'count'}++;
		foreach my $gene (@$genes){
			my $source = $source->{$taxid}{$gene};
			$genus{$genus}{$gene}++ if ($source eq 'a' || $source eq 'g' || $source eq 'e');
		}
	}
	
	open OUT, ">numbers_by_genus.csv";
	print OUT "genus, no. taxa, ", join ',', (sort @$genes), "\n";
	foreach my $genus (keys %genus){
	print OUT "$genus, $genus{$genus}{'count'}, ",join ',', map { $genus{$genus}{$_} or 0} sort @$genes;
	print OUT "\n";
	}
	close OUT;


}

sub get_info{
my %hash;
my $sth_source = $dbh->prepare("SELECT taxid, gene_id, source FROM consensus;") or die $dbh->errstr; 	
$sth_source->execute or die $sth_source->errstr;
while (my ($taxid, $gene_id, $source) = $sth_source->fetchrow_array){
	$hash{$taxid}{$gene_id} = substr $source, 0, 1;
}

my $sth_species = $dbh->prepare("SELECT taxid, seq_order, seq_family, seq_class, genus, species FROM species;") or die $dbh->errstr; 	
$sth_species->execute or die $sth_species->errstr;
while (my ($taxid, $order, $family, $class, $genus, $species) = $sth_species->fetchrow_array){
	$hash{$taxid}{'order'} = $order;
	$hash{$taxid}{'family'} = $family;
	$hash{$taxid}{'class'} = $class;
	$hash{$taxid}{'genus'} = $genus;
	$hash{$taxid}{'species'} = $species;
}

return \%hash;

}

sub get_names
{
my (@genes, @taxa);
my $sth_gene = $dbh->prepare("SELECT gene_id FROM gene;") or die $dbh->errstr; 	
$sth_gene->execute or die $sth_gene->errstr;
while (my ($gene) = $sth_gene->fetchrow_array){
	push @genes, $gene;
	}
my $sth_species = $dbh->prepare("SELECT taxid FROM species;") or die $dbh->errstr; 	
$sth_species->execute or die $sth_species->errstr;
while (my ($taxid) = $sth_species->fetchrow_array){
	push @taxa, $taxid;
	}
return (\@genes, \@taxa);	
}


1;
