# Supplementary material for: TaxMan: a taxonomic database manager
Source: BMC Bioinformatics. 2006 Dec 18;7:536. doi: 10.1186/1471-2105-7-536 (PMC1766369; doi:10.1186/1471-2105-7-536)
Supplement: Additional file 1 — TaxMan. The TaxMan software package [file 1471-2105-7-536-S1.gz › taxman_1.1/modules/InsertGeneInfo.pm]

package InsertGeneInfo;
use warnings;
use strict;
use Term::ANSIColor qw(:constants);
require DBI;
require Exporter;

$|++;

our @ISA    = qw(Exporter);
our @EXPORT = qw/insert_gene_info/;

sub insert_gene_info {
    my $config = $_[0];
    my $dbh;
	my $database_name = $config->{'database'};
	my $username = `whoami`;
	chomp $username;
	print "using database $database_name and username $username\n";
    $dbh = DBI->connect("DBI:Pg:dbname=$database_name", $username, 'null', {AutoCommit => 1, PrintError => 0}) or die DBI->errstr;
	if ($dbh->errstr) {
	print "database error; do you need to create it? (step 1 menu option 2)\n";
	return;
	}
	
	my $sth;
	$sth = $dbh->prepare("DELETE FROM gene") or die $sth->errstr;
	$sth->execute() or die $sth->errstr;
	
	print "inserting synonyms for gene..";
	foreach (keys %$config) {
        next if ( $_ eq 'database' || $_ eq 'blast_taxa');
        print "$_...";
    	my $gene = $_;
		my $synonym_string = $config->{$_};
		unless ($synonym_string =~m/(.+),(\d+)$/){
			print "badly formatted config file!\nmake sure there is no whitespace at the end of the lines in the config file!\n";
			return;
		}
		my ($synonyms, $genetic_code) = ($1, $2);
#		print "synonyms are $synonyms and genetic code is $genetic_code\n";
		$sth = $dbh->prepare("INSERT INTO gene (gene_id,other_names, genetic_code) VALUES ('$gene','$synonyms', '$genetic_code')") or die $sth->errstr; 	
		$sth->execute() or die $sth->errstr;
	}
$dbh->disconnect;
}
