# Supplementary material for: TaxMan: a taxonomic database manager
Source: BMC Bioinformatics. 2006 Dec 18;7:536. doi: 10.1186/1471-2105-7-536 (PMC1766369; doi:10.1186/1471-2105-7-536)
Supplement: Additional file 1 — TaxMan. The TaxMan software package [file 1471-2105-7-536-S1.gz › taxman_1.1/modules/MakeBLASTDB.pm]

package MakeBLASTDB;
use warnings;
use strict;
use Term::ANSIColor qw(:constants);
use Bio::SeqIO;
require Exporter;
our @ISA    = qw(Exporter);
our @EXPORT = qw/make_blastdb/;
$|++;

my $dbh;
my $count;
my $added = 0;
my $n = 0;
my $skipped_records =0;
    my $skipped_features = 0;
    my $total_features=0;
    my $features_added=0;
my %reverse_names; 
my %whitelist;   
sub make_blastdb {
    my $config = $_[0];
    print "making blast db on database $config->{'database'}\n";
    print "enter the filename of the GenBank file you want to use\nline edit history and tab completion should both work\n";
    

	if (exists $config->{'blast_taxa'}){
	print "using blast database taxid whitelist found in config file\n";
	foreach (split ',', $config->{'blast_taxa'}){
		$whitelist{$_}++;
	}
	}
	
	my $filename;
    while (1){
	$filename = $MenuSubs::readline_terminal_object->readline('>');
        $filename =~ s/\s+//g;

        #print "checking for $filename...\n";
        last if (-e $filename);
        print "file not found:~~$filename~~, try again\n";
    }

    print "adding CDS sequences found in $filename to BLAST database...errors written to taxman.err\n";

    # get a database connection & prepare the fasta file filehandles

    my $username = `whoami`;
    chomp $username;
    $dbh = DBI->connect("DBI:Pg:dbname=$config->{'database'}", $username, 'null', {AutoCommit => 1, PrintError => 0}) or die $dbh->errstr;
    mkdir "blast_database_files", 0775;
	open PEP, ">blast_database_files/allpep";
    open RNA, ">blast_database_files/allrna";

    # get the list of gene names and synonyms
    print "getting gene names from database...\n";
    %reverse_names = %{&get_names};

    # start reading records
    $count = &count_arrow("//\n", $filename);
    print "$count GenBank records found..\n";
    my $stream = Bio::SeqIO->new(-file => $filename, -format => 'GenBank');
    
    open STDERR, ">>taxman.err";
    while (my $seq = $stream->next_seq()){
    	check_record($seq);
    }
    print "done processing\nread $n records and $total_features features\nadded $added features to the database\nskipped $skipped_records records and $skipped_features features\n";
    
print "formatting databases....you did run the test script to make sure this will work, didn't you?";
system "formatdb -p T -i blast_database_files/allpep";
system "formatdb -p F -i blast_database_files/allrna";
print "...done\n";


}


sub check_record {
    my $seq = $_[0];
    $n++;
	my $taxid;
	my $acc = 'unknown';
	my $source;
	my $species_object;
		
	# check that the record as a whole is well-formed
	eval{
    # get info relating to the whole record
    $acc        = $seq->accession_number;
    $taxid      = ($seq->species)->ncbi_taxid;
    $source     = 'annotated gene';
    my $definition = $seq->description;
    if ($definition =~ m/genome/) {$source = 'genome'}
    $species_object = $seq->species;
    my $species        = ($seq->species)->species;
    my $genus          = ($seq->species)->genus;
    

	};
	print "\raccession number $acc retrieved ($n/$count)" unless ($n % 100);
	if ($@){
		$skipped_records++;
		print STDERR "\n\nFound an error in a $acc record - $@; skipping it\n\n";
		return;
	}
	return unless ($whitelist{$taxid});
    my @features_to_add;

    foreach my $feat ($seq->all_SeqFeatures) {
        $total_features++;
	next if (($feat->length) < 30);
	
        # wrap in eval, since Bio::PrimarySeq stupidly throws an exception
		# if check_feature returns 0; no match, therefore add the feature to those to be kept
        my $return;
		eval {$return = check_feature($feat, $taxid, $acc, $source, $species_object)};
		if ($@){
		$skipped_records++;
		print  "\n\ngot an exception when checking $acc, had to skip a feature (error written to taxman.err)\n";
		next;
		}
		if ($return == 0) {
            
        }

    }

      
    
}

sub check_feature {
    my $feat           = $_[0];
    my $taxid          = $_[1];
    my $acc            = $_[2];
    my $source         = $_[3];
    my $species_object = $_[4];

    #	my $tag = $feat->primary_tag;
    #			next unless ($tag eq 'CDS' || $tag eq 'rRNA');

    # if it's an interesting feature that looks like a gene
    if ($feat->primary_tag eq 'CDS' && $feat->has_tag('gene') && $feat->has_tag('translation')) {
                my $frame       = ($feat->get_tag_values('codon_start'))[0];
                my $gene_name   = ($feat->get_tag_values('gene'))[0];
                my $translation = ($feat->get_tag_values('translation'))[0];
		
                # does it have a gene name that matches one we're looking for
                if (exists $reverse_names{$gene_name}) {
			$added++;
			#print "gene is $gene_name\n";
                    #					print "I think it matches ", $reverse_names{$gene_name},"\n";
                    my $gene_id = $reverse_names{$gene_name};
                    my $sequence = substr(($feat->seq())->seq(), ($frame - 1));
                    print PEP ">$taxid.$gene_id\n", $translation, "\n";

                }
            }

    # another possible combination of tags
   elsif ($feat->primary_tag eq 'rRNA' && $feat->has_tag('product')) {
                my $gene_name = ($feat->get_tag_values('product'))[0];

                # does it have a gene name that matches one we're looking for
                if (exists $reverse_names{$gene_name}) {
			#print "gene is $gene_name\n";
			$added++;
                    #					print "I think it matches ", $reverse_names{$gene_name},"\n";
                    my $gene_id  = $reverse_names{$gene_name};
                    my $sequence = ($feat->seq())->seq();
                    print RNA ">$taxid.$gene_id\n", ($feat->seq())->seq(), "\n";
                    
                }
            }


    return 0;

}


sub count_arrow {
    my $char = $_[0];
    my $file = $_[1];
    local $/ = $char;
    my $count = -1;
    open IN, "<$file" or die;
    $count++ while (<IN>);
    return $count;
}

sub get_names {
    my %reverse_names;
    my $sth;
    $sth = $dbh->prepare("select gene_id, other_names FROM gene") or die $sth->errstr;
    $sth->execute() or die $sth->errstr;
    while (my ($gene_id, $synonyms) = $sth->fetchrow_array) {

        #print "Getting gene names..\n";
        my @other_names = split /,/, $synonyms;

        #        print "$gene_id is also known as @other_names\n";
        foreach my $other_name (@other_names) {
            $reverse_names{$other_name} = $gene_id;
        }
    }
    return \%reverse_names;
}

1;
