# Supplementary material for: TaxMan: a taxonomic database manager
Source: BMC Bioinformatics. 2006 Dec 18;7:536. doi: 10.1186/1471-2105-7-536 (PMC1766369; doi:10.1186/1471-2105-7-536)
Supplement: Additional file 1 — TaxMan. The TaxMan software package [file 1471-2105-7-536-S1.gz › taxman_1.1/modules/DumpAlnProt.pm]

package DumpAlnProt;
use warnings;
use strict;
use Term::ANSIColor qw(:constants);
use Bio::SeqIO;
use Bio::SearchIO;

require Exporter;
our @ISA    = qw(Exporter);
our @EXPORT = qw/dump_aln_prot/;
$|++;

# some global vars
my $dbh;
my (%taxid, %order, %source, %name);
my %taxid_hash;
my %aln;
my $pos = 1;             # initialise length counter
my $partition_string;    # to hold partitioning information for mrbayes output
my $name_format;

sub dump_aln_prot	 {
	# initialise some variables
    %aln = ();
    $partition_string = '';
    my $config = $_[0];
	$name_format = $_[1];
    
	# connect to database
    print "connecting to database...\n";
    my $username = `whoami`;
    chomp $username;
    $dbh = DBI->connect("DBI:Pg:dbname=$config->{'database'}", $username, 'null', {AutoCommit => 1, PrintError => 0}) or die $dbh->errstr;

	# get slice_id, info hashes and info for the selected slice
	print "using database $config->{'database'}\n";
	print "enter the slice_id you want to use ($name_format) \n";
    my $slice_id;
    while (1) {
        $slice_id = $MenuSubs::readline_terminal_object->readline('>');
        $slice_id =~ s/\s+//g;
        #print "checking for $filename...\n";
        last if ($slice_id =~ m/^\d+$/);
        print "not a number, try again\n";
    }
    my @formats = qw/nexus phylip fasta/;
	my ($taxid, $order, $source, $name) = &get_info;
    %taxid  = %$taxid;
    %order  = %$order;
    %source = %$source;
	%name = %$name;
    my $sth_get_slice_info;
    $sth_get_slice_info = $dbh->prepare("SELECT species_count, gene_count, species, genes, missing FROM slice where slice_id = $slice_id") or die $dbh->errstr;
    $sth_get_slice_info->execute() or die $sth_get_slice_info->errstr;
	my ($species_count, $gene_count, $species, $genes, $missing) = $sth_get_slice_info->fetchrow_array;
    
	# return if there's nothing to do
	unless ($genes && $species){
		print "either species or genes for this slice not specified - not doing anything!\n";
		return;
	}
	
	# set up directory & assemble list of genes & species
	print "dumping slice $slice_id\ngenes are $genes ($gene_count)\nspecies are $species ($species_count)\n";
    my $dir = 'slice_id_' . $slice_id . '_files';
    mkdir $dir, 0775;
    my @split_species = split / /, $species;
    my @species = keys %{{map {$_ => 1} @split_species}};
	foreach (@species) {$taxid_hash{$_}++}
    my %list  = %{get_names()};
    my @genes = grep {$list{$_}} (split / /, $genes);
   
	# for each gene get data, pad terminal gaps, add dummy sequences for any missing taxa, add info to the partition string
	foreach my $gene_id (sort @genes) {
        print "adding gene $gene_id...";
        my %all_seqs;
        if ($gene_id =~ m/RNA/) {
            print "doing nothing for $gene_id as it's an RNA gene\n";
			next;
        }
        else {
            %all_seqs = %{&add_gene($gene_id)};
            if (exists $all_seqs{'status'}) {
                warn "skipping gene $gene_id as there are no useful sequences\n";
                next;
            }
        }

		
        # pad terminal gaps
        foreach (keys %all_seqs) {
            m/([\d]+)/;
            my $taxid = $1;
            my $seq = $all_seqs{$_};
            $seq =~ m/(^-*)(.*?)(-*$)/;
            my $begin = $1;
            my $aln   = $2;
            my $end   = $3;
            $begin =~ s/-/\?/g;
            $end   =~ s/-/\?/g;
            $seq = $begin . $aln . $end;
            $all_seqs{$taxid} = $seq;
            delete $all_seqs{$_};
        }

        # insert missing data character for any species where we're missing the gene
        my $first  = (keys %all_seqs)[0];
        my $length = length $all_seqs{$first};
        foreach (@species) {$all_seqs{$_} = '?' x $length unless ($all_seqs{$_})}

        # add the complete alignment (ie with all species) to %aln
        foreach (@species) {  $aln{$_} .= $all_seqs{$_} };

    }

    $partition_string .= "partition by_genes =" . scalar @genes . ":" . (join ',', @genes) . ";";
	
	# produce alignment in each format
    foreach (@formats) {
		if ($name_format eq 'taxids'){
			&output_aln("$dir/$slice_id.prot.$_", \%aln, $_);
			if ($_ eq 'nexus') {
				open FILE, ">>$dir/$slice_id.prot.nexus";
				print FILE "begin mrbayes;\n$partition_string\nend;\n";
				close FILE;
			}	
		}
		else{
			&output_aln("$dir/$slice_id.prot.named.$_", \%aln, $_);
			if ($_ eq 'nexus') {
				open FILE, ">>$dir/$slice_id.prot.named.nexus";
				print FILE "begin mrbayes;\n$partition_string\nend;\n";
				close FILE;
			}	
		}
        
    }
}

sub get_info {
    my %taxid;
    my %order;
    my %source;
	my %name;
    my $sth_cons = $dbh->prepare("SELECT cons_id, taxid FROM consensus");
    $sth_cons->execute();
    while (my @row = $sth_cons->fetchrow_array)    # for the sequence
    {
        my ($cons_id, $taxid) = @row;
        $taxid{$cons_id} = $taxid;
    }


	my $sth_species = $dbh->prepare("SELECT taxid, genus, species, seq_order FROM species");
    $sth_species->execute();
    while (my @row = $sth_species->fetchrow_array)    # for the sequence
    {
        my ($taxid, $genus, $species, $seq_order) = @row;
        $name{$taxid}  = $genus . '_' . $species;
        $order{$taxid} = $seq_order;
    }
    my $sth_source = $dbh->prepare("SELECT cons_id, source FROM consensus");
    $sth_source->execute();
    while (my @row = $sth_source->fetchrow_array)     # for the sequence
    {
        my ($cons_id, $source) = @row;
        $source{$cons_id} = $source;
    }
    return (\%taxid, \%order, \%source, \%name);
}


sub add_gene {
    my ($gene_id) = @_;
    my %genome_seqs = ();
   
    # get align_id, get sequences from database, assign to genome or EST
    my $sth = $dbh->prepare("SELECT align_id FROM alignment WHERE gene_id='$gene_id'");
    $sth->execute();
    my ($align_id) = $sth->fetchrow_array;    # NB, only gets first alignement if there is more than one
    print "align id for gene $gene_id is $align_id\n";
    my $sth_cons = $dbh->prepare("SELECT cons_id, aligned_prot_seq FROM aligned_seq WHERE align_id=$align_id AND aligned_prot_seq != ''");
    $sth_cons->execute();
    while (my ($cons_id, $sequence) = $sth_cons->fetchrow_array) {
        my $taxid = $taxid{$cons_id};
        next unless ($taxid_hash{$taxid});
        my $source = $source{$cons_id};
        $source = substr($source, 0, 1);
        $taxid = $source . $taxid;
#		print "source is $source seq is $sequence\n\n";
		if ($source eq 'g' || $source eq 'a') {    # comes from a genome or annotated seq
			$genome_seqs{$taxid} = $sequence;
		}
       
    }
     my %all_seqs = %genome_seqs;
    unless (keys %all_seqs){
		$all_seqs{status} = 'none';
		return \%all_seqs;
	}
	
   

   
        # add the gene to the partition string
        my $first  = (keys %all_seqs)[0];
        my $length = length $all_seqs{$first};
        my $end    = $pos + ($length - 1);
        $partition_string .= "charset $gene_id = $pos - $end;\n";
        $pos = $end + 1;

   
    return \%all_seqs;
}

sub output_aln {
    open STDERR, ">>taxman.err";
	my ($name, $ref, $format) = @_;

    print "filename is $name and format is $format\n";
    my $outfile;
    if ($format eq 'nexus') {    # for the benefit of mrbayes

        $outfile = new Bio::AlignIO(
            -format        => "$format",
            -file          => ">$name",
            -show_symbols  => 0,
            -show_endblock => 0,
			-alphabet => 'protein'
        );
    }
    else {

        $outfile = new Bio::AlignIO(
            -format => "$format",
            -file   => ">$name",
			-alphabet => 'protein'
        );
    }

    my $align = new Bio::SimpleAlign();    # an object
    $align->missing_char("?");
    my %all_seqs = %{$ref};
    my $n        = 0;

    open OUT, ">out.fsa";
    foreach (sort keys %all_seqs) {
		my $seq_name;
		if ($name_format eq 'names'){
			$seq_name = $name{$_};
#			print "taxid is $_ - name is $seq_name\n";
		}
		else{
			$seq_name = $_;	
		}
        my $seq    = $all_seqs{$_};
        my $seqout = new Bio::LocatableSeq(
            -seq      => $seq,
            -id       => $seq_name,
            -start    => '1',
            -end      => '-1',
			-alphabet => 'protein'
        );

        #        print "###	length is ", $seqout->length, "\n";
        $align->add_seq($seqout);    # add the sequence to the alignment object

    }
    $outfile->write_aln($align) if ($align->no_sequences);
    if ($format eq 'nexus') {
        open IN, "$name";
        {
            local $/ = undef;
            my $string = <IN>;

            #print "before - string is $string\n\n";
            $string =~ s/'//g;

            #print 	"after - string is $string\n\n";

            close IN;
            open OUT, ">$name";
            print OUT $string;
            close OUT;

        }
    }
	close STDERR;

}

sub get_column {
    my %seqs = %{$_[0]};
    my $pos  = $_[1];
    my $column;
    foreach (sort keys %seqs) {
        $column .= substr($seqs{$_}, $pos, 1);
      
    }
    return $column;
}

sub get_names{
    my $sth = $dbh->prepare("SELECT gene_id FROM alignment;");
    $sth->execute;
    my %list;
    while (my @row = $sth->fetchrow_array) {
        my $gene_id = shift(@row);
        $list{$gene_id}++;

        #print "adding gene $gene_id, list is now @list\n";
    }
    return \%list;
}

1;
