# Supplementary material for: TaxMan: a taxonomic database manager
Source: BMC Bioinformatics. 2006 Dec 18;7:536. doi: 10.1186/1471-2105-7-536 (PMC1766369; doi:10.1186/1471-2105-7-536)
Supplement: Additional file 1 — TaxMan. The TaxMan software package [file 1471-2105-7-536-S1.gz › taxman_1.1/modules/DumpProtAln.pm]

package DumpProtAln;
use warnings;
use strict;
use Term::ANSIColor qw(:constants);
use Bio::SeqIO;
use Bio::SearchIO;

require Exporter;
our @ISA    = qw(Exporter);
our @EXPORT = qw/dump_prot_aln/;
$|++;

# some global vars
my $dbh;
my (%taxid, %order, %source);
my %taxid_hash;
my %aln;
my $pos = 1;             # initialise length counter
my $partition_string;    # to hold partitioning information for mrbayes output

sub dump_prot_aln {
    %aln=();
    my $partition_string='';
    my $config = $_[0];
    print "using database $config->{'database'}\n";

    print "enter the slice_id you want to use\n";
    my $slice_id;
    while (1) {
        $slice_id = $MenuSubs::readline_terminal_object->readline('>');
        $slice_id =~ s/\s+//g;

        #print "checking for $filename...\n";
        last if ($slice_id =~ m/^\d+$/);
        print "not a number, try again\n";
    }
    my @formats = qw/nexus phylip fasta/;

    # connect to database and prepare insert statement
    print "connecting to database...\n";
    my $username = `whoami`;
    chomp $username;

    $dbh = DBI->connect("DBI:Pg:dbname=$config->{'database'}", $username, 'null', {AutoCommit => 1, PrintError => 0}) or die $dbh->errstr;

    my ($taxid, $order, $source) = &get_info;
    %taxid  = %$taxid;
    %order  = %$order;
    %source = %$source;

    my $sth;
    $sth = $dbh->prepare("SELECT species_count, gene_count, species, genes, missing FROM slice where slice_id = $slice_id") or die $sth->errstr;
    $sth->execute() or die $sth->errstr;

    my ($species_count, $gene_count, $species, $genes, $missing) = $sth->fetchrow_array;
    print "dumping slice $slice_id\ngenes are $genes ($gene_count)\nspecies are $species ($species_count)\n";
    my $dir = 'slice_id_' . $slice_id . '_files';
    mkdir $dir, 0775;

    # check species
    my @split_species = split / /, $species;
    my @species = keys %{{map {$_ => 1} @split_species}};
    foreach (@species) {$taxid_hash{$_}++}

    # check genes

    if ($genes =~ m/RNA/) {print "warning; you have requested an protein alignment that includes RNA genes\nthey will not be included\n"}
    my %list  = %{get_names()};
    my @genes = grep {$list{$_}} (split / /, $genes);

    #    print "present genes are ", keys %list, "\n";
    # structure follows

    foreach my $gene_id (sort @genes) {
        next if ($gene_id =~ m/RNA/);

        #		print "~~~$gene_id~~~\n";
        my %sequences = %{&add_gene($gene_id)};
        if (exists $sequences{'status'}) {
            warn "skipping gene $gene_id as there are no useful sequences\n";
            next;
        }

        # pad terminal gaps
        foreach (keys %sequences) {

	
            #print "a key is $_\n";
            m/([\d]+)/;
            my $taxid = $1;

            # print "$taxid looks like a taxid\n";
            my $seq = $sequences{$_};
            $seq =~ m/(^-*)(.*?)(-*$)/;
            my $begin = $1;
            my $aln   = $2;
            my $end   = $3;
            $begin =~ s/-/\?/g;
            $end   =~ s/-/\?/g;
            $seq = $begin . $aln . $end;
            $sequences{$taxid} = $seq;
            delete $sequences{$_};
        
	#	print "padding gaps - length is ", length($seq), "\n";
	}

        my $first  = (keys %sequences)[0];
        my $length = length $sequences{$first};
        foreach (@species) {$sequences{$_} = '?' x $length unless ($sequences{$_})}

        # add the complete alignment (ie with all species) to %aln
        foreach (@species) {

            #            print "~~~length is ", length($sequences{$_}), "\n";
            $aln{$_} .= $sequences{$_};

        }

        #			finish off mrbayes string
        #			foreach format
        #				output aln

    }

    foreach (@formats) {
        &output_aln("$dir/$slice_id.prot.$_", \%aln, $_);

        if ($_ eq 'nexus') {

            #		print "nexus, mrbayes string is $partition_string\n";
            open FILE, ">>$dir/$slice_id.prot.nexus";
            print FILE "begin mrbayes;
		$partition_string
		q;
	end;";

            close FILE;
        }
    }
}

sub output_aln {
    my ($name, $ref, $format) = @_;

    print "filename is $name and format is $format\n";
    my $outfile;
    if ($format eq 'nexus') {    # for the benefit of mrbayes

        $outfile = new Bio::AlignIO(
            -format        => "$format",
            -file          => ">$name",
            -show_symbols  => 0,
            -show_endblock => 0
        );
    }
    else {

        $outfile = new Bio::AlignIO(
            -format => "$format",
            -file   => ">$name",

        );
    }

    my $align = new Bio::SimpleAlign();    # an object
    $align->missing_char("?");
    my %all_seqs = %{$ref};
    my $n        = 0;

    open TEST, ">out.fsa";
    foreach (sort keys %all_seqs) {
        my $seq    = $all_seqs{$_};
        my $seqout = new Bio::LocatableSeq(
            -seq      => $seq,
            -id       => $_,
            -start    => '1',
            -end      => '-1',
            -alphabet => 'protein'
        );

                print "###	length is ", $seqout->length, "\n";
        $align->add_seq($seqout);    # add the sequence to the alignment object
	print TEST ">$_\n$seq\n";
    }
    close TEST;
    $outfile->write_aln($align) if ($align->no_sequences);
    if ($format eq 'nexus') {
        open IN, "$name";
        {
            local $/ = undef;
            my $string = <IN>;

            #print "before - string is $string\n\n";
            $string =~ s/'//g;

            #print 	"after - string is $string\n\n";

            close IN;
            open OUT, ">$name";
            print OUT $string;
            close OUT;

        }
    }

}

sub add_gene {
    my ($gene_id) = @_;

    # get align_id, get sequences from database, assign to genome or EST
    my $sth = $dbh->prepare("SELECT align_id FROM alignment WHERE gene_id='$gene_id'") or die $dbh->errstr;
    $sth->execute() or die $sth->errstr;
    print "getting align_id for $gene_id\n";
    my ($align_id) = $sth->fetchrow_array;    # NB, only gets first alignement if there is more than one
    print "align id for gene $gene_id is $align_id\n";
    my $sth_cons = $dbh->prepare("SELECT cons_id, aligned_prot_seq FROM aligned_seq WHERE align_id=$align_id") or die $dbh->errstr;
    $sth_cons->execute() or die $sth_cons->errst;

    my %genome_seqs;
    while (my ($cons_id, $sequence) = $sth_cons->fetchrow_array) {
        my $taxid = $taxid{$cons_id};

        #        print "checking $taxid ($cons_id)\n";
        # has to be in the slice
        next unless ($taxid_hash{$taxid});
        my $source = $source{$cons_id};
        $source = substr($source, 0, 1);

        $taxid = $source . $taxid;

        # has to be an annotated sequence
        #		print "source is $source for $taxid and $gene_id\n";
        if ($source eq 'g' || $source eq 'a') {    # comes from a genome or annotated seq
	#	print "add_gene - length is ", length($sequence), "\n";
            #            print "$taxid has a genome sequence for $gene_id\n";
            $genome_seqs{$taxid} = $sequence;
        }
    }

    return {'status' => 'none'} unless ((scalar keys %genome_seqs) > 0);

    ############################## temp ##################################
    #    open OUT, ">test_$gene_id.fsa";
    #    foreach my $taxid (keys %genome_seqs) {print OUT ">$taxid\n$genome_seqs{$taxid}\n"}
    #
    #    close OUT;

    ############################## temp ##################################

    my @to_remove;

    # mark gap-only columns and add them to the hitlist
    foreach (0 .. length($genome_seqs{(keys %genome_seqs)[0]}) - 1) {

        #    print "checking $_ for gap-only columns\r";
        my $column;
        foreach my $name (keys %genome_seqs) {
            $column .= substr($genome_seqs{$name}, $_, 1);

        }

        #		print "column is $column\n";
        if ($column !~ m/[GPAVLIMCFYWHKRQNNEDST]/) {

            #       print "\ncolumn no $_ is gap-only\n";
            push @to_remove, $_;
        }
    }

    # check for any disruptive characters
    foreach (keys %genome_seqs) {
        my $string = $genome_seqs{$_};
        print "warning: sequence $_ already contains %" if ($string =~ m/%/);
    }

    # remove the columns on the hitlist by first replacing all with % then eliminating %
    foreach my $pos (sort @to_remove) {
        foreach (keys %genome_seqs) {
            my $string = $genome_seqs{$_};

            # first replace columns with % to preserve offsets
            $genome_seqs{$_} = substr($string, 0, $pos) . '%' . substr($string, $pos + 1);
        }
    }

    # now get rid of %
    foreach (keys %genome_seqs) {
        my $string = $genome_seqs{$_};
        $string =~ s/%//g;
        $genome_seqs{$_} = $string;
    }

    ############################## temp ##################################
    #    open OUT, ">test2_$gene_id.fsa";
    #    foreach my $taxid (keys %genome_seqs) {print OUT ">$taxid\n$genome_seqs{$taxid}\n"}
    #    close OUT;

    ############################## temp ##################################

    # add the gene to the partition string
    my $first  = (keys %genome_seqs)[0];
    my $length = length $genome_seqs{$first};
    my $end    = $pos + ($length - 1);
    $partition_string .= "charset $gene_id = $pos - $end;\n";

    $pos = $end + 1;

    return \%genome_seqs;
}

sub get_info {
    my %taxid;
    my %order;
    my %source;

    my $sth_cons = $dbh->prepare("SELECT cons_id, taxid FROM consensus");
    $sth_cons->execute();
    while (my @row = $sth_cons->fetchrow_array)    # for the sequence
    {
        my ($cons_id, $taxid) = @row;
        $taxid{$cons_id} = $taxid;
    }

    my $sth_species = $dbh->prepare("SELECT taxid, seq_order FROM species");
    $sth_species->execute();
    while (my @row = $sth_species->fetchrow_array)    # for the sequence
    {
        my ($taxid, $seq_order) = @row;
        $order{$taxid} = $seq_order;
    }

    my $sth_source = $dbh->prepare("SELECT cons_id, source FROM consensus");
    $sth_source->execute();
    while (my @row = $sth_source->fetchrow_array)     # for the sequence
    {
        my ($cons_id, $source) = @row;
        $source{$cons_id} = $source;
    }
    return (\%taxid, \%order, \%source);
}

sub get_names
{

    my $sth = $dbh->prepare("SELECT gene_id FROM alignment;");
    $sth->execute;
    my %list;
    while (my @row = $sth->fetchrow_array) {
        my $gene_id = shift(@row);
        $list{$gene_id}++;

        #print "adding gene $gene_id, list is now @list\n";
    }
    return \%list;
}

1;
