# Supplementary material for: TaxMan: a taxonomic database manager
Source: BMC Bioinformatics. 2006 Dec 18;7:536. doi: 10.1186/1471-2105-7-536 (PMC1766369; doi:10.1186/1471-2105-7-536)
Supplement: Additional file 1 — TaxMan. The TaxMan software package [file 1471-2105-7-536-S1.gz › taxman_1.1/modules/CheckGeneNames.pm]

package CheckGeneNames;
use warnings;
use strict;
use Term::ANSIColor qw(:constants);
use Bio::SeqIO;
require Exporter;

our @ISA    = qw(Exporter);
our @EXPORT = qw/check_gene_names/;
$|++;
use lib './';
#use MenuSubs qw/$readline_terminal_object/;

# some global vars
my $dbh;
my %reverse_names;
my $sth_insert;
my $n;
my $count;

my %seen_genes;
my $out_stream;

my $added = 0;

sub check_gene_names {
    my $config = $_[0];
	print "checking a file for common gene names\n";
    # get the filename to read
    
    print "enter the filename of the GenBank format file containing the CDSs\n";
    my $filename;
    while (1) {
        $filename = $MenuSubs::readline_terminal_object->readline('>');
        $filename =~ s/\s+//g;
        last if (-e $filename || $filename eq 'q');
        print "file not found: $filename, try again or q to exit\n";
    }
    return if ($filename eq 'q');
    print "checking gene names found in $filename...\n";

    # get a database connection & prepare the insert statement
    my $username = `whoami`;
    chomp $username;
    $dbh        = DBI->connect("DBI:Pg:dbname=$config->{'database'}", $username, 'null', {AutoCommit => 1, PrintError => 0})             or die $dbh->errstr;
    $sth_insert = $dbh->prepare_cached("INSERT INTO sequences (taxid, acc, gene_id, source, sequence,status) VALUES (?, ?, ?, ?, ?, 0)") or die $dbh->errstr;

    # get the list of gene names and synonyms
    print "getting gene names from database...\n";
    %reverse_names = %{&get_names};

	# reset seen;
	%seen_genes = ();

    # start reading records
    $count = &count_arrow('//', $filename);
    print "$count GenBank records found..\n";
    my $stream = Bio::SeqIO->new(-file => $filename, -format => 'GenBank');
	$n=0;
        while (my $seq = $stream->next_seq()) {
        check_record($seq);
    }

    # report common gene names
    print "Gene name reports: you may want to add these to the config file as they weren't picked up\n";
    foreach (sort {$seen_genes{$b} <=> $seen_genes{$a}} keys %seen_genes) {
        next if $reverse_names{$_};
        next if ($seen_genes{$_} < 10);
        print "The gene name $_ was found $seen_genes{$_} times\n";
    }
    
    $dbh->disconnect;
}

sub check_record {
    my $seq = $_[0];
    $n++;

    # get info relating to the whole record
    print "\rread $n/$count" unless ($n % 100);

    foreach my $feat ($seq->all_SeqFeatures) {
        next if (($feat->length) < 30);

        # wrap in eval, since Bio::PrimarySeq stupidly throws an exception
		# if check_feature returns 0; no match, therefore add the feature to those to be kept
        my $return;
		eval {$return = check_feature($feat)};
		if ($@){
		warn "got an exception from check_feature: $@\n";
		next;
		}
		

    }

    
}

sub check_feature {
    my $feat           = $_[0];
    
    #	my $tag = $feat->primary_tag;
    #			next unless ($tag eq 'CDS' || $tag eq 'rRNA');

    # if it's an interesting feature that looks like a gene
    if ($feat->primary_tag eq 'CDS' && $feat->has_tag('gene')) {
        
        my $gene_name = ($feat->get_tag_values('gene'))[0];
        $seen_genes{$gene_name}++;

        
    }

    # another possible combination of tags
    elsif ($feat->primary_tag eq 'CDS' && $feat->has_tag('product')) {
       
        my $gene_name = ($feat->get_tag_values('product'))[0];
        $seen_genes{$gene_name}++;

       
    }

    # and another
    elsif ($feat->primary_tag eq 'rRNA' && $feat->has_tag('product')) {
        my $gene_name = ($feat->get_tag_values('product'))[0];
        $seen_genes{$gene_name}++;

       
    }

    return 0;

}

sub count_arrow {
    my $char = $_[0];
    my $file = $_[1];
    local $/ = $char;
    my $count = -1;
    open IN, "<$file" or die;
    $count++ while (<IN>);
    return $count;
}

sub get_names {
    my %reverse_names;
    my $sth = $dbh->prepare("select gene_id, other_names FROM gene") or die $dbh->errstr;
    $sth->execute() or die $sth->errstr;
    while (my ($gene_id, $synonyms) = $sth->fetchrow_array) {

        #print "Getting gene names..\n";
        my @other_names = split /,/, $synonyms;

        #        print "$gene_id is also known as @other_names\n";
        foreach my $other_name (@other_names) {

            #            print "a name is $other_name\n";
            $reverse_names{$other_name} = $gene_id;
        }
    }
    return \%reverse_names;
}

1;
