# Supplementary material for: TaxMan: a taxonomic database manager
Source: BMC Bioinformatics. 2006 Dec 18;7:536. doi: 10.1186/1471-2105-7-536 (PMC1766369; doi:10.1186/1471-2105-7-536)
Supplement: Additional file 1 — TaxMan. The TaxMan software package [file 1471-2105-7-536-S1.gz › taxman_1.1/modules/MakeGroupSlice.pm]

package MakeGroupSlice;
use warnings;
use strict;
use Term::ANSIColor qw(:constants);

require Exporter;
our @ISA    = qw(Exporter);
our @EXPORT = qw/make_group_slice/;
$|++;
my $dbh;

sub make_group_slice {
    my $config = $_[0];

    # connect to database
    print "make group slice, connecting to database...\n";
    my $username = `whoami`;
    chomp $username;
    $dbh = DBI->connect("DBI:Pg:dbname=$config->{'database'}", $username, 'null', {AutoCommit => 1, PrintError => 0}) or die $dbh->errstr;
	
	# get a list of gene names (or all)
	
	print "About to generate a slice by including up to N representatives of each group at a given taxonomic level\nfirst enter a list of genes (or 'all' for all genes)\n";
	my @names = get_names();
    my $names_regexp = join '|',  @names;
  	my $genes;
	my @genes;
	while (1) {
        $genes = $MenuSubs::readline_terminal_object->readline('>');
        print "genes is $genes\n";
        if ($genes) {
            @genes = split /\s+/, $genes;
            my $ok = 1;
            foreach (@genes) {$ok = 0 unless (m/$names_regexp/)}
            last if ($ok == 1 || $genes eq 'q' || $genes eq 'all');
        }
        print "some gene names not found, try again\n";
    }
	return if ($genes eq 'q');
	@genes = @names if ($genes eq 'all');
    print "you chose the following genes: @genes\n\n";
	
	# choose the taxonomic level
	print "Enter a taxonomic level at which to group (class, order, family or genus)\n";
	my $level;
	while (1) {
        $level = $MenuSubs::readline_terminal_object->readline('>');
        if ($level) {
            last if ($level eq 'order' || $level eq 'class' || $level eq 'family'  || $level eq 'genus');
        }
        print "try again (remove whitespace)\n";
    }
	print "species will be grouped by $level\n";
	
	# choose the number of representatives
	print "how many representatives of each $level should be included?\n";
	my $count;
	while (1) {
        $count = $MenuSubs::readline_terminal_object->readline('>');
        if ($count) {
	            last if ($count =~ m/^\d+$/ && $count > 0);
        }
        print "try again (remove whitespace)\n";
    }
	
	print "$count representatives of each $level will be included\n";
	
	
	# get a list of $levels from the database
	my $db_level = ($level eq 'genus') ? $level : 'seq_'.$level;
	my @levels;
	my $sth = $dbh->prepare("SELECT distinct $db_level FROM species;") or die $dbh->errstr; 	
	$sth->execute or die $sth->errstr;
	while (my ($name) = $sth->fetchrow_array){
	push @levels, $name;
	}
#	print "$level list is @levels\n";

	my @taxids;
	# set up hash
	my $info_ref = get_info();
	foreach my $grouping (@levels){
		next if ($grouping eq 'UNASSIGNED');
		my %length_for_taxid;
		my @chosen;
#		print "getting taxids for $grouping  - @{$info_ref->{$grouping}}\n";
		foreach my $taxid (@{$info_ref->{$grouping}}){
			my $length = 0;
			foreach my $gene (@genes){
				$length+=$info_ref->{$taxid}{$gene};
			}
		if ($length) {
             #   print "keeping it\n";
                $length_for_taxid{$taxid} = $length;
            }
		}
		
		# get the first $count taxids, sorted by total sequence length for the genes in question
		foreach ((sort {$length_for_taxid{$b} <=> $length_for_taxid{$a} } keys %length_for_taxid)[0..($count-1)]){push @chosen, $_ if $_};
		foreach (@chosen){
#			print "total length for $_ is $length_for_taxid{$_}\n";
			push @taxids, $_;
		}
	}
	
	# now we should have some data to make a slice
	
	my $slice_id = insert_slice(\@taxids, \@genes);
	print "slice_id was $slice_id\ngenes were @genes\ntaxids were@taxids\n";
	

}


sub get_names {
    my $sth = $dbh->prepare("SELECT gene_id FROM gene;");
    $sth->execute;
    my @list;
    while (my @row = $sth->fetchrow_array) {
        my $gene_id = shift(@row);
        push @list, $gene_id;
    }
    return @list;
}


sub get_info{
my %hash;
my $sth_source = $dbh->prepare("SELECT taxid, gene_id, source, consensus_seq FROM consensus;") or die $dbh->errstr; 	
$sth_source->execute or die $sth_source->errstr;
while (my ($taxid, $gene_id, $source, $consensus_seq) = $sth_source->fetchrow_array){
	$hash{$taxid}{$gene_id} = $source eq 'none' ? 0 : length $consensus_seq;
}

my $sth_species = $dbh->prepare("SELECT taxid, seq_order, seq_family, seq_class, genus, species FROM species;") or die $dbh->errstr; 	
$sth_species->execute or die $sth_species->errstr;
while (my ($taxid, $order, $family, $class, $genus, $species) = $sth_species->fetchrow_array){
	$hash{$taxid}{'order'} = $order;
	$hash{$taxid}{'family'} = $family;
	$hash{$taxid}{'class'} = $class;
	$hash{$taxid}{'genus'} = $genus;
	$hash{$taxid}{'species'} = $species;

	push @{$hash{$family}}, $taxid;
	push @{$hash{$order}}, $taxid;
	push @{$hash{$class}}, $taxid;
	push @{$hash{$genus}}, $taxid;
	
}

return \%hash;

}

sub insert_slice {
    my ($species, $genes) = @_;
	my $slice_id;
    #print "there are ", scalar @$species, " species\n";
    #print join '~~~~', @$species, "\n";
    #print "genes are @genes, species are @species\n";
    my $missing = 0;
    my $new     = 1;
    if ($new) {

        # insert a new slice
        my $new_species_string;
        my $new_species_count = 0;
        foreach my $id (@$species)
        {
            $new_species_string .= "$id ";
            $new_species_count++;
        }

        #print "species count is $new_species_count\n";

        # insert some new genes
        my $new_gene_string;
        my $new_gene_count = 0;
        foreach my $id (@$genes)
        {
            $new_gene_string .= "$id ";
            $new_gene_count++;
        }
        my $sth = $dbh->prepare("INSERT INTO slice 
				(species_count, gene_count, species, genes, missing)	VALUES 
				(?,?, ?, ?, ?)");

        $sth->execute($new_species_count, $new_gene_count, $new_species_string, $new_gene_string, $missing);
        my $sth_cur = $dbh->prepare("select currval ('public.slice_slice_id_seq')");
        $sth_cur->execute();
        $slice_id = ($sth_cur->fetchrow_array)[0];
        #print "new slice_id was $slice_id\n";
    }
	return $slice_id;
}

1;
