# Supplementary material for: TaxMan: a taxonomic database manager
Source: BMC Bioinformatics. 2006 Dec 18;7:536. doi: 10.1186/1471-2105-7-536 (PMC1766369; doi:10.1186/1471-2105-7-536)
Supplement: Additional file 1 — TaxMan. The TaxMan software package [file 1471-2105-7-536-S1.gz › taxman_1.1/modules/DumpTree.pm]

package DumpTree;
use warnings;
use strict;
use Term::ANSIColor qw(:constants);
use Bio::TreeIO;

require Exporter;
our @ISA    = qw(Exporter);
our @EXPORT = qw/dump_tree/;

my $dbh;
my $tree_id;

sub dump_tree {
    my $config = $_[0];
    print "about to dump tree in database $config->{'database'}\n";
#	my $format='scientific name_order';

	
    # connect to database
    print "connecting to database...\n";
    my $username = `whoami`;
    chomp $username;
    $dbh = DBI->connect("DBI:Pg:dbname=$config->{'database'}", $username, 'null', {AutoCommit => 1, PrintError => 0}) or die DBH->errstr;
#	
    print "enter the tree_id of the tree you want to dump\nline edit history and tab completion should both work\n";

    while (1) {
        $tree_id = $MenuSubs::readline_terminal_object->readline('>');
        $tree_id =~ s/\s+//g;

        #print "checking for $filename...\n";
        last if ($tree_id =~ m/\d+/);
        print "not a number, try again\n";
    }
	
	print "enter the type of annotation you want \n1 - taxid\n2 - taxid_scientific name\n3 - scientific name_{order}\n4 - taxid_common name\n5 - scientific name_common name\n";
	my $format;
    while (1) {
        $format = $MenuSubs::readline_terminal_object->readline('>');
        $format =~ s/\s+//g;

        #print "checking for $filename...\n";
        last if ($format > 0 && $format < 6);
        print "try again\n";
    }
	
	my $dir = 'tree_id_' . $tree_id . '_files';
	mkdir $dir, 0775;
    my @list = &dump_newick_tree($tree_id, $format, "$dir/$tree_id.newick");

#    print "taxids were returned : @list\n";
    &dump_ncbi_tree(\@list, 4, "$dir/$tree_id.ncbi");

}

sub dump_ncbi_tree {
    my ($list, $format, $filetocreate) = @_;

    # lookup nodes for each species & create terminal node objects
    my %treenodes;
    my $root_node_id;

    my $sth_start = $dbh->prepare_cached("SELECT node_id, name, common_name FROM node where taxid = ? and tree_id = '4';");
    my $sth_cont  = $dbh->prepare_cached("SELECT taxid, name, common_name, parent, children, rank FROM node where node_id = ? and tree_id = '4';");

    my @list = @$list;
#    print "list is @list, format is $format, filetocreate is $filetocreate\n";

    foreach my $taxid (@list) {

        $sth_start->execute($taxid);
        my ($start_node_id, $name, $common_name) = $sth_start->fetchrow_array;
        my $current_node_id = $start_node_id;
#        print "tracing route for ~$taxid~ ($name)\n";

        while (1) {
            $sth_cont->execute($current_node_id);
            my ($taxid, $name, $common_name, $parent, $children, $rank) = $sth_cont->fetchrow_array;
#            print "current node is $current_node_id (taxid $taxid, name $name) and parent is $parent\n";

            my %tempnode;
            $tempnode{'taxid'}       = $taxid;
            $tempnode{'parent'}      = $parent;
            $tempnode{'children'}    = $children;
            $tempnode{'name'}        = $name;
            $tempnode{'common_name'} = $common_name;
#            print "common name is $common_name\n";
            $tempnode{'rank'} = $rank;
            $treenodes{$current_node_id} = \%tempnode;
            if ($taxid == 1) {$root_node_id = $current_node_id}

            #bail out if we're at the root, or parent node has already been created
            last if (($current_node_id == $parent) || (exists $treenodes{$parent}));
            $current_node_id = $parent;
        }
    }

#    print "I have created ", scalar keys %treenodes, " nodes\n";
#    print "root node id is $root_node_id";

    #now trim any unnecessary nodes

#    print "~~~~~~~~~~~ before trimming there are ", scalar keys %treenodes, " nodes in hash\n";
    foreach (keys %treenodes) {
        my @children = split / /, $treenodes{$_}->{'children'};

        #print "there are ",scalar @children," children\n";
        my @exists = grep {exists $treenodes{$_}} @children;

        #print "there are ",scalar @exists," children that exist\n";
        if (scalar @exists == 1 && ($treenodes{$_}->{'taxid'} != '1') && ($treenodes{$_}->{'rank'} ne 'species')) {
#            print "node $treenodes{$_}->{'name'} only has one child - rank is $treenodes{$_}->{'rank'}\n";

            #set child of parent to child of current and delete current from hash
            my $child  = $exists[0];
            my $parent = $treenodes{$_}->{'parent'};
            $treenodes{$parent}->{'children'} = "$treenodes{$parent}->{'children'} $child";
#            print STDERR "new children string for parent is $treenodes{$parent}->{'children'}\n";
            $treenodes{$child}->{'parent'} = $parent;
            delete $treenodes{$_};
        }
    }
#    print "~~~~~~~~~~~ after trimming there are ", scalar keys %treenodes, " nodes in hash\n";

    # make the bioperl nodes
    my %outnodes;
    foreach (keys %treenodes) {
        my $tempnode = new Bio::Tree::Node();
        my $namestring;
        if ($format == 1) {
            $namestring = "$treenodes{$_}->{'taxid'}";
        }
        elsif ($format == 2) {
            $namestring = "$treenodes{$_}->{'taxid'}_$treenodes{$_}->{'name'}";
            $namestring =~ s/\W/_/g;
        }
        elsif ($format == 3) {
            $namestring = "$treenodes{$_}->{'taxid'}_$treenodes{$_}->{'common_name'}";
            $namestring =~ s/\W/_/g;
        }

        elsif ($format == 4) {
            $namestring = $treenodes{$_}->{'name'};
            $namestring .= "- $treenodes{$_}->{'common_name'}" if ($treenodes{$_}->{'common_name'} ne 'none');
            $namestring =~ s/[\W]/_/g;
        }

        $tempnode->id($namestring) unless ($treenodes{$_}->{'taxid'} == 1);
        $outnodes{$_} = $tempnode;
    }

    #now add the relationships
    foreach (keys %treenodes) {
#        print "adding relationships for $_\n";

        # my $tempnode = $outnodes{$_};(keys %outnodes)[0]
        foreach my $child_node_id (split / /, $treenodes{$_}->{'children'}) {

            # only add children that already exist in the node list
            next unless (exists $outnodes{$child_node_id});

            # don't try to add self as child (eg ncbi root node)
            next if ($child_node_id == $_);

            #  print "trying to add a child whose nodeid is $child_node_id - will add $outnodes{$child_node_id}\n";
            $outnodes{$_}->add_Descendent($outnodes{$child_node_id});
        }
    }

    # make a tree and write it out
    my $tree = new Bio::Tree::Tree(-root => $outnodes{$root_node_id});
    my $treeio = new Bio::TreeIO(-format => 'newick', -file => ">$filetocreate");
    $treeio->write_tree($tree);

    open IN, "$filetocreate";
    my $tree_string = <IN>;
#    print "1- tree string is $tree_string\n";
    $tree_string =~ s/^\(//;
#    print "2- tree string is $tree_string\n";
    $tree_string =~ s/\);/;/;
#    print "3- tree string is $tree_string\n";
    open OUT, ">$filetocreate.nh";
    print OUT $tree_string;
    close OUT;
    unlink "$filetocreate";
}

sub dump_newick_tree {

    # nb $taxid doesn't mean what you think it does in this subroutine!!!!!!!!!!!!!!!!!!!!!!!!!!!

    my ($tree_id, $format, $filetocreate) = @_;

    print "found name format $format, tree_id is $tree_id\n";

    # lookup nodes for each species & create terminal node objects
    my %treenodes;
    my $root_node_id;

    my $sth_start = $dbh->prepare_cached("SELECT node_id, name, common_name FROM node where node_id = ? and tree_id = '$tree_id';");
    my $sth_cont  = $dbh->prepare_cached("SELECT taxid, name, common_name, parent, children, rank, branch_length, bootstrap FROM node where node_id = ? and tree_id = '$tree_id';");
    my $sth_taxid = $dbh->prepare_cached("SELECT seq_order FROM species where taxid = ?");

    # get list of nodes associated with this tree
    my @list;
    my $sth_tree = $dbh->prepare_cached("SELECT node_id FROM node where rank = 'species' and tree_id = '$tree_id';");
    $sth_tree->execute();
    while (my ($node_id) = $sth_tree->fetchrow_array) {push @list, $node_id}

    my @return_taxids;
    foreach my $taxid (@list) {

        $sth_start->execute($taxid);
        my ($start_node_id, $name, $common_name) = $sth_start->fetchrow_array;
        my $current_node_id = $start_node_id;
#        print "tracing route for ~$taxid~ ($name)\n";

        while (1) {
            $sth_cont->execute($current_node_id);
            my ($taxid, $name, $common_name, $parent, $children, $rank, $branch_length, $bootstrap) = $sth_cont->fetchrow_array;
            if ($taxid == -1) {$taxid = ''}
            if ($name eq 'none') {$name = ''}
            if ($children eq '') {push @return_taxids, $taxid}
#            print "current node is $current_node_id (taxid $taxid, name $name) and parent is $parent\n";

            my %tempnode;
            $tempnode{'taxid'}         = $taxid;
            $tempnode{'parent'}        = $parent;
            $tempnode{'children'}      = $children;
            $tempnode{'name'}          = $name;
            $tempnode{'common_name'}   = $common_name;
            $tempnode{'branch_length'} = $branch_length;
            $tempnode{'bootstrap'}     = $bootstrap;

            #print  "common name is $common_name\n";
            $tempnode{'rank'} = $rank;
            $treenodes{$current_node_id} = \%tempnode;
            if ($parent == -1) {$root_node_id = $current_node_id}

            #bail out if we're at the root, or parent node has already been created
            last if (($parent == -1) || (exists $treenodes{$parent}));
            $current_node_id = $parent;
        }
    }

#    print "I have created ", scalar keys %treenodes, " nodes\n";

    #now trim any unnecessary nodes

#    print "~~~~~~~~~~~ before trimming there are ", scalar keys %treenodes, " nodes in hash\n";
    foreach (keys %treenodes) {
        my @children = split / /, $treenodes{$_}->{'children'};

        #print "there are ",scalar @children," children\n";
        my @exists = grep {exists $treenodes{$_}} @children;

        #print "there are ",scalar @exists," children that exist\n";
        if (scalar @exists == 1 && ($treenodes{$_}->{'taxid'} != '1') && ($treenodes{$_}->{'rank'} ne 'species')) {
#            print "node $treenodes{$_}->{'name'} only has one child - rank is $treenodes{$_}->{'rank'}\n";

            #set child of parent to child of current and delete current from hash
            my $child  = $exists[0];
            my $parent = $treenodes{$_}->{'parent'};
            $treenodes{$parent}->{'children'} = "$treenodes{$parent}->{'children'} $child";
#            print STDERR "new children string for parent is $treenodes{$parent}->{'children'}\n";
            $treenodes{$child}->{'parent'} = $parent;
            delete $treenodes{$_};
        }
    }
#    print "~~~~~~~~~~~ after trimming there are ", scalar keys %treenodes, " nodes in hash\n";

    # make the bioperl nodes
    my %outnodes;
    foreach (keys %treenodes) {
        my $tempnode = new Bio::Tree::Node();
        my $namestring;
        if ($treenodes{$_}->{'taxid'}) {
            if ($format == 1) {
                $namestring = "$treenodes{$_}->{'taxid'}";
            }
            elsif ($format == 2) {
                $namestring = "$treenodes{$_}->{'taxid'}_$treenodes{$_}->{'name'}";
                $namestring =~ s/\W/_/g;
            }

            elsif ($format == 3) {
                $namestring = "$treenodes{$_}->{'name'}";
                $sth_taxid->execute($treenodes{$_}->{'taxid'});
                my ($seq_order) = $sth_taxid->fetchrow_array;
                if ($seq_order) {
#                    print "order is $seq_order\n";
                    $namestring .= 'xzxz' . "$seq_order" . 'zxzx';
                }
                $namestring =~ s/\W/_/g;
            }

            elsif ($format == 4) {
                $namestring = "$treenodes{$_}->{'taxid'}_$treenodes{$_}->{'common_name'}";
                $namestring =~ s/\W/_/g;
            }

            elsif ($format == 5) {
                $namestring = $treenodes{$_}->{'name'};

                $namestring .= "- $treenodes{$_}->{'common_name'}" if ($treenodes{$_}->{'common_name'} ne 'none');
                $namestring =~ s/\W/_/g;
            }
        }
        $tempnode->id($namestring) unless ($treenodes{$_}->{'parent'} == 1);
        $tempnode->branch_length($treenodes{$_}->{'branch_length'});
        $tempnode->bootstrap(sprintf("%0.2f", $treenodes{$_}->{'bootstrap'}));
        $outnodes{$_} = $tempnode;
    }

    #now add the relationships
    foreach (keys %treenodes) {
#        print "adding relationships for $_\n";

        # my $tempnode = $outnodes{$_};(keys %outnodes)[0]
        foreach my $child_node_id (split / /, $treenodes{$_}->{'children'}) {

            # only add children that already exist in the node list
            next unless (exists $outnodes{$child_node_id});

            # don't try to add self as child (eg ncbi root node)
            next if ($child_node_id == $_);

            #  print "trying to add a child whose nodeid is $child_node_id - will add $outnodes{$child_node_id}\n";
            $outnodes{$_}->add_Descendent($outnodes{$child_node_id});
        }
    }

    # make a tree and write it out
    my $tree = new Bio::Tree::Tree(-root => $outnodes{$root_node_id});

    my $treeio = new Bio::TreeIO(-format => 'newick', -file => ">$filetocreate");
    $treeio->write_tree($tree);

    open IN, "$filetocreate";
    my $tree_string = <IN>;
#    print "1- tree string is $tree_string\n";
    $tree_string =~ s/^\(//;
#    print "2- tree string is $tree_string\n";
    $tree_string =~ s/\);/;/;
#    print "3- tree string is $tree_string\n";
    $tree_string =~ s/xzxz/_{/g;
#    print "4- tree string is $tree_string\n";
    $tree_string =~ s/zxzx/}/g;
#    print "5- tree string is $tree_string\n";

    open OUT, ">$filetocreate.nh";
    print OUT $tree_string;
    close OUT;
    return @return_taxids;
}

1;
