# Supplementary material for: TaxMan: a taxonomic database manager
Source: BMC Bioinformatics. 2006 Dec 18;7:536. doi: 10.1186/1471-2105-7-536 (PMC1766369; doi:10.1186/1471-2105-7-536)
Supplement: Additional file 1 — TaxMan. The TaxMan software package [file 1471-2105-7-536-S1.gz › taxman_1.1/modules/MakeAutoSlice.pm]

package MakeAutoSlice;
use warnings;
use strict;
use Term::ANSIColor qw(:constants);

require Exporter;
our @ISA    = qw(Exporter);
our @EXPORT = qw/make_auto_slice/;
$|++;

my $dbh;

sub make_auto_slice {
    my $config = $_[0];

    # connect to database
    print "make auto slice, connecting to database...\n";
    my $username = `whoami`;
    chomp $username;
    $dbh = DBI->connect("DBI:Pg:dbname=$config->{'database'}", $username, 'null', {AutoCommit => 1, PrintError => 0}) or die $dbh->errstr;

	# first make slices for each individual gene
	my ($genes, $taxa) = get_names();
	my $info_ref = get_info();
	foreach my $gene_id (@$genes){
	print "making slice containing all taxa for gene $gene_id...";
	my @slice_genes = ($gene_id);
	my @slice_taxa;
	foreach (@$taxa){ push @slice_taxa, $_ unless ($info_ref->{$_}{$gene_id} eq 'n') };
	my $slice_id = insert_slice(\@slice_taxa, \@slice_genes);
	print "slice_id is $slice_id\n";
	
	}

}


sub get_names
{
my (@genes, @taxa);
my $sth_gene = $dbh->prepare("SELECT gene_id FROM gene;") or die $dbh->errstr; 	
$sth_gene->execute or die $sth_gene->errstr;
while (my ($gene) = $sth_gene->fetchrow_array){
	push @genes, $gene;
	}
my $sth_species = $dbh->prepare("SELECT taxid FROM species;") or die $dbh->errstr; 	
$sth_species->execute or die $sth_species->errstr;
while (my ($taxid) = $sth_species->fetchrow_array){
	push @taxa, $taxid;
	}
return (\@genes, \@taxa);	
}

sub insert_slice {
    my ($species, $genes) = @_;
	my $slice_id;
    #print "there are ", scalar @$species, " species\n";
    #print join '~~~~', @$species, "\n";
    #print "genes are @genes, species are @species\n";
    my $missing = 0;
    my $new     = 1;
    if ($new) {

        # insert a new slice
        my $new_species_string;
        my $new_species_count = 0;
        foreach my $id (@$species)
        {
            $new_species_string .= "$id ";
            $new_species_count++;
        }

        #print "species count is $new_species_count\n";

        # insert some new genes
        my $new_gene_string;
        my $new_gene_count = 0;
        foreach my $id (@$genes)
        {
            $new_gene_string .= "$id ";
            $new_gene_count++;
        }
        my $sth = $dbh->prepare("INSERT INTO slice 
				(species_count, gene_count, species, genes, missing)	VALUES 
				(?,?, ?, ?, ?)");

        $sth->execute($new_species_count, $new_gene_count, $new_species_string, $new_gene_string, $missing);
        my $sth_cur = $dbh->prepare("select currval ('public.slice_slice_id_seq')");
        $sth_cur->execute();
        $slice_id = ($sth_cur->fetchrow_array)[0];
        #print "new slice_id was $slice_id\n";
    }
	return $slice_id;
}
sub get_info{
my %hash;
my $sth_source = $dbh->prepare("SELECT taxid, gene_id, source FROM consensus;") or die $dbh->errstr; 	
$sth_source->execute or die $sth_source->errstr;
while (my ($taxid, $gene_id, $source) = $sth_source->fetchrow_array){
	$hash{$taxid}{$gene_id} = substr $source, 0, 1;
}

my $sth_species = $dbh->prepare("SELECT taxid, seq_order, seq_family, seq_class, genus, species FROM species;") or die $dbh->errstr; 	
$sth_species->execute or die $sth_species->errstr;
while (my ($taxid, $order, $family, $class, $genus, $species) = $sth_species->fetchrow_array){
	$hash{$taxid}{'order'} = $order;
	$hash{$taxid}{'family'} = $family;
	$hash{$taxid}{'class'} = $class;
	$hash{$taxid}{'genus'} = $genus;
	$hash{$taxid}{'species'} = $species;
}

return \%hash;

}
1;
