# Supplementary material for: TaxMan: a taxonomic database manager
Source: BMC Bioinformatics. 2006 Dec 18;7:536. doi: 10.1186/1471-2105-7-536 (PMC1766369; doi:10.1186/1471-2105-7-536)
Supplement: Additional file 1 — TaxMan. The TaxMan software package [file 1471-2105-7-536-S1.gz › taxman_1.1/modules/Menus.pm]

package Menus;
use warnings;
use strict;
use Term::ANSIColor qw(:constants);
use MenuSubs;

require Exporter;
our @ISA = qw(Exporter);
our @EXPORT = qw/draw_menu $top_menu $step1_menu $step2_menu $step3_menu $step4_menu $slice_menu $aln_menu $tree_menu/;


our ($top_menu, $step1_menu, $step2_menu, $step3_menu ,$step4_menu,$slice_menu , $aln_menu,$tree_menu);
# The following is a shortcut that can be used in other menus.
our $quit_menu_item = [ "Quit", sub{exit;} ];


$top_menu = [
         "taxman top level menu",
         [ "Database Step 1 (read config file and set up database)", sub{ &draw_menu( $step1_menu )} ],
         [ "Database Step 2 (add sequences)", sub{ &draw_menu( $step2_menu )} ],
         [ "Database Step 3 (build consensus sequences)", sub{ &draw_menu( $step3_menu )} ],
         [ "Database Step 4 (align)", sub{ &draw_menu( $step4_menu )} ],
         [ "Slice menu", sub{ &draw_menu( $slice_menu )} ],
		  [ "Alignment menu", sub{ &draw_menu( $aln_menu )} ],
		  [ "Tree menu", sub{ &draw_menu( $tree_menu )} ],
		
		 $quit_menu_item,
		 
     ];


############################ submenus


$step1_menu = [
         "Database Step 1 menu (read config file and set up database)",
         [ "Read config file", \&step1_menu_check_config ],
		 [ "Create database", \&step1_menu_make_db ],
		  [ "Insert gene info into database (removing any previous gene info)", \&step1_menu_gene_info ],
		  
         [ "Back to top menu", sub{ &draw_menu( $top_menu )} ],
         
	];

$step2_menu = [
         "Database Step 2 menu (add sequences)",
         [ "Check for common gene names in a CDS file", \&step2_menu_check_names ],
		 [ "Insert some cds sequences", \&step2_menu_add_cds ],
		 [ "Make a BLAST database (replacing any previous BLAST database)", \&step2_menu_make_blast ],
		  [ "Add some screened sequences", \&step2_menu_add_ests ],
		  [ "Put species and orders in the species table (replacing any previous species)", \&step2_menu_assign_orders ],
         [ "Back to top menu", sub{ &draw_menu( $top_menu )} ],
         
	];

$step3_menu = [
         "Database Step 3 menu (build consensus sequenecs)",
         [ "make gene counts (removing any previous counts)", \&step3_menu_make_count ],
		 [ "Build consensus sequences", \&step3_menu_make_cons ],
				  
         [ "Back to top menu", sub{ &draw_menu( $top_menu )} ],
         
	];

$step4_menu = [
         "Database Step 4 menu (align sequences)",
      		 [ "Align sequences (may take some time)", \&step4_menu_do_aln ],
				  
         [ "Back to top menu", sub{ &draw_menu( $top_menu )} ],
         
	];

$slice_menu = [
         "Slice menu",
         [ "Automatically create some useful slices", \&slice_menu_auto_slice ],
		 [ "Manually create a slice", \&slice_menu_make_slice ],
		 [ "Look at the distribution of sequences", \&slice_menu_make_stats ],
		[ "Make a slice with N taxa from each group at a taxonomic level", \&slice_menu_group_slice],
				  
         [ "Back to top menu", sub{ &draw_menu( $top_menu )} ],
         
	];


$aln_menu = [
         "Alignment menu",
         [ "Produce an DNA alignment from a slice (with taxid codes)", \&aln_menu_dump_aln ],
		 [ "Produce an DNA alignment from a slice (with species names)", \&aln_menu_dump_aln_names ],
		 [ "Produce an protein alignment from a slice (with taxid codes)", \&aln_menu_dump_prot_aln ],
		 		 [ "Produce an protein alignment from a slice (with species names)", \&aln_menu_dump_prot_aln_names ],
		
		   [ "Back to top menu", sub{ &draw_menu( $top_menu )} ],
         
	];
	
$tree_menu = [
         "Tree menu",
        	[ "Store the ncbi taxonomy tree", \&tree_menu_ncbi_tree],
		 [ "Store a newick tree", \&tree_menu_new_newick_tree ],
		 [ "Store a nexus tree", \&tree_menu_new_nex_tree ],
	
		[ "Output a stored tree with labels", \&tree_menu_dump_tree],
				  
         [ "Back to top menu", sub{ &draw_menu( $top_menu )} ],
         
	];
1;
##### The menu routine itself. #####
sub draw_menu {
    my $m = shift;
    my $choice;
    while (1) {
    print  "\n\n\t", BOLD, UNDERLINE,"$m->[0]:",RESET,"\n", RESET;
    foreach (1..$#$m){
	print "\t",BOLD,"$_.",RESET," $m->[$_][0]\n";
	}
	#print map { "\t",BOLD,"$_.",RESET," $m->[$_][0]\n" } (1..$#$m);
    print "> ";
    chomp ($choice = <>);
    last if ( ($choice > 0) && ($choice <= $#$m ));
    print "You chose '$choice'.  That is not a valid option.\n\n";
    }
    &{$m->[$choice][1]};
}


	
