# Supplementary material for: TaxMan: a taxonomic database manager
Source: BMC Bioinformatics. 2006 Dec 18;7:536. doi: 10.1186/1471-2105-7-536 (PMC1766369; doi:10.1186/1471-2105-7-536)
Supplement: Additional file 1 — TaxMan. The TaxMan software package [file 1471-2105-7-536-S1.gz › taxman_1.1/modules/AssignOrders.pm]

package AssignOrders;
use warnings;
use strict;
use Term::ANSIColor qw(:constants);
use Bio::SeqIO;
use Bio::SearchIO;

require Exporter;
our @ISA    = qw(Exporter);
our @EXPORT = qw/assign_orders/;
$|++;

# some globals
my $current_parent;
my $current_rank;
my $current_name;
my $grouping;
my %seen;
my %tax_lookup;

sub assign_orders{
my $config = $_[0];
print "using database $config->{'database'}!!\n";

my @parse = parse_files();
my %name_lookup = %{$parse[0]};
%tax_lookup = %{$parse[1]};


	# connect to database, delete any existing records and prepare insert statement
    print "connecting to database...\n";
    my $username = `whoami`;
    chomp $username;
    my $dbh; 
	$dbh = DBI->connect("DBI:Pg:dbname=$config->{'database'}", $username, 'null', {AutoCommit => 1, PrintError => 0}) or die $dbh->errstr;
   	my $sth_delete = $dbh->prepare("DELETE FROM species") or die "Cannot prepare: " . $dbh->errstr();
	$sth_delete->execute;
	
	my $sth_insert = $dbh->prepare_cached("INSERT INTO species (taxid, species, genus, seq_order, seq_family, seq_class) VALUES (?,?,?,?,?,?)") or die "Cannot prepare: " . $dbh->errstr();
	
	
	# look at each taxid in turn
	my $sth_count;
	$sth_count = $dbh->prepare("SELECT COUNT (DISTINCT taxid) FROM sequences") or die $sth_count->errstr; 	
	$sth_count->execute() or die $sth_count->errstr;
	my ($count) = ($sth_count->fetchrow_array)[0];
	$sth_count->finish;
	print "found $count taxids\n\n";
	
	
	
	my $sth;
	$sth = $dbh->prepare("SELECT DISTINCT (taxid) FROM sequences") or die $sth->errstr; 	
	$sth->execute() or die $sth->errstr;
	
	
	my $n=0;
	my $levels_higher_than_order="superorder subclass class superclass subphylum phylum superphylum kingdom superkingdom";
	my $levels_higher_than_family="superfamily order suborder superorder subclass class superclass subphylum phylum superphylum kingdom superkingdom";
	my $levels_higher_than_class="superclass subphylum phylum superphylum kingdom superkingdom";
	
	
#	my $test=&trace_lineage('81824', 'class', $levels_higher_than_class);
#	print "test result is $test\n\n";
	
	while (my @row = $sth->fetchrow_array){
		$n++;
		my $taxid=shift @row;
		print "\rassigning order ($n/$count) - taxid $taxid" unless ($n % 1);

		my ($group, $family, $class, $genus, $species) = 'unknown';
		$group=&trace_lineage($taxid, 'order', $levels_higher_than_order);
		$family = &trace_lineage($taxid, 'family', $levels_higher_than_family);
		$class = &trace_lineage($taxid, 'class', $levels_higher_than_class);
		
		my $name=$name_lookup{$taxid};
	
		if ($name=~/(\w+) (\w+)/){
			($genus, $species)=($1, $2);
		}
		else{
			($genus, $species)	= ('Unknown', 'unknown');
		}
		
#		print "$taxid  ($genus $species) - $class, $group, $family\n ";
		$sth_insert->execute($taxid, $species, $genus, $group, $family, $class) or die $sth->errstr;
		
	}
	print "\rassigning order ($n/$count)\n";


$dbh->disconnect;
}


sub trace_lineage    # takes ncbi taxid as first (only) argument , returns the __name__ of the order (or next best thing)
	{
	my @route;
	 my $current_id=$_[0];
	 my $target = $_[1];
	 my $levels = $_[2];
	 my $taxid = $current_id;
	 my $last_try;
	 my @check_for_orders;
	 TOP:   while  (1) 
		   {
		   if ($seen{$target}{$current_id}){
#		   print "already know that $current_id leads to $seen{$current_id}, bailing out\n";
		   	$grouping = $seen{$target}{$current_id};
			last TOP;
		   }
		   push @route, $current_id;
		   $current_parent=$tax_lookup{$current_id}{parent};
		   $current_name=$tax_lookup{$current_id}{name};
		   
		   
		   $current_rank=$tax_lookup{$current_id}{rank};
		   my @children=@{$tax_lookup{$current_id}{children}};
		    #print "Examining node $current_id, name $current_name, rank $current_rank\n";
		    
			# probably an artificial sequence...
			if ($current_name eq 'root'){
				warn "taxid $taxid could not be assigned to a $target\nthis probably means it's an artificial sequence that shouldn't have been downloaded\nblame GenBank\n";
				return 'UNASSIGNED';

			}
			
			if ($current_rank eq $target)	#order found
		    	{
			 #print "found order of name : $current_name, using it\n";
			 $grouping=$current_name;
			 last TOP;  	#bail out, $current_name is the group to use
			 }	
			 
		    
			if ($levels=~/$current_rank/)   # there's no order on the way up, we've found a supraordinal group
		    	{
			#print "found supraordinal of name : $current_name and rank $current_rank, checking it\n";
							# check for n-child orders
			
			push @check_for_orders, @children;  	#add own children to list of nodes to check	
			foreach my $testid (@children)   #  for each of the nodes children..
				{
				my @children=@{$tax_lookup{$testid}{children}};
				push (@check_for_orders, @children);  #add grandchildren to list
				foreach my $check (@children)
					{
					my @children=@{$tax_lookup{$check}{children}};
					push (@check_for_orders, @children);  #add great grandchildren to list
					}
				}
				
			#	now check the list of nodes to see if there are any orders
			#print  "checking the following nodes (n-children) to see if they're orders: @check_for_orders\n";
			foreach my $test (@check_for_orders)
				{
				#print  "checking $test for order-ness\n";
				if ($tax_lookup{$test}{rank} eq $target)		#there is an order; use the last try
					{		
					#print  "n-child order found, using next highest grouping\n";
					$grouping=$tax_lookup{$last_try}{name};
					last TOP;
					}
				}
			#  if we get this far, use the supraordinal group that we found:
			#print  "no n-child orders found, using this supraordinal group: $current_name\n";
			$grouping =$current_name;
			last TOP;
				
				
			}
			# if we've not found an order or a supraordinal group on this pass...
			
		    $last_try=$current_id;	# store this name as the last one...
		  #  print  "storing last try as $last_try\n";
		    $current_id=$current_parent;   #  ..and load the next level up		 
		  # print  "next node to try:$current_id\n";
		   }
	
#sleep (1);
#print "\n\n\n\norder (or next best thing) reached!";	
	foreach (@route) {$seen{$target}{$_} = $grouping};
return $grouping;
}	


sub parse_files {
	my %name_lookup;
	my %tax_lookup;
	
    print "Parsing NCBI taxonomy files...";
    open NAMES, "<names.dmp" or die "$!\n";

    while (my $line = <NAMES>) {
        if ($line =~ /(^[\d]+)\t\|\t(.*)\t\|\t.*\t\|\t.*scientific name/) {    # allow letters, numbers, spaces, brackets, hyphens etc in sci. name
            $name_lookup{$1} = $2;                                             # maps taxid -> scientific name
        }
    }

    open NODES, "<nodes.dmp" or die "trying\n";
    while (my $line = <NODES>)
    {
        $line =~ /(^[\d]+)\t\|\t([\d]+)\t\|\t([\w]+)/;
        my $id     = $1;
        my $parent = $2;
        my $rank   = $3;
        my $name   = $name_lookup{$id};

        $tax_lookup{$id}{parent} = $parent;    #
        $tax_lookup{$id}{rank}   = $rank;      #
        $tax_lookup{$id}{name}   = $name;

        push(@{$tax_lookup{$parent}{children}}, $id);
    }

    # format of tax_lookup - each hash value (taxid) is a hash with the keys (parent, rank, name, children) all of which are scalars except children
    # which is an array of taxids which are children of the node

    foreach my $id (sort keys %tax_lookup){
        unless (exists($tax_lookup{$id}{children})){
            @{$tax_lookup{$id}{children}} = ();    #if no children are defined for this node, assign the empty list.
        }
        my $child = @{$tax_lookup{$id}{children}};
    }
    print ".... done parsing files\n";
	return (\%name_lookup, \%tax_lookup); 
}

1;
