# Supplementary material for: TaxMan: a taxonomic database manager
Source: BMC Bioinformatics. 2006 Dec 18;7:536. doi: 10.1186/1471-2105-7-536 (PMC1766369; doi:10.1186/1471-2105-7-536)
Supplement: Additional file 1 — TaxMan. The TaxMan software package [file 1471-2105-7-536-S1.gz › taxman_1.1/modules/MakeConsensus.pm]

package MakeConsensus;
use warnings;
use strict;
use Term::ANSIColor qw(:constants);
use Bio::SeqIO;
use Bio::SearchIO;
use Bio::Tools::Run::StandAloneBlast

  require Exporter;
our @ISA    = qw(Exporter);
our @EXPORT = qw/make_consensus/;
$|++;

my $dbh;

sub make_consensus {
    my $config = $_[0];
    print "using database $config->{'database'}\n";
    
    # connect to database
    print "connecting to database...\n";
    my $username = `whoami`;
    chomp $username;
    $dbh = DBI->connect("DBI:Pg:dbname=$config->{'database'}", $username, 'null', {AutoCommit => 1, PrintError => 0}) or die $dbh->errstr;

    my @gene_ids = &get_names;
    my @taxids   = &get_taxids;
	my %genetic_code= get_codes();

    # set up BLAST factories (one each for pep and nt)
    my @pep_params = (
        program => 'blastx',

        database => 'blast_database_files/allpep',
        F        => 'F',
        e        => 100
    );    # peptide mt gene database
    my $pep_factory = Bio::Tools::Run::StandAloneBlast->new(@pep_params) or die "BLAST trouble!\n";
    my @nt_params = (
        program  => 'blastn',
        database => 'blast_database_files/allrna',
        F        => 'F'
    );    # nt mt gene database

    my $nt_factory = Bio::Tools::Run::StandAloneBlast->new(@nt_params) or die "BLAST trouble!\n";
    my $sth_get;
    $sth_get = $dbh->prepare_cached("SELECT cons_id, no_anns, no_ests, no_genomes, taxid, gene_id FROM consensus") or die $sth_get->errstr;
    print "getting numbers\n";
    $sth_get->execute() or die $sth_get->errstr;
    my %data;
    while (my ($cons_id, $no_anns, $no_ests, $no_genomes, $taxid, $gene_id) = $sth_get->fetchrow_array) {
        $data{$gene_id}{$taxid}{cons_id}    = $cons_id;
        $data{$gene_id}{$taxid}{no_anns}    = $no_anns;
        $data{$gene_id}{$taxid}{no_ests}    = $no_ests;
        $data{$gene_id}{$taxid}{no_genomes} = $no_genomes;
    }
    print "got data\n\n";

	my $todo = (scalar @gene_ids) * (scalar @taxids);
	my ($done, $genome, $ann, $est, $none) = (0,0,0,0,0);
    
    
    
    my $sth_set = $dbh->prepare_cached(
    "UPDATE consensus SET consensus_seq=?, source=? WHERE cons_id = ?"
    );
    
    my $sth_get_genome = $dbh->prepare_cached(
                    "SELECT sequence FROM sequences WHERE taxid=?AND gene_id=? AND source='genome'"
                  );
    
    my $sth_get_ann = $dbh->prepare_cached(
                    "SELECT sequence FROM sequences WHERE taxid=? AND gene_id=? AND source='annotated gene' AND status=0"
                  );
		  
	my $sth_get_all_anns = $dbh->prepare_cached(
                    "SELECT seq_id, sequence FROM sequences WHERE taxid=? AND gene_id=? AND source='annotated gene' AND status=0"
                  );
	
	my $sth_get_est = $dbh->prepare_cached(
                    "SELECT sequence FROM sequences WHERE taxid=? AND gene_id=? AND source='expressed sequence tag' AND status=0"
                  );
	
	my $sth_get_all_ests = $dbh->prepare_cached(
                    "SELECT seq_id, sequence FROM sequences WHERE taxid=? AND gene_id=? AND source='expressed sequence tag' AND status=0"
                  );
	
		  
    foreach my $gene_id (@gene_ids) {
        foreach my $taxid (@taxids) {
			$done++;
          	
	#     my ($gene_id, $taxid)=('RNA_SSU', 115849);	# temp for testing

            # look up sequences count in contig table

            my $cons_id    = $data{$gene_id}{$taxid}{cons_id};
            my $no_anns    = $data{$gene_id}{$taxid}{no_anns};
            my $no_ests    = $data{$gene_id}{$taxid}{no_ests};
            my $no_genomes = $data{$gene_id}{$taxid}{no_genomes};
	
		#print "\n$no_genomes, $no_anns, $no_ests\n";
            # if there are no sequences
            if ($no_anns == 0 && $no_ests == 0 && $no_genomes == 0) {
                $none++;
            }

            elsif ($no_genomes > 0) {    # use genomic sequence
                $genome++;
                
                $sth_get_genome->execute($taxid, $gene_id);
                
                my $sequence = ($sth_get_genome->fetchrow_array)[0];

                # insert the sequence into the consensus table
                $sth_set->execute($sequence, 'genome', $cons_id);
            }

            elsif ($no_anns == 1)    # only a single annotated sequence
            {
                $ann++;

                #retrieve the sequence from the sequences table
                
                $sth_get_ann->execute($taxid, $gene_id);
                my @row      = $sth_get_ann->fetchrow_array;
                my $sequence = $row[0];

               
               # insert the sequence into the consensus table
                $sth_set->execute($sequence, 'annotated sequence', $cons_id);
            }

            elsif ($no_anns > 1)    # more than one annotated sequence
            {
                $ann++;
                if ($no_anns > 50) {
                    print "warning, about to phrap $no_anns annotated sequences\n";
                }

                # retrieve them
               
                $sth_get_all_anns->execute($taxid, $gene_id);

                #write to fasta file & phrap it
                open FASTA, ">$gene_id.$taxid.phrap.input";
                while (my @row = $sth_get_all_anns->fetchrow_array) {
                    my ($seq_id, $sequence) = @row;
                    
		    print FASTA ">$seq_id\n$sequence\n\n";
                }
                system
                  "phrap -retain_duplicates $gene_id.$taxid.phrap.input >>phrap.log 2>&1";

                # work out whether to open contig file or singlets file
                my $filename =
                  (-s "$gene_id.$taxid.phrap.input.contigs")
                  ? "$gene_id.$taxid.phrap.input.contigs"
                  : "$gene_id.$taxid.phrap.input.singlets";

                # print "reading phrap output\n";
                my $stream =
                  Bio::SeqIO->new(-file => $filename, -format => 'fasta')
                  ;    # some contigs

                # find longest
                my %sequences;
                while (my $seq = $stream->next_seq) {
                    $sequences{$seq->length} = $seq;
                }

                #	print "lengths are ", keys %sequences, "\n";
                #	print "longest is ", (sort keys %sequences)[0], "\n";
                #print "lengths are ", map {$_->length()} @sequences, "\n";
                my $chosen = $sequences{(sort keys %sequences)[0]};

                #	print "length of chosen one is ", $chosen->length, "\n";

                # now pick the longest contig/singlet

                my $sequence = $chosen->seq;

                # insert the sequence into the consensus table
                $sth_set->execute($sequence, 'annotated sequence', $cons_id);

            }

            elsif ($no_ests == 1)    # a single est
            {
                $est++;

                #retrieve the sequence from the sequences table
                
                $sth_get_est->execute($taxid, $gene_id);
                my @row      = $sth_get_est->fetchrow_array;
                my $sequence = $row[0];

                $sth_set->execute($sequence, 'expressed sequence tag', $cons_id);
            }

            elsif ($no_ests > 1)    # several ests

            {
                $est++;
                if ($no_ests > 50) {
                    print "warning, about to phrap $no_ests est sequences\n";
                }

                # retrieve them
                
                $sth_get_all_ests->execute($taxid, $gene_id);

                #write to fasta file & phrap it
                open FASTA, ">$gene_id.$taxid.phrap.input";
                while (my @row = $sth_get_all_ests->fetchrow_array) {
                    my ($seq_id, $sequence) = @row;
                    print FASTA ">$seq_id\n$sequence\n\n";
                }
                system "phrap $gene_id.$taxid.phrap.input >>phrap.log 2>&1";

                # work out whether to open contig file or singlets file
                my $filename =
                  (-s "$gene_id.$taxid.phrap.input.contigs")
                  ? "$gene_id.$taxid.phrap.input.contigs"
                  : "$gene_id.$taxid.phrap.input.singlets";
                my $stream =
                  Bio::SeqIO->new(-file => $filename, -format => 'fasta')
                  ;    # some contigs

                # blast each contig/singlet
                my %score;    # maps blast score (keys) to seqIO object (values)
                while (my $seq = $stream->next_seq) {

                    # select the appropriate BLAST to run
                    my $blast_report =
                      ($gene_id =~ /RNA/)
                      ? $nt_factory->blastall($seq)
                      : $pep_factory->blastall($seq);
                    my $result = $blast_report->next_result;
                    my $count  = $result->num_hits;

                    my $score;
                    if ($count) {
                        $score = ($result->next_hit)->raw_score;
                    }
                    else {
                        $score = 0;
                    }

                    $score{$score} = $seq;
                }

                # now pick the contig/singlet with the best BLAST hit
                my @keys       = reverse sort {$a <=> $b} (keys %score);
                my $chosen_one = $score{$keys[0]};

                my $sequence = $chosen_one->seq;

               $sth_set->execute($sequence, 'expressed sequence tag', $cons_id);

            }
	print "\r$done / $todo done ($genome genome, $ann annotated, $est ESTs, $none none)";
			
	
        }
    }

    my $n = 0;
	
	my $sth_store_prot = $dbh->prepare("UPDATE consensus SET prot_seq = ? WHERE cons_id= ?") or die $dbh->errstr;
                    
    # now check for complete translation and store protein sequences
    foreach my $gene_id (&get_names){
        unless ($gene_id =~ /RNA/) {
			my $code = $genetic_code{$gene_id};
            my $sth = $dbh->prepare("SELECT  taxid, consensus_seq, cons_id FROM consensus where (source='annotated sequence' or source='genome') and gene_id='$gene_id'");
            $sth->execute();
            while (my ($taxid, $sequence, $cons_id) = $sth->fetchrow_array) {
                $sequence =~ s/\s//g;
                my $seqobj = Bio::Seq->new(-display_id => $taxid, -seq => $sequence);
				my $prot_seq = $seqobj->translate(undef, undef, 0, $code);
                my $pep_seq = $prot_seq->seq;
		$pep_seq =~ s/\*$//;
                # see if it contains any stop codons
                # if so set source to EST
				if ($pep_seq =~ /[X\*]/) {
                    $n++;
                    my $sth = $dbh->prepare("UPDATE consensus SET source = 'expressed sequence tag' WHERE cons_id=$cons_id") or die $sth->errstr;
                    $sth->execute() or die $sth->errstr;

                }
				# if not then store the protein sequence
				else{
					$sth_store_prot->execute($pep_seq, $cons_id) or die $sth_store_prot->errstr;

				}
            }
        }
    }

    print "\n\n$n consensus sequences contained bad characters and were removed\n";
    unlink glob "*.phrap.*";
	
	($sth_set,$sth_get_genome, $sth_get_ann ,$sth_get_all_anns,$sth_get_est, $sth_get_all_ests) = undef;
    $dbh->disconnect;

}

sub get_names {
    my $sth = $dbh->prepare("SELECT gene_id FROM gene");
    $sth->execute;
    my @list;
    while (my @row = $sth->fetchrow_array) {

        my $gene_id = shift(@row);
        push @list, $gene_id;

        #print "adding gene $gene_id, list is now @list\n";
    }
    return @list;
}

sub get_codes {
    my $sth = $dbh->prepare("SELECT gene_id, genetic_code FROM gene");
    $sth->execute;
    my %hash;
    while (my ($gene_id, $code) = $sth->fetchrow_array) {
	$hash{$gene_id} = $code
    }
    return %hash;
}

sub get_taxids {
    my @taxids;
    my $sth =
      $dbh->prepare("SELECT DISTINCT taxid FROM species")
      ;    #  get a list of unique taxids
    $sth->execute();
    while (my @row = $sth->fetchrow_array) {
        push @taxids, $row[0];

        #print "$row[0]\n";
    }
    return @taxids;
}

1;
