# Supplementary material for: TaxMan: a taxonomic database manager
Source: BMC Bioinformatics. 2006 Dec 18;7:536. doi: 10.1186/1471-2105-7-536 (PMC1766369; doi:10.1186/1471-2105-7-536)
Supplement: Additional file 1 — TaxMan. The TaxMan software package [file 1471-2105-7-536-S1.gz › taxman_1.1/modules/StoreNewickTree.pm]

package StoreNewickTree;
use warnings;
use strict;
use Term::ANSIColor qw(:constants);
use Bio::TreeIO;

require Exporter;
our @ISA    = qw(Exporter);
our @EXPORT = qw/store_newick_tree/;

my $dbh;

my %name_lookup;
my %tax_lookup;
my %common_name_lookup;
my $filename;
my %node_id;
my $tree_id;

sub store_newick_tree {
    my $config = $_[0];
    print "using database $config->{'database'}\n";

    # connect to database
    print "connecting to database...\n";
    my $username = `whoami`;
    chomp $username;
    $dbh = DBI->connect("DBI:Pg:dbname=$config->{'database'}", $username, 'null', {AutoCommit => 1, PrintError => 0}) or die DBH->errstr;
    print "enter the filename of the newick file you want to store\n";

    while (1) {
        $filename = $MenuSubs::readline_terminal_object->readline('>');
        $filename =~ s/\s+//g;

        #print "checking for $filename...\n";
        last if (-e $filename);
        print "file not found, try again\n";
    }

    &parse_files;
    $tree_id = &insert_ncbi_tree;
    

    &insert_nodes_one;

    # now assign parent / children numbers based on node_ids
    my $sth = $dbh->prepare("SELECT node_id, taxid from node where tree_id=$tree_id;");
    $sth->execute();
    while (my ($node_id, $taxid) = $sth->fetchrow_array) {
        $node_id{$taxid} = $node_id;
    }

    &insert_nodes_two;
    &insert_nodes_three;
    &insert_nodes_four;
    &insert_nodes_five;
    &get_proper_names;

    print "tree id was $tree_id\n\n";

}
1;

####################################################################
#		subroutines					#
####################################################################
sub get_proper_names {
    my $count = scalar keys %tax_lookup;
    my $n     = 1;

    my $sth_set = $dbh->prepare_cached(
        "UPDATE node 
			SET name = ?, common_name = ?
			WHERE node_id=?"
    );

    my $sth_get = $dbh->prepare_cached(
        "select name, common_name from node 
				WHERE taxid=? and tree_id=4"
    );

    foreach (keys %tax_lookup) {

        # my $parent_taxid = $tax_lookup{$_}{parent_taxid};
        my $current_node_id = $node_id{$_};
        my $children        = scalar @{$tax_lookup{$_}{children}};
        if ($children == 0) {
#            print "$tax_lookup{$_}{name} is taxid, no children for $_, must be a terminal node, let's find out what it's called\n";
            $sth_get->execute($tax_lookup{$_}{name});
            my ($name, $common_name) = $sth_get->fetchrow_array;
#            print "real name is $name and read common name is $common_name for node $_\n";
            $sth_set->execute($name, $common_name, $current_node_id) or die $sth_set->errstr;
#            print $sth_set->rows, " were affected\n";

        }
    }
}

sub insert_nodes_five {

    my $sth_chil = $dbh->prepare_cached(
        "UPDATE node 
			SET taxid = -1
			WHERE rank='none' AND tree_id = $tree_id"
    );

    $sth_chil->execute();

}

sub insert_nodes_four {
    my $count = scalar keys %tax_lookup;
    my $n     = 1;

    my $sth_chil = $dbh->prepare_cached(
        "UPDATE node 
			SET taxid = ?, rank = 'species'
			WHERE node_id=?"
    );

    foreach (keys %tax_lookup) {

        # my $parent_taxid = $tax_lookup{$_}{parent_taxid};
        my $current_node_id = $node_id{$_};
        my $name            = $tax_lookup{$_}{name};
        if ($name =~ m/\d+/) {
#            print "$name ($current_node_id) is a species\n";
            $sth_chil->execute($name, $current_node_id);

        }
    }
}

sub insert_nodes_three {
    my $count = scalar keys %tax_lookup;
    my $n     = 1;

    my $sth_chil = $dbh->prepare_cached(
        "UPDATE node 
			SET children = ? 
			WHERE node_id=?"
    );

    foreach (keys %tax_lookup) {

        # my $parent_taxid = $tax_lookup{$_}{parent_taxid};
        my $current_node_id = $node_id{$_};

        #which node id does that correspond to?
        #my $parent_node_id   = $node_id{$parent_taxid};
        my @children = @{$tax_lookup{$_}{children}};
        my $children_node_id = join ' ', map {$node_id{$_}} @children;
#        print "processing $n / $count\n";

        #print "\n children are $children_node_id\n";
        $sth_chil->execute($children_node_id, $current_node_id);
        $n++;
    }
}

sub insert_nodes_two {
    my $count = scalar keys %tax_lookup;
    my $n     = 1;

    my $sth_par = $dbh->prepare_cached(
        "UPDATE node 
			SET parent = ? 
			WHERE node_id=?"
    );

    foreach (keys %tax_lookup) {
        my $parent_taxid    = $tax_lookup{$_}{parent_id};
        my $current_node_id = $node_id{$_};

        #which node id does that correspond to?
        my $parent_node_id = $node_id{$parent_taxid};

        # my @children         = @{$tax_lookup{$_}{children_taxid}};
        # my @children_node_id = map {$node_id{$_}} @children;
#        print "processing $n / $count\n";
        $sth_par->execute($parent_node_id, $current_node_id) unless ($parent_taxid == -1);
        $n++;
    }
}

sub insert_nodes_one {
    my $count = scalar keys %tax_lookup;
    my $n     = 1;

    my $sth = $dbh->prepare_cached("INSERT INTO node (taxid, name, tree_id, parent, children, rank, common_name, branch_length, bootstrap)
	VALUES (?, ?, '$tree_id', ?, ?, ?, ?, ?, ?);   ")
      or die "Cannot prepare: " . $dbh->errstr();

    foreach (keys %tax_lookup) {
        my $name = $tax_lookup{$_}{name};
        $name =~ s/'/_/g;
        my $common_name = $tax_lookup{$_}{common_name};
        $common_name = 'none' unless ($common_name);
        $common_name =~ s/'/_/g;
        my $branch_length = $tax_lookup{$_}{branch_length};
        my $bootstrap     = $tax_lookup{$_}{bootstrap};
        my $parent_id     = $tax_lookup{$_}{parent_id};
        my $rank          = $tax_lookup{$_}{rank};
        if ($tax_lookup{$_}{rank} eq 'no') {$rank = 'none'}
        my $children_id = join ' ', @{$tax_lookup{$_}{children}};
#        print "a id is $_ and name is $name and rank is $rank\n";

        $sth->execute($_, $name, $parent_id, $children_id, $rank, $common_name, $branch_length, $bootstrap);
        $n++;
    }
}

sub insert_ncbi_tree {

    # get mrbayes command string
	my $mrbayes_string;
    my $nexus_filename;
	if ($filename =~ m/(.+)\.con/) {
        $nexus_filename = $1;
        print "nexus filename is $nexus_filename\n";

        print "opening $nexus_filename \n";
        

        if (-e $nexus_filename) {
            open IN, "$nexus_filename";
            local $/ = undef;
            my $nexus = <IN>;
            close IN;
            $nexus =~ m/begin mrbayes;(.+)end;/s or die "no match!";
            $mrbayes_string = $1;

            #print "mrbayes string is $mrbayes_string\n";
        }
        else {
            $mrbayes_string = 'not found';
        }
    }
    else {
        $mrbayes_string = 'not found';
    }

    # get parameter output

    print "opening $nexus_filename.stat \n";
    my $param_string;
    if (-e $nexus_filename . stat) {
        open IN, "$nexus_filename.stat";
        local $/ = undef;
        my $nexus = <IN>;
        close IN;
        $nexus =~ m/(Estimated.+)Convergence/s or die "no match!";
        $param_string = $1;

        #print "param string is $param_string\n";
    }
    else {
        $param_string = 'not found';
    }

    my $slice_id;
    if ($filename =~ m/(\d+)/) {
        $slice_id = $1;
    }
    else {
        $slice_id = '11111';
    }
    print "slice id is $slice_id\n";
    my $sth_insert = $dbh->prepare("INSERT INTO tree (description, mrbayes_string, parameter_string, slice_id)
	VALUES ('phylogenetic tree from file $filename', '$mrbayes_string', '$param_string', '$slice_id');   ")
      or die "Cannot prepare: " . $dbh->errstr();
    $sth_insert->execute();
    my $sth_cur = $dbh->prepare("select currval ('public.tree_tree_id_seq')");
    $sth_cur->execute();
    my $tree_id = ($sth_cur->fetchrow_array)[0];

    #print "inserted a tree with tree_id $tree_id\n";
    return $tree_id;
}

sub create_node_table {
    my $sth = $dbh->prepare("CREATE TABLE node (
				node_id SERIAL PRIMARY KEY,
				taxid integer DEFAULT NULL,
				name text NOT NULL,
				common_name text DEFAULT NULL,
				tree_id integer NOT NULL,
				parent integer NOT NULL,
				children text NOT NULL,
				rank text DEFAULT NULL,
				branch_length real DEFAULT 1,
				bootstrap real DEFAULT 1
				)")

      or die "Cannot prepare: " . $dbh->errstr();
    $sth->execute() or die "Cannot execute: " . $sth->errstr();
}

sub create_tree_table {
    my $sth = $dbh->prepare("CREATE TABLE tree (
				tree_id SERIAL PRIMARY KEY,
				description text NOT NULL,
				mrbayes_string text DEFAULT NULL,
				parameter_string text DEFAULT NULL,
				slice_id integer DEFAULT NULL
				
				)")

      or die "Cannot prepare: " . $dbh->errstr();
    $sth->execute() or die "Cannot execute: " . $sth->errstr();
}

sub parse_files {

    my $treeio = new Bio::TreeIO(-format => 'newick',
        -file => $filename);
    my $tree = $treeio->next_tree;
    foreach my $node ($tree->get_nodes)
    {
        my $id = $node->internal_id;

#        print "id of node is $id\n";
        my $parent_id = $node->ancestor ? ($node->ancestor)->internal_id : -1;

        #print "parent id of node is $parent_id\n";
        my $name   = $node->id;
        my $length = $node->branch_length;

        #print "branch length is $length\n";
        my $bootstrap = 1;
        if ($name =~ m/\d+\.\d+/) {
            $bootstrap = $name;
            $name      = 'none';
        }
        $name = 'none' unless ($name);

        #print "bootstrap value is $bootstrap\n";
        #print "name of node is $name\n";
        my @children_id = map {$_->internal_id} $node->each_Descendent;

        #print "children of node are @children_id\n";
        $tax_lookup{$id}{parent_id}     = $parent_id;      #
        $tax_lookup{$id}{rank}          = 'none';          #
        $tax_lookup{$id}{name}          = $name;
        $tax_lookup{$id}{common_name}   = 'none';
        $tax_lookup{$id}{children}      = \@children_id;
        $tax_lookup{$id}{branch_length} = $length;
        $tax_lookup{$id}{bootstrap}     = $bootstrap;

    }

    # format of tax_lookup - each hash value (taxid) is a hash with the keys (parent, rank, name, children) all of which are scalars except children
    # which is an array of taxids which are children of the node

#    print ".... done parsing files\n\n\n";
}
