# Supplementary material for: TaxMan: a taxonomic database manager
Source: BMC Bioinformatics. 2006 Dec 18;7:536. doi: 10.1186/1471-2105-7-536 (PMC1766369; doi:10.1186/1471-2105-7-536)
Supplement: Additional file 1 — TaxMan. The TaxMan software package [file 1471-2105-7-536-S1.gz › taxman_1.1/modules/AddEST.pm]

package AddEST;
use warnings;
use strict;
use Term::ANSIColor qw(:constants);
use Bio::SeqIO;
use Bio::SearchIO;

require Exporter;
our @ISA    = qw(Exporter);
our @EXPORT = qw/add_est/;
$|++;

my $skipped=0;
sub add_est {
    my $config = $_[0];

    
    print "enter the filename of the GenBank file you want to use\n";
    my $filename = '';
    while (1) {
        $filename = $MenuSubs::readline_terminal_object->readline('>');
        print "looking for $filename\n";
        $filename =~ s/\s+//g;
        last if (-T $filename);
        print "file not found, try again\n";
    }
    print "enter genetic code to be used in BLAST search (Invertebrate Mitochondrial == 5)\n";
    my $code;
    while ($code = $MenuSubs::readline_terminal_object->readline('>')) {
        $code =~ s/\s+//g;
        last if ($code > 0 && $code < 30);
        print "wrong number, try again\n";
    }

    # scan through the genbank file for sequences
    print "counting sequences in file $filename~~\n";
    my $count = &count_arrow("//\n", $filename);
    print "About to search $count records found in $filename...\n";
    my $stream = Bio::SeqIO->new(-file => $filename, -format => 'GenBank') or die "can't read GenBank file!!\n";
    my $n_features = 0;
    my %ests;
    my $n_records = 0;
    my $n_toolong = 0;
    open STDERR, ">>taxman.err";

    while (my $seq = $stream->next_seq()) {
        my $acc;
	my $taxid;
	my $source;
	my $species;
	my $genus;
	
	eval{
	$n_records++;
        $acc     = $seq->accession_number;
        $taxid   = ($seq->species)->ncbi_taxid;
        $source  = 'expressed sequence tag';
        $species = ($seq->species)->species;
        $genus   = ($seq->species)->genus;
#	print "doing $acc\n";
	};
	next if ($@);
	
	eval{
        foreach my $feat ($seq->all_SeqFeatures)
        {
           
	    if ($feat->primary_tag eq 'source' || $feat->primary_tag eq 'CDS' || $feat->primary_tag eq 'rRNA')
            {
                
                my $sequence = ($feat->seq())->seq();
                if (length($sequence) > 5000) {
                    $n_toolong++;
                }
                else {
		   $n_features++;
                    my $feat_acc = $acc . $feat->start . 'to' . $feat->end;
                    $ests{$feat_acc}{taxid} = $taxid;
                    $ests{$feat_acc}{seq}   = $sequence;

                }
#		 print "\t\tfound a sequence - ",$feat->start," to ",$feat->end,"\n";
                            }
        }
	};
	
	
	
	print "Done $n_records records (added $n_features features to be seached, ignored $n_toolong features that were too long)\r" unless ($n_records % 100);

    }
    print "\rDone $n_records records\nadded $n_features features to be searched, ignored $n_toolong features that were too long)\nhad to skip $skipped records because of parsing errors\n";
    close STDERR;
    my $n_unique = scalar keys %ests;
    print "\n$n_unique unique features found, about to start BLAST search\n\n";

    # start with blastx
    print "doing blastx...output / error will be written to blastx.out / blastx.err\n\n";
    unlink "blastx.out";
    my $pid_blastx = open(BLASTX, "| blastall -p blastx -d blast_database_files/allpep -e 0.000000001 -Q $code -v 1 -b 1 -m 8 >blast_database_files/$filename.blastx.out 2>blast_database_files/$filename.blastx.err");
    my $done_blastx = 0;
    foreach my $acc (keys %ests) {
        $done_blastx++;
        print BLASTX ">$acc.$ests{$acc}{taxid}\n$ests{$acc}{seq}\n";
        print "\rdone $done_blastx / $n_unique" unless ($done_blastx % 100);
    }
    print "\rdone $done_blastx / $n_unique\n";
    close BLASTX;
    print "\n...blastx done\n";

    # then blastn
    print "doing blastn...output / error will be written to blastn.out / blastn.err\n\n";
    unlink "blastn.out";
    my $pid_blastn = open(BLASTN, "| blastall -p blastn -d blast_database_files/allrna -e 0.000000001 -v 1 -b 1 -m 8 >blast_database_files/$filename.blastn.out 2>blast_database_files/$filename.blastn.err");
    my $size        = 0;
    my $done_blastn = 0;
    foreach my $acc (keys %ests) {
        $done_blastn++;
        print BLASTN ">$acc.$ests{$acc}{taxid}\n$ests{$acc}{seq}\n";
        print "\rdone $done_blastn / $n_unique" unless ($done_blastn % 100);

    }
    print "\rdone $done_blastn / $n_unique\n";
    print "\n...blastn done\n";

    # connect to database and prepare insert statement
    print "connecting to database...\n";
    my $username = `whoami`;
    chomp $username;
    my $dbh;
    $dbh = DBI->connect("DBI:Pg:dbname=$config->{'database'}", $username, 'null', {AutoCommit => 1, PrintError => 0}) or die $dbh->errstr;
    my $sth = $dbh->prepare_cached("INSERT INTO sequences (taxid, acc, gene_id, source, sequence,status) VALUES (?, ?, ?, 'expressed sequence tag', ?,0)") or die "Cannot prepare: " . $dbh->errstr();

    # now read in results
    my $added = 0;
    print "Reading blastx result....\n";

    # start with blastx
    open BLASTXIN, "blast_database_files/$filename.blastx.out";
    while (my $line = <BLASTXIN>) {
        $added++;
        my @fields = split /\t/, $line;
        $fields[0] =~ m/(.+)\.(.+)/ or die "BLAST READING ERROR\n";
        my $acc   = $1;
        my $taxid = $2;
        $fields[1] =~ m/(.+)\.(.+)/ or die "BLAST READING ERROR\n";
        my $gene_id = $2;

        #        print "acc $acc for taxid $taxid hits gene name $gene_id\n";
        $sth->execute($taxid, $acc, $gene_id, $ests{$acc}{seq}) or print "Cannot execute: " . $sth->errstr();
    }

    # now blastn

    print "Reading blastn result..\n";
    open BLASTNIN, "blast_database_files/$filename.blastn.out";
    while (my $line = <BLASTNIN>) {
        $added++;
        my @fields = split /\t/, $line;
        $fields[0] =~ m/(.+)\.(.+)/ or die "BLAST READING ERROR\n";
        my $acc   = $1;
        my $taxid = $2;
        $fields[1] =~ m/(.+)\.(.+)/ or die "BLAST READING ERROR\n";
        my $gene_id = $2;

        #        print "acc $acc for taxid $taxid hits gene name $gene_id\n";
        $sth->execute($taxid, $acc, $gene_id, $ests{$acc}{seq}) or print "Cannot execute: " . $sth->errstr();

    }

    print "$added sequences were added from the EST file\n";
    $dbh->disconnect;
}

sub count_arrow {
    my $char = $_[0];
    my $file = $_[1];
    local $/ = $char;
    my $count = -1;
    open IN, "<$file" or die;
    $count++ while (<IN>);
    return $count;
}

1;
