# Supplementary material for: TaxMan: a taxonomic database manager
Source: BMC Bioinformatics. 2006 Dec 18;7:536. doi: 10.1186/1471-2105-7-536 (PMC1766369; doi:10.1186/1471-2105-7-536)
Supplement: Additional file 1 — TaxMan. The TaxMan software package [file 1471-2105-7-536-S1.gz › taxman_1.1/modules/AlignSequences.pm~]

package AlignSequences;
use warnings;
use strict;
use Term::ANSIColor qw(:constants);
use Bio::SeqIO;
use Bio::AlignIO;
use Bio::SearchIO;
use Bio::Tools::Run::StandAloneBlast;

require Exporter;
our @ISA    = qw(Exporter);
our @EXPORT = qw/align_sequences/;
$|++;

my $dbh;
my %genetic_code;
sub align_sequences {
my $config = $_[0];
print "about to align sequences in database $config->{'database'}\n";

# connect to database
print "connecting to database...\n";
my $username = `whoami`;
chomp $username;
$dbh = DBI->connect("DBI:Pg:dbname=$config->{'database'}", $username, 'null', {AutoCommit => 1, PrintError => 0}) or die $dbh->errstr;

%genetic_code = get_codes();


mkdir "alignment_temp_files", 0755;

foreach my $gene_id (&get_names) {
	next if ($gene_id =~ m/RNA/);
#		 foreach my $gene_id (qw/ATP6/) {
	
	# delete any records of previous alignments
	my $sth_del = $dbh->prepare("DELETE from alignment where gene_id='$gene_id'") or die $dbh->errstr;
	$sth_del->execute() or die $sth_del->errstr;
	unlink glob "alignment_temp_files/$gene_id.*";

	# first check if we have any sequences
	my $sth_ann = $dbh->prepare("SELECT count (*) FROM consensus WHERE (source='annotated sequence' OR source='genome') AND gene_id='$gene_id'");
	$sth_ann->execute();
	my ($seq_count_ann) = ($sth_ann->fetchrow_array)[0];

	my $sth_est = $dbh->prepare("SELECT count (*) FROM consensus WHERE (source='expressed sequence tag') AND gene_id='$gene_id'");
	$sth_est->execute();
	my ($seq_count_est) = ($sth_est->fetchrow_array)[0];

	print "\naligning $gene_id sequences\n";
	print "found $seq_count_ann annotated sequences and $seq_count_est screened sequences\n";
	next unless ($seq_count_ann || $seq_count_est);
	
	
	if($gene_id =~ /RNA/ || $seq_count_ann == 0) {
		# make the files on disk
		&do_simple_alignment($gene_id, $seq_count_est, $seq_count_ann);
		
		# read dna sequences from the file and store in db
		print "storing aligned dna sequences...(may take a while)\n";
		my $sth_cur = $dbh->prepare("select currval ('alignment_align_id_seq')");
		$sth_cur->execute();
		my $align_id = ($sth_cur->fetchrow_array)[0];	
		my $seqin =  Bio::AlignIO->new(-file => "alignment_temp_files/$gene_id.all.clus", '-format' => 'clustalw');
		my $aln = $seqin->next_aln;
		# insert sequences into the database
		foreach my $seq ($aln->each_seq) {
			$seq->display_id =~ /(\d+)/;
			my $cons_id = $1;
			my $seq = $seq->seq;
			my $sth = $dbh->prepare("INSERT INTO aligned_seq (cons_id,aligned_seq,align_id) VALUES ($cons_id,'$seq',$align_id)");
			$sth->execute();
		}
		
	}

	else{
		#make the files on disk - complex, multistep method
		&do_complex_alignment($gene_id, $seq_count_est, $seq_count_ann);
		# read sequences from the file and store in db
		
		# read dna sequences from the file and store in db
		print "storing aligned dna sequences...(may take a while)\n";
		my $sth_cur = $dbh->prepare("select currval ('alignment_align_id_seq')");
		$sth_cur->execute();
		my $align_id = ($sth_cur->fetchrow_array)[0];	
		my $seqin =  Bio::AlignIO->new(-file => "alignment_temp_files/$gene_id.all.clus", '-format' => 'clustalw');
		my $aln = $seqin->next_aln;
		# insert sequences into the database
		foreach my $seq ($aln->each_seq) {
			$seq->display_id =~ /(\d+)/;
			my $cons_id = $1;
			my $seq = $seq->seq;
			my $sth = $dbh->prepare("INSERT INTO aligned_seq (cons_id,aligned_seq,align_id) VALUES ($cons_id,'$seq',$align_id)");
			$sth->execute();
		}
		
		# get protein sequences
		my $stream = Bio::AlignIO->new(-file => "alignment_temp_files/$gene_id.pep.unordered.clus", '-format' => 'clustalw');
		my $aln = $stream->next_aln;
		my $sth_store_prot = $dbh->prepare("UPDATE aligned_seq set aligned_prot_seq = ? where cons_id = ?") or die $dbh->errstr;
		
		# insert them into the database
		foreach my $seq ($aln->each_seq) {
			$seq->display_id =~ /(\d+)/;
			my $cons_id = $1;
			my $seq = $seq->seq;
			$sth_store_prot->execute($seq, $cons_id) or die $sth_store_prot->errstr;
		}
		
		
	}

	
}

$dbh->disconnect;
}

sub do_simple_alignment{
my $align_est    = 1;
my $align_cds    = 1;
my $ests = 0;
my ($gene_id, $seq_count_est, $seq_count_ann) = @_;


	my $sth = $dbh->prepare("SELECT taxid, consensus_seq, cons_id FROM consensus WHERE source!='none' AND gene_id='$gene_id' order by cons_id");
	$sth->execute();
	my $ests = 1;

	open NT, ">alignment_temp_files/$gene_id.nt.in";

	while (my @row = $sth->fetchrow_array)
	{
		my $taxid    = $row[0];
		my $sequence = $row[1];
		my $cons_id  = $row[2];

		#print "taxid is $taxid and sequence is $pep_seq\n";
		print NT ">$cons_id\n$sequence\n";

	}
	close NT;

#line below for poa
#system "poa -read_fasta alignment_temp_files/$gene_id.nt.in -tolower -preserve_seqorder -clustal alignment_temp_files/$gene_id.all.clus ./blosum80.mat >>alignment_temp_files/$gene_id.poa.out 2>&1";

	my $seq_count = $seq_count_ann + $seq_count_est;
	print "aligning all DNA sequences for RNA gene $gene_id\n";
	system "poa -fuse_all -read_fasta alignment_temp_files/$gene_id.nt.in -tolower -clustal alignment_temp_files/$gene_id.all.clus blosum80.mat >alignment_temp_files/$gene_id.poa.out 2>&1 &";
	sleep(1);
	while (1) {
		my $line = `tail -n 2 alignment_temp_files/$gene_id.poa.out`;
		last if $line =~ m/\.\.\.Wrote/;
		$line =~ m/Fusing cluster (\d+)/;
		print "\raligned $1 / $seq_count sequences";
		sleep(1);
	}
	print "\n";
	my $sth_alignment = $dbh->prepare("INSERT INTO alignment (gene_id, alphabet,description)	VALUES ('$gene_id','nucleotide', 'muscle using default parameters (RNA genes)')");

	$sth_alignment->execute();

}


sub do_complex_alignment{
my $align_est = 1;
my $align_cds = 1;
my $ests      = 0;
my ($gene_id, $seq_count_est, $seq_count_ann) = @_;


if ($align_cds) {
	my $sth = $dbh->prepare("SELECT taxid, consensus_seq, prot_seq, cons_id FROM consensus WHERE (source='annotated sequence' OR source='genome') AND gene_id='$gene_id' order by cons_id");
	$sth->execute();


		# align ann sequences
	my %temp_store;
	my %temp_prot_store;
	while (my @row = $sth->fetchrow_array) {
	
		my ($taxid, $sequence, $prot_seq, $cons_id) = @row;
		$prot_seq =~ s/\*//;    # strip any *'s from the end of the peptide sequence
		$prot_seq = substr($prot_seq, 0, -1);    # take off the last peptide to stem flow of error messages
		$temp_store{$cons_id} = $sequence;
		$temp_prot_store{$cons_id} = $prot_seq;
	}
	open PEP, ">alignment_temp_files/$gene_id.pep.in";
	open NT,  ">alignment_temp_files/$gene_id.nt.in";


	foreach (sort keys %temp_store){ 
		print NT ">ann.$_\n$temp_store{$_}\n";
		
	}
	foreach (sort keys %temp_prot_store){ 
		print PEP ">ann.$_\n$temp_prot_store{$_}\n";
		
	}

	close PEP;
	close NT;
	my $code = $genetic_code{$gene_id};

	print "aligning protein translations of annotated sequences for $gene_id\n";
		
		# use one of the two lines below
	#system "muscle -in alignment_temp_files/$gene_id.pep.in -out alignment_temp_files/$gene_id.pep.afa -maxiters 1 -stable";
	system "poa -fuse_all -read_fasta alignment_temp_files/$gene_id.pep.in -toupper -clustal alignment_temp_files/$gene_id.pep.unordered.clus ./blosum80.mat >alignment_temp_files/$gene_id.poa.out 2>&1 &";
	sleep(1);
	while (1) {
	my $line = `tail -n 2 alignment_temp_files/$gene_id.poa.out`;
	last if $line =~ m/\.\.\.Wrote/;
	$line =~ m/Fusing cluster (\d+)/;
	print "\raligned $1 / $seq_count_ann sequences";
	sleep(1);
	}

	# now alignment is done, sort sequences and write to file, then back-align
	my %temp_aln;
	my $unsorted_file = Bio::AlignIO->new(-file => "alignment_temp_files/$gene_id.pep.unordered.clus", '-format' => 'clustalw');
	my $aln = $unsorted_file->next_aln;
	print "alignment length is ", $aln->length, "\n";
	foreach my $seq ($aln->each_seq) {
	$temp_aln{$seq->display_id} = $seq->seq;
	}
	print "added ", scalar keys %temp_aln, " sequences\n";
	open PEP_SORT, ">alignment_temp_files/$gene_id.pep.clus";
	foreach my $name (sort keys %temp_aln) {
	my $seq = $temp_aln{$name};
	print PEP_SORT ">$name\n$seq\n";
	}
	close PEP_SORT;
		
	print "\nback-aligning DNA sequences of annotated sequences for $gene_id\n";
	system("tranalign -table $code -bsequence alignment_temp_files/$gene_id.pep.clus -asequence alignment_temp_files/$gene_id.nt.in -outseq alignment_temp_files/$gene_id.nt.clus -osformat3 clustal >alignment_temp_files/$gene_id.tranalign.out 2>&1");
	print "done!\n";

}

if ($align_est) {
		#profile-align the screened sequences to the nt alignment
	my $sth = $dbh->prepare("SELECT taxid, consensus_seq, cons_id FROM consensus WHERE (source='expressed sequence tag') AND gene_id='$gene_id'");
	$sth->execute();
	open EST, ">alignment_temp_files/$gene_id.scr.in";
	while (my @row = $sth->fetchrow_array) {
	$ests = 1;
	my $taxid    = $row[0];
	my $sequence = $row[1];
	my $cons_id  = $row[2];
	print EST ">scr.$cons_id\n$sequence\n";
	}
	close EST;


# only if there are some ests, otherwise just copy the file
if ($ests) {

	#print "aligning DNA screened sequences for $gene_id\n";
	#system("muscle -in alignment_temp_files/$gene_id.est.in -out alignment_temp_files/$gene_id.est.afa -maxiters 1");
	print "profile-aligning screened to annotated DNA sequence alignments for $gene_id\n";

	if (1){  #testing, method one
	#system("muscle -profile -in1 alignment_temp_files/$gene_id.nt.afa -in2 alignment_temp_files/$gene_id.est.afa -out alignment_temp_files/$gene_id.all.afa -maxiters 1");
	system("poa -read_fasta alignment_temp_files/$gene_id.scr.in -read_msa alignment_temp_files/$gene_id.nt.clus -tolower -clustal alignment_temp_files/$gene_id.all.clus blosum80.mat >alignment_temp_files/$gene_id.poa.out 2>&1 &");
	
	sleep(3);
	while (1) {
	my $line = `tail -n 2 alignment_temp_files/$gene_id.poa.out`;
	last if $line =~ m/\.\.\.Wrote/;
	if ($line =~ m/Fusing cluster (\d+)/){
		print "\raligned $1 / $seq_count_est sequences";
	}
	sleep(1);
	}
	}
	if (0) { #testing, method two
	system("poa -read_fasta alignment_temp_files/$gene_id.scr.in -clustal alignment_temp_files/$gene_id.scr.clus blosum80.mat >alignment_temp_files/$gene_id.poa.out 2>&1 &");
	while (1) {
	my $line = `tail -n 2 alignment_temp_files/$gene_id.poa.out`;
	last if $line =~ m/\.\.\.Wrote/;
	if ($line =~ m/Fusing cluster (\d+)/){
		print "\raligned $1 / $seq_count_est sequences";
	}
	sleep(1);
	}
	system("poa -read_msa alignment_temp_files/$gene_id.nt.clus -read_msa2 alignment_temp_files/$gene_id.scr.clus -clustal alignment_temp_files/$gene_id.all.clus blosum80.mat >alignment_temp_files/$gene_id.poa.out 2>&1");
	
	}
	
			# method three
	
	print "\n";

}
else {
	print "no screened sequences for $gene_id; just using the annotated sequences DNA alignement\n";
	system("cp alignment_temp_files/$gene_id.nt.clus alignment_temp_files/$gene_id.all.clus");
}
	}
	
	# put alignment details into alignment table
my $sth_alignment = $dbh->prepare("INSERT INTO alignment (gene_id, alphabet,description)	VALUES ('$gene_id','nucleotide', 'aligned using multiple step (cds->translate->align->back-align->add ests) protocol')");
$sth_alignment->execute();

# open up the alignment
# all seqs alignment
my $all_stream       = Bio::AlignIO->new(-file => "alignment_temp_files/$gene_id.all.clus", '-format' => 'clustalw');
my $all_aln          = $all_stream->next_aln;
my %all_aligned_seqs = ();
foreach my $seq ($all_aln->each_seq) {$all_aligned_seqs{$seq->display_id} = $seq->seq}
my %ann_aligned_seqs = ();
foreach my $name (grep {m/ann/} keys %all_aligned_seqs){ $ann_aligned_seqs{$name} = $all_aligned_seqs{$name} };

print "found ", scalar keys %all_aligned_seqs, " sequences\n";
print "found ", scalar keys %ann_aligned_seqs, " ann sequences\n";
		
		# sort out gaps here
my $iteration=0;
		while (1){
	
	$iteration++;
#	print "iteration $iteration\n";
#	open ITER, ">it.$iteration.afa";
#	foreach (sort keys %all_aligned_seqs){print ITER ">$_\n$all_aligned_seqs{$_}\n"};
#	close ITER;
	
	my %to_add;
	my %gaps = %{&get_gaps(\%ann_aligned_seqs)};
	my $types = scalar keys %gaps;
#	print "$types types of gaps remaining\n";
	last unless ($types);
	my $shortest = (sort {$a <=> $b} keys %gaps)[0];
	my $adding = 3 - ($shortest % 3);
#	print "shortest gaps are $shortest - going to add $adding gaps\n";
	
	my $pos = (sort {$b <=> $a} keys %{$gaps{$shortest}})[0];
#		print "gap at $pos, length $shortest\n";
		# now we need to add a gap between $pos and $pos+$shortest
		# let's check each column...
		my $col_number = $pos;
		while(1){
			#print "trying column $col_number\n";
			my $column = &get_column(\%ann_aligned_seqs, $col_number);
			#print "column is $column\n";
			last unless ($column =~ m/[ATGCatgc]/);
			$col_number++;
			die if ($col_number > $pos + $shortest); 
		}
		# now we hopefully have a column number at which to add
#		print "adding at $col_number\n";
		foreach my $name (keys %all_aligned_seqs){
			$all_aligned_seqs{$name} = substr($all_aligned_seqs{$name}, 0, $col_number) . '-' x $adding . substr($all_aligned_seqs{$name},$col_number);	# add to the end of the gap
		}
	
	%ann_aligned_seqs=();
	foreach my $name (grep {m/ann/} keys %all_aligned_seqs){ $ann_aligned_seqs{$name} = $all_aligned_seqs{$name} };

	}
# ok, all gaps should be dealt with 
foreach my $name (grep {m/ann/} keys %all_aligned_seqs){
	while ($all_aligned_seqs{$name} =~ m/[ATGCatgc](-+)[ATGCatgc]/g){
#		print "dodgy gap in $name!!\n" if ((length($1)) % 3);
		}
	}
	
	# now write out alignment file
my $outfile = new Bio::AlignIO(-format => 'clustalw', -file   => ">alignment_temp_files/$gene_id.all.clus");
my $outaln = new Bio::SimpleAlign();

foreach my $name (sort keys %all_aligned_seqs){
	my $seqout = new Bio::LocatableSeq(
	
            -seq      => $all_aligned_seqs{$name},
            -id       => $name,
            -start    => '1',
            -end      => '-1',
            -alphabet => 'dna'
        );

        #        print "###	length is ", $seqout->length, "\n";
        $outaln->add_seq($seqout);
	
	}

$outfile->write_aln($outaln);
		
	
}

sub get_gaps{
my %aln = %{$_[0]};
my %gaps;
foreach my $name (keys %aln){
	my $seq = $aln{$name};
	while ($seq =~ m/[ATGCatgc](-+)[ATGCatgc]/g){
		
		my $pos = ($-[0])+1;
		pos($seq)--;
		my $length = length($1);
		next unless ($length % 3);
#		print "$name - gap at $pos length $length\n" if ($pos > 1000);
		$gaps{$length}{$pos}++;
		}
	}
return \%gaps;
}

sub get_column {
my %seqs = %{$_[0]};
my $pos  = $_[1];
my $column;
foreach (sort keys %seqs) {
	$column .= substr($seqs{$_}, $pos, 1);

}
return $column;
}

sub get_names
{

my $sth = $dbh->prepare("SELECT gene_id FROM gene;");
$sth->execute;
my @list;
while (my @row = $sth->fetchrow_array)
{

	my $gene_id = shift(@row);
	push @list, $gene_id;

	#print "adding gene $gene_id, list is now @list\n";
}
return @list;
}

sub get_codes {
my $sth = $dbh->prepare("SELECT gene_id, genetic_code FROM gene");
$sth->execute;
my %hash;
while (my ($gene_id, $code) = $sth->fetchrow_array) {
	$hash{$gene_id} = $code
}
return %hash;
}

1;
