# Supplementary material for: TaxMan: a taxonomic database manager
Source: BMC Bioinformatics. 2006 Dec 18;7:536. doi: 10.1186/1471-2105-7-536 (PMC1766369; doi:10.1186/1471-2105-7-536)
Supplement: Additional file 1 — TaxMan. The TaxMan software package [file 1471-2105-7-536-S1.gz › taxman_1.1/modules/CheckConfig.pm]

package CheckConfig;
use warnings;
use strict;
$|++;

require Exporter;
our @ISA = qw(Exporter);
our @EXPORT_OK = qw(check_files read_config);

sub check_files {
   my @filenames = @_;
   my @missing;
   foreach (@filenames){
    push @missing, $_ unless (-s $_);
   }
   return @missing;
}


sub read_config {
my $config_file = $_[0];
my %config;
open CONF, $config_file;
while (<CONF>){ if (m/(.+) = (.+)/) {$config{$1}=$2} };
return \%config;
}


1;
