# Supplementary material for: TaxMan: a taxonomic database manager
Source: BMC Bioinformatics. 2006 Dec 18;7:536. doi: 10.1186/1471-2105-7-536 (PMC1766369; doi:10.1186/1471-2105-7-536)
Supplement: Additional file 1 — TaxMan. The TaxMan software package [file 1471-2105-7-536-S1.gz › taxman_1.1/modules/MakeNewSlice.pm]

package MakeNewSlice;
use warnings;
use strict;
use Term::ANSIColor qw(:constants);

require Exporter;
our @ISA    = qw(Exporter);
our @EXPORT = qw/make_new_slice/;
$|++;

my $dbh;

sub make_new_slice {
    my $config = $_[0];

    # connect to database
    print "connecting to database...\n";
    my $username = `whoami`;
    chomp $username;
    $dbh = DBI->connect("DBI:Pg:dbname=$config->{'database'}", $username, 'null', {AutoCommit => 1, PrintError => 0}) or die $dbh->errstr;

    #first get list of genes to use

    print "about to make new slice at database $config->{'database'}\n";
    print "give a list of genes to be included in the slice, separated with spaces\nline edit history should work\n";
    my $names_regexp = join '|',  get_names();
    my $names        = join ', ', get_names();
    print "gene names are $names\n";
    my $genes;
    my @genes;

    while (1) {
        $genes = $MenuSubs::readline_terminal_object->readline('>');
        print "genes is $genes\n";
        if ($genes) {
            @genes = split /\s+/, $genes;
            my $ok = 1;
            foreach (@genes) {$ok = 0 unless (m/$names_regexp/)}
            last if ($ok == 1 || $genes eq 'q');
        }
        print "some gene names not found, try again\n";
    }
	return if ($genes eq 'q');
    print "you chose the following genes: @genes\n\n";

    #now get list of taxa
    my %taxids = %{get_taxids()};
    print "about to ask for a list of taxids; do you want to see info for taxids?\n";
    my $choice;
    while (1) {
        print "type ", BOLD, "y", RESET, " or ", BOLD, "n\n", RESET;
        chomp($choice = <STDIN>);
        last if ($choice eq 'y' || $choice eq 'n' || $choice eq 'q');
    }
	return if ($choice eq 'q');
    if ($choice eq 'y') {
        print BOLD, "taxid\tbinomial name (order)\n", RESET;
        foreach my $taxid (keys %taxids) {
            print "$taxid\t$taxids{$taxid}->{'genus'} $taxids{$taxid}->{'species'} ($taxids{$taxid}->{'order'}) \n";
        }
    }
    print "give a list of taxids to be included in the slice, separated with spaces\nline edit history should work\n";
    my $taxa;
    my @taxa;
    while (1) {
        $taxa = $MenuSubs::readline_terminal_object->readline('>');
        print "taxa are $taxa\n";
        if ($taxa) {
            @taxa = split /\s+/, $taxa;
            my $ok = 1;
            foreach (@taxa) {$ok = 0 unless ($taxids{$_})}
            last if ($ok == 1 || $taxa eq 'q');
        }
		return if ($taxa eq 'q');
        print "some taxids not found, try again\n";
    }
    print "you chose the following taxa: @taxa\n\n";

	my $slice_id = insert_slice(\@taxa, \@genes);
	print "slice_id was $slice_id\n"; 
}

sub insert_slice {
    my ($species, $genes) = @_;
	my $slice_id;
    #print "there are ", scalar @$species, " species\n";
    #print join '~~~~', @$species, "\n";
    #print "genes are @genes, species are @species\n";
    my $missing = 0;
    my $new     = 1;
    if ($new) {

        # insert a new slice
        my $new_species_string;
        my $new_species_count = 0;
        foreach my $id (@$species)
        {
            $new_species_string .= "$id ";
            $new_species_count++;
        }

        #print "species count is $new_species_count\n";

        # insert some new genes
        my $new_gene_string;
        my $new_gene_count = 0;
        foreach my $id (@$genes)
        {
            $new_gene_string .= "$id ";
            $new_gene_count++;
        }
        my $sth = $dbh->prepare("INSERT INTO slice 
				(species_count, gene_count, species, genes, missing)	VALUES 
				(?,?, ?, ?, ?)");

        $sth->execute($new_species_count, $new_gene_count, $new_species_string, $new_gene_string, $missing);
        my $sth_cur = $dbh->prepare("select currval ('public.slice_slice_id_seq')");
        $sth_cur->execute();
        $slice_id = ($sth_cur->fetchrow_array)[0];
        #print "new slice_id was $slice_id\n";
    }
	return $slice_id;
}

sub get_names {
    my $sth = $dbh->prepare("SELECT gene_id FROM gene;");
    $sth->execute;
    my @list;
    while (my @row = $sth->fetchrow_array) {
        my $gene_id = shift(@row);
        push @list, $gene_id;
    }
    return @list;
}

sub get_taxids {
    my %taxids;
    my $sth = $dbh->prepare("SELECT taxid,genus,species,seq_order  FROM species") or die "Cannot prepare: " . $dbh->errstr();
    $sth->execute() or die "Cannot execute: " . $sth->errstr();
    while (my ($taxid, $genus, $species, $order) = $sth->fetchrow_array) {
        my $ref = {'genus' => $genus, 'species' => $species, 'order' => $order};
        $taxids{$taxid} = $ref;
    }
    return \%taxids;
}

1;
