# Supplementary material for: TaxMan: a taxonomic database manager
Source: BMC Bioinformatics. 2006 Dec 18;7:536. doi: 10.1186/1471-2105-7-536 (PMC1766369; doi:10.1186/1471-2105-7-536)
Supplement: Additional file 1 — TaxMan. The TaxMan software package [file 1471-2105-7-536-S1.gz › taxman_1.1/modules/CreateDatabase.pm]

package CreateDatabase;
use warnings;
use strict;
use Term::ANSIColor qw(:constants);


require Exporter;
our @ISA = qw(Exporter);
our @EXPORT = qw/create_database/;

my $dbh;

sub create_database {
    require DBI;
    my $database_name = $_[0];

    
	
    my $username = `whoami`;
    chomp $username;
	my $temp_dbh;
	if ( $temp_dbh = DBI->connect("DBI:Pg:dbname=$database_name", $username, 'null', {AutoCommit => 1, PrintError => 0}) ){
		$temp_dbh->disconnect;
		print "warning: database $database_name already exists! do you want to replace it?\n";
		my $choice;
		# get a response
		while (1) {
		print "type ",BOLD,"y",RESET," or ",BOLD,"n\n",RESET;
		chomp ($choice = <STDIN>);
		last if ($choice eq 'y' || $choice eq 'n');
		}
	
	return "Database not created\n" if ($choice eq 'n');
	$dbh = DBI->connect("DBI:Pg:dbname=template1", $username, 'null', {AutoCommit => 1, PrintError => 0}) or die $dbh->errstr;
	print "deleteing current database: $database_name\n";
	$dbh->do("DROP DATABASE $database_name") or die $dbh->errstr;	
	print "creating new database\n";
    $dbh->do("CREATE DATABASE $database_name") or die $dbh->errstr;
	$dbh->disconnect;
	}
	else {
	
    print "connecting to template database\n";
    $dbh = DBI->connect("DBI:Pg:dbname=template1", $username, 'null', {AutoCommit => 1, PrintError => 0}) or die $dbh->errstr;
    print "creating new database\n";
    $dbh->do("CREATE DATABASE $database_name") or die $dbh->errstr;
    $dbh->disconnect;
    }
	
	print "connnecting to the new database...";
    $dbh = DBI->connect("DBI:Pg:dbname=$database_name", $username, 'null', {AutoCommit => 1, PrintError => 0}) or die $DBI::errstr;
    print "making tables (postgreSQL messages will be written to postgres.log)\n";

	open STDERR, ">postgres.log";
    &create_tree_table;
    &create_node_table;
    &make_slice_table;
    &create_gene_table;
    &create_seq_table;
    &create_species_table;
    &make_aligned_seq_table;
    &make_alignment_table;
    &make_consensus_table;
    &make_indices;
	close STDERR;
	
	$dbh->disconnect;
}

sub make_indices{
my $sth_index1 = $dbh->prepare("CREATE INDEX taxman1 ON consensus (cons_id)") or die "Cannot prepare: " . $dbh->errstr();
$sth_index1->execute() or die "Cannot execute: " . $sth_index1->errstr();

my $sth_index2 = $dbh->prepare("CREATE INDEX taxman2 ON sequences (taxid, gene_id)") or die "Cannot prepare: " . $dbh->errstr();
$sth_index2->execute() or die "Cannot execute: " . $sth_index2->errstr();

}


sub create_node_table{
my $sth = $dbh->prepare("CREATE TABLE node (
				node_id SERIAL PRIMARY KEY,
				taxid integer DEFAULT NULL,
				name text NOT NULL,
				common_name text DEFAULT NULL,
				tree_id integer NOT NULL,
				parent integer NOT NULL,
				children text NOT NULL,
				rank text DEFAULT NULL,
				branch_length real DEFAULT 1,
				bootstrap real DEFAULT 1
				)")

                or die "Cannot prepare: " . $dbh->errstr();
$sth->execute() or die "Cannot execute: " . $sth->errstr();
	}

sub create_tree_table{
my $sth = $dbh->prepare("CREATE TABLE tree (
				tree_id SERIAL PRIMARY KEY,
				description text NOT NULL,
				mrbayes_string text DEFAULT NULL,
				parameter_string text DEFAULT NULL,
				slice_id integer DEFAULT NULL
				
				)")

                or die "Cannot prepare: " . $dbh->errstr();
$sth->execute() or die "Cannot execute: " . $sth->errstr();
	}


sub create_gene_table{
my $sth = $dbh->prepare("CREATE TABLE gene (
				gene_id text NOT NULL,
				other_names text,
				genetic_code integer,
				PRIMARY KEY (gene_id))")

                or die "Cannot prepare: " . $dbh->errstr();
$sth->execute() or die "Cannot execute: " . $sth->errstr();
	}


sub create_seq_table{
my $sth = $dbh->prepare("CREATE TABLE sequences (
				seq_id SERIAL PRIMARY KEY,
				taxid integer NOT NULL,
				acc text NOT NULL,
				gene_id text CONSTRAINT gene REFERENCES gene(gene_id) NOT NULL,
				source text NOT NULL,
				sequence text NOT NULL,
				status integer )")

                or die "Cannot prepare: " . $dbh->errstr();
$sth->execute() or die "Cannot execute: " . $sth->errstr();
	}


	
sub create_species_table{
my $sth = $dbh->prepare("CREATE TABLE species (
				taxid integer UNIQUE NOT NULL,
				genus text NOT NULL,
				species text NOT NULL,
				seq_order text NULL,
				seq_family text NULL,
				seq_class text NULL
				)")

                or die "Cannot prepare: " . $dbh->errstr();
$sth->execute() or die "Cannot execute: " . $sth->errstr();
	}
			
sub make_aligned_seq_table
{


my $sth = $dbh->prepare("CREATE TABLE aligned_seq (
				cons_id integer NOT NULL,
				aligned_seq text default NULL,
				aligned_prot_seq text default NULL,
				align_id integer NOT NULL
				)")

                or die "Cannot prepare: " . $dbh->errstr();
$sth->execute() or die "Cannot execute: " . $sth->errstr();

}

sub make_alignment_table
{


my $sth = $dbh->prepare("CREATE TABLE alignment (
				align_id serial NOT NULL,
				phase text default NULL,
				alphabet text default NULL,
				partition text default '1-.',
				gene_id text,
				description text default 'none'
				)")

                or die "Cannot prepare: " . $dbh->errstr();
$sth->execute() or die "Cannot execute: " . $sth->errstr();

}

sub make_consensus_table
{
my $sth = $dbh->prepare("CREATE TABLE consensus (
				cons_id SERIAL PRIMARY KEY,
				gene_id text NOT NULL,
				taxid integer  NOT NULL,
				no_anns integer DEFAULT 0,
				no_ests integer DEFAULT 0,
				no_genomes integer DEFAULT 0,
				consensus_seq text default NULL,
				prot_seq text default NULL,
				source text DEFAULT 'none')")

                or die "Cannot prepare: " . $dbh->errstr();
$sth->execute() or die "Cannot execute: " . $sth->errstr();

}

sub make_slice_table
{
my $table_name='slice';
my $sth = $dbh->prepare("CREATE TABLE slice (
				slice_id SERIAL PRIMARY KEY,
				gene_count integer NOT NULL,
				species_count integer NOT NULL,
				order_count integer DEFAULT 0,
				species text,
				genes text,
				orders text,
				missing float
				)")

                or die "Cannot prepare: " . $dbh->errstr();
$sth->execute() or die "Cannot execute: " . $sth->errstr();

}


1;
