# Supplementary material for: TaxMan: a taxonomic database manager
Source: BMC Bioinformatics. 2006 Dec 18;7:536. doi: 10.1186/1471-2105-7-536 (PMC1766369; doi:10.1186/1471-2105-7-536)
Supplement: Additional file 1 — TaxMan. The TaxMan software package [file 1471-2105-7-536-S1.gz › taxman_1.1/names.dmp]

1	|	all	|		|	synonym	|
1	|	root	|		|	scientific name	|
2	|	Bacteria	|	Bacteria <bacteria>	|	scientific name	|
2	|	Monera	|	Monera <Bacteria>	|	in-part	|
2	|	Procaryotae	|	Procaryotae <#1>	|	in-part	|
2	|	Prokaryota	|	Prokaryota <#2>	|	in-part	|
2	|	Prokaryotae	|	Prokaryotae <#1>	|	in-part	|
2	|	eubacteria	|		|	genbank common name	|
2	|	eubacteria	|	Bacteria<blast2>	|	blast name	|
2	|	not Bacteria Haeckel 1894	|		|	synonym	|
6	|	Azorhizobium	|		|	scientific name	|
6	|	Azorhizobium Dreyfus et al. 1988	|		|	synonym	|
6	|	Azotirhizobium	|		|	equivalent name	|
7	|	Azorhizobium caulinodans	|		|	scientific name	|
7	|	Azorhizobium caulinodans Dreyfus et al. 1988	|		|	synonym	|
7	|	Azotirhizobium caulinodans	|		|	equivalent name	|
7	|	Rhizobium ORS571	|		|	includes	|
7	|	Rhizobium sp. (strain ORS571)	|		|	includes	|
7	|	Rhizobium sp. ORS 571	|		|	includes	|
7	|	Rhizobium sp. ORS571	|		|	includes	|
9	|	Acyrthosiphon pisum symbiont P	|		|	includes	|
9	|	Buchnera aphidicola	|		|	scientific name	|
9	|	Buchnera aphidicola Munson et al. 1991	|		|	synonym	|
10	|	Cellvibrio Winogradsky 1929	|		|	synonym	|
10	|	Cellvibrio	|		|	scientific name	|
10	|	Cellvibrio (ex Winogradsky 1929) Blackall et al. 1986 emend. Humphry et al. 2003	|		|	synonym	|
11	|	'Cellvibrio gilvus'	|		|	synonym	|
11	|	Cellvibrio gilvus	|		|	scientific name	|
13	|	Dictyoglomus	|		|	scientific name	|
13	|	Dictyoglomus Saiki et al. 1985	|		|	synonym	|
14	|	Dictyoglomus thermophilum	|		|	scientific name	|
14	|	Dictyoglomus thermophilum Saiki et al. 1985	|		|	synonym	|
16	|	Methyliphilus	|		|	equivalent name	|
16	|	Methylophilus	|		|	scientific name	|
16	|	Methylophilus Jenkins et al. 1987	|		|	synonym	|
16	|	Methylotrophus	|		|	misspelling	|
17	|	Methyliphilus methylitrophus	|		|	equivalent name	|
17	|	Methyliphilus methylotrophus	|		|	equivalent name	|
17	|	Methylophilus methylitrophus	|		|	equivalent name	|
17	|	Methylophilus methylotrophus	|		|	scientific name	|
17	|	Methylophilus methylotrophus Jenkins et al. 1987	|		|	synonym	|
17	|	Methylotrophus methylophilus	|		|	synonym	|
18	|	Pelobacter	|		|	scientific name	|
18	|	Pelobacter Schink and Pfennig 1983	|		|	synonym	|
19	|	Pelobacter carbinolicus	|		|	scientific name	|
19	|	Pelobacter carbinolicus Schink 1984	|		|	synonym	|
20	|	Phenylobacterium	|		|	scientific name	|
20	|	Phenylobacterium Lingens et al. 1985 emend. Kanso and Patel 2004	|		|	synonym	|
20	|	Phenylobacterium Lingens et al. 1985 emend. Tiago et al. 2005	|		|	synonym	|
21	|	Phenylobacterium immobile	|		|	scientific name	|
21	|	Phenylobacterium immobile Lingens et al. 1985	|		|	synonym	|
22	|	Shewanella	|		|	scientific name	|
22	|	Shewanella MacDonell and Colwell 1986	|		|	synonym	|
23	|	Alteromonas colwelliana	|		|	synonym	|
23	|	Shewanella colwelliana	|		|	scientific name	|
23	|	Shewanella colwelliana (Weiner et al. 1988) Coyne et al. 1990	|		|	synonym	|
24	|	Pseudomonas putrefaciens (Derby and Hammer) Long and Hammer 1941	|		|	synonym	|
24	|	Alteromonas putrefaciens	|		|	synonym	|
24	|	Alteromonas putrefaciens (ex Derby and Hammer) Lee et al. 1981	|		|	synonym	|
24	|	Alteromonas putrifaciens	|		|	misspelling	|
24	|	Pseudomonas putrefaciens	|		|	synonym	|
24	|	Shewanella putrefaciens	|		|	scientific name	|
24	|	Shewanella putrefaciens (Lee et al. 1981) MacDonell and Colwell 1986	|		|	synonym	|
24	|	Shewanella putrifaciens	|		|	misspelling	|
25	|	Alteromonas hanedai	|		|	synonym	|
25	|	Alteromonas hanedai Jensen et al. 1981	|		|	synonym	|
25	|	Shewanella hanedai	|		|	scientific name	|
25	|	Shewanella hanedai (Jensen et al. 1981) MacDonell and Colwell 1986	|		|	synonym	|
27	|	halophilic eubacterium (NRCC 41227)	|		|	synonym	|
27	|	halophilic eubacterium NRCC 41227	|		|	scientific name	|
27	|	halophilic eubacterium NRCC41227	|		|	synonym	|
29	|	Myxobacteria	|		|	synonym	|
29	|	Myxococcales	|		|	scientific name	|
29	|	Myxococcales Tchan et al. 1948	|		|	synonym	|
29	|	The Myxobacteria	|		|	synonym	|
29	|	fruiting gliding bacteria	|		|	genbank common name	|
31	|	Myxococcaceae	|		|	scientific name	|
31	|	Myxococcaceae Jahn 1924	|		|	synonym	|
32	|	Myxococcus	|		|	scientific name	|
32	|	Myxococcus Thaxter 1892	|		|	synonym	|
33	|	Micrococcus fulvus Cohn 1875	|		|	synonym	|
33	|	Micrococcus fulvus	|		|	synonym	|
33	|	Myxococcus fulvus	|		|	scientific name	|
33	|	Myxococcus fulvus (Cohn 1875) Jahn 1911	|		|	synonym	|
34	|	Myxococcus xanthus	|		|	scientific name	|
34	|	Myxococcus xanthus Beebe 1941	|		|	synonym	|
34	|	Myxococcus xanthus retron Mx162	|		|	includes	|
34	|	Myxococcus xanthus retron Mx65	|		|	includes	|
35	|	Chondrococcus macrosporus Krzemieniewska and Krzemieniewski 1926	|		|	synonym	|
35	|	'Corallococcus macrosporus'	|		|	synonym	|
35	|	Chondrococcus macrosporus	|		|	synonym	|
35	|	Corallococcus macrosporus	|		|	synonym	|
35	|	Myxococcus macrosporus	|		|	scientific name	|
35	|	Myxococcus macrosporus (Krzemieniewska and Krzemieniewski 1926) Zahler and McCurdy 1974	|		|	synonym	|
35	|	not "Myxococcus macrosporus" Zukal 1897	|		|	synonym	|
36	|	Chondrococcus coralloides (Thaxter 1892) Jahn 1924	|		|	synonym	|
36	|	Chondrococcus polycystus (Kofler 1913) Krzemieniewska and Krzemieniewski 1926	|		|	synonym	|
36	|	Myxococcus clavatus Quehl 1906	|		|	synonym	|
36	|	Myxococcus digitatus Quehl 1906	|		|	synonym	|
36	|	Myxococcus exiguus Kofler 1913	|		|	synonym	|
36	|	Myxococcus polycystus Kofler 1913	|		|	synonym	|
36	|	Chondrococcus coralloides	|		|	synonym	|
36	|	Chondrococcus polycystus	|		|	synonym	|
36	|	Myxococcus clavatus	|		|	synonym	|
36	|	Myxococcus coralloides	|		|	scientific name	|
36	|	Myxococcus coralloides Thaxter 1892	|		|	synonym	|
36	|	Myxococcus digitatus	|		|	synonym	|
36	|	Myxococcus exiguus	|		|	synonym	|
36	|	Myxococcus polycystus	|		|	synonym	|
38	|	Angiococcus disciformis (Thaxter 1904) Jahn 1924	|		|	synonym	|
38	|	'Cystobacter disciformis'	|		|	synonym	|
38	|	Angiococcus disciformis	|		|	scientific name	|
38	|	Angiococcus disciformis (Thaxter 1904) Hook et al. 1980	|		|	synonym	|
38	|	Cystobacter disciformis	|		|	synonym	|
38	|	Myxococcus disciformis	|		|	synonym	|
38	|	Myxococcus disciformis Thaxter 1904 (Approved Lists 1980)	|		|	synonym	|
39	|	Archangiaceae	|		|	includes	|
39	|	Archangiaceae Jahn 1924	|		|	includes	|
39	|	Cystobacteraceae	|		|	scientific name	|
39	|	Cystobacteraceae McCurdy 1970	|		|	synonym	|
40	|	Stigmatella	|		|	scientific name	|
40	|	Stigmatella Berkeley and Curtis 1875	|		|	synonym	|
41	|	Chondromyces aurantiacus (Berkeley and Curtis) Thaxter 1892	|		|	synonym	|
41	|	Chondromyces aurantiacus	|		|	synonym	|
41	|	Stigmatella aurantiaca	|		|	scientific name	|
41	|	Stigmatella aurantiaca Berkeley and Curtis 1875	|		|	synonym	|
42	|	Angiococcus Jahn 1924	|		|	includes	|
42	|	Angiococcus	|		|	includes	|
42	|	Angiococcus (ex Jahn 1924) Hook et al. 1980	|		|	includes	|
42	|	Cystobacter	|		|	scientific name	|
42	|	Cystobacter Schroeter 1886	|		|	synonym	|
43	|	Polyangium fuscum (Schroeter 1886) Thaxter 1904	|		|	synonym	|
43	|	Cystobacter fuscus	|		|	scientific name	|
43	|	Cystobacter fuscus Schroeter 1886	|		|	synonym	|
43	|	Polyangium fuscum	|		|	synonym	|
44	|	Melittangium	|		|	scientific name	|
44	|	Melittangium Jahn 1924	|		|	synonym	|
45	|	Chondromyces gracilipes Thaxter 1897	|		|	synonym	|
45	|	Chondromyces lichenicolus Thaxter 1892	|		|	synonym	|
45	|	Chondromyces minor Krzemieniewska and Krzemieniewski 1930	|		|	synonym	|
45	|	Podangium gracilipes (Thaxter 1897) Jahn 1924	|		|	synonym	|
45	|	Podangium lichenicolum (Thaxter 1892) Jahn 1924	|		|	synonym	|
45	|	Chondromyces gracilipes	|		|	synonym	|
45	|	Chondromyces lichenicolus	|		|	synonym	|
45	|	Chondromyces minor	|		|	synonym	|
45	|	Melittangium lichenicola	|		|	scientific name	|
45	|	Melittangium lichenicola (Thaxter 1892) McCurdy 1971	|		|	synonym	|
45	|	Podangium gracilipes	|		|	synonym	|
45	|	Podangium lichenicolum	|		|	synonym	|
47	|	Archangium	|		|	scientific name	|
47	|	Archangium Jahn 1924	|		|	synonym	|
48	|	Chondrococcus cerebriformis (Kofler) Jahn 1924	|		|	synonym	|
48	|	Chondromyces serpens Quehl 1906	|		|	synonym	|
48	|	Myxococcus cerebriformis Kofler 1913	|		|	synonym	|
48	|	Archangium gephyra	|		|	scientific name	|
48	|	Archangium gephyra Jahn 1924	|		|	synonym	|
48	|	Chondrococcus cerebriformis	|		|	synonym	|
48	|	Chondromyces serpens	|		|	synonym	|
48	|	Myxococcus cerebriformis	|		|	synonym	|
49	|	Sorangiaceae Jahn 1924	|		|	includes	|
49	|	Polyangiaceae	|		|	scientific name	|
49	|	Polyangiaceae Jahn 1924	|		|	synonym	|
49	|	Sorangiaceae	|		|	includes	|
50	|	Myxobotrys Zukal 1896	|		|	synonym	|
50	|	Polycephalum Kalchbrenner and Cooke 1880	|		|	synonym	|
50	|	Chondromyces	|		|	scientific name	|
50	|	Chondromyces Berkeley and Curtis 1874	|		|	synonym	|
50	|	Chrondromyces	|		|	misspelling	|
50	|	Myxobotrys	|		|	synonym	|
50	|	Polycephalum	|		|	synonym	|
51	|	Chondromyces apiculatus	|		|	scientific name	|
51	|	Chondromyces apiculatus Thaxter 1897	|		|	synonym	|
51	|	Chrondromyces apiculatus	|		|	misspelling	|
52	|	Myxobotrys variabilis Zukal 1896 (putative synonym)	|		|	synonym	|
52	|	Chondromyces crocatus	|		|	scientific name	|
52	|	Chondromyces crocatus Berkeley and Curtis 1874	|		|	synonym	|
52	|	Chrondromyces crocatus	|		|	misspelling	|
52	|	Myxobotrys variabilis	|		|	synonym	|
53	|	Nannocystis	|		|	scientific name	|
53	|	Nannocystis Reichenbach 1970	|		|	synonym	|
54	|	Nannocystis exedens	|		|	scientific name	|
54	|	Nannocystis exedens Reichenbach 1970	|		|	synonym	|
55	|	Polyangium	|		|	scientific name	|
55	|	Polyangium Link 1809	|		|	synonym	|
56	|	Polyangium cellulosum Imshenetski and Solntseva 1936	|		|	synonym	|
56	|	Sorangium cellulosum (Imshenetski and Solntseva 1936) Imshenetski and Solntseva 1937	|		|	synonym	|
56	|	Sorangium nigrescens Krzemieniewska and Krzemieniewski 1938	|		|	synonym	|
56	|	Sorangium nigrum Krzemieniewska and Krzemieniewski 1938	|		|	synonym	|
56	|	Polyangium cellulosum	|		|	scientific name	|
56	|	Polyangium cellulosum (ex Imshenetski and Solntseva 1936) Brockman 1989	|		|	synonym	|
56	|	Sorangium cellulosum	|		|	synonym	|
56	|	Sorangium nigrescens	|		|	synonym	|
56	|	Sorangium nigrum	|		|	synonym	|
57	|	Polyangium sp.	|		|	scientific name	|
59	|	Vitreoscilla	|		|	scientific name	|
59	|	Vitreoscilla Pringsheim 1949	|		|	synonym	|
60	|	Vitreoscilla sp.	|		|	scientific name	|
61	|	Vitreoscilla stercoraria	|		|	scientific name	|
61	|	Vitreoscilla stercoraria Pringsheim 1951 (Approved Lists 1980) emend. Strohl et al. 1986	|		|	synonym	|
62	|	Vitreoscilla beggiatoides	|		|	scientific name	|
62	|	Vitreoscilla beggiatoides Pringsheim 1949 (Approved Lists 1980) emend. Strohl et al. 1986	|		|	synonym	|
63	|	Vitreoscilla filiformis Pringsheim 1951	|		|	synonym	|
63	|	Vitreoscilla filiformis	|		|	scientific name	|
63	|	Vitreoscilla filiformis (ex Pringsheim 1951) Strohl et al. 1986	|		|	synonym	|
64	|	Herpetosiphon	|		|	scientific name	|
64	|	Herpetosiphon Holt and Lewin 1968	|		|	synonym	|
65	|	Herpetosiphon aurantiacus	|		|	scientific name	|
65	|	Herpetosiphon aurantiacus Holt and Lewin 1968	|		|	synonym	|
65	|	Herpetosiphon giganteus	|		|	synonym	|
68	|	Lysobacter	|		|	scientific name	|
68	|	Lysobacter Christensen and Cook 1978	|		|	synonym	|
69	|	Lysobacter enzymogenes	|		|	scientific name	|
69	|	Lysobacter enzymogenes Christensen and Cook 1978	|		|	synonym	|
71	|	Simonsiella	|		|	scientific name	|
71	|	Simonsiella Schmid 1922	|		|	synonym	|
72	|	Caryophanon muelleri (Schmid 1922) Peshkoff 1948	|		|	synonym	|
72	|	Caryophanon muelleri	|		|	synonym	|
72	|	Scheibenbakterien	|		|	common name	|
72	|	Scheibenbakterien Muller 1911	|		|	common name	|
72	|	Simonsiella muelleri	|		|	scientific name	|
72	|	Simonsiella muelleri Schmid 1922	|		|	synonym	|
75	|	Caulobacter	|		|	scientific name	|
75	|	Caulobacter Henrici and Johnson 1935 (Approved Lists 1980) emend. Abraham et al. 1999	|		|	synonym	|
78	|	Caulobacter sp.	|		|	scientific name	|
80	|	'Caulobacter spinosum'	|		|	synonym	|
80	|	Caulobacter spinosum	|		|	scientific name	|
81	|	Hyphomicrobium	|		|	scientific name	|
81	|	Hyphomicrobium Stutzer and Hartleb 1898	|		|	synonym	|
81	|	Hyphomicrobium Stutzer and Hartleb 1899 (sic)	|		|	synonym	|
82	|	Hyphomicrobium sp.	|		|	scientific name	|
83	|	Hyphomicrobium vulgare	|		|	scientific name	|
83	|	Hyphomicrobium vulgare Stutzer and Hartleb 1898	|		|	synonym	|
83	|	Hyphomicrobium vulgare Stutzer and Hartleb 1899 (sic)	|		|	synonym	|
84	|	Hyphomicrobium methylovorum	|		|	scientific name	|
84	|	Hyphomicrobium methylovorum Izumi et al. 1983	|		|	synonym	|
85	|	Hyphomonas	|		|	scientific name	|
85	|	Hyphomonas (ex Pongratz 1957) Moore et al. 1984 emend. Weiner et al. 2000	|		|	synonym	|
86	|	Hyphomonas jannaschiana	|		|	scientific name	|
86	|	Hyphomonas jannaschiana Weiner et al. 1985	|		|	synonym	|
87	|	Hyphomonas sp.	|		|	scientific name	|
88	|	Chlamydothrix Migula 1900	|		|	synonym	|
88	|	Detoniella Trevisan in de Toni and Trevisan 1889	|		|	synonym	|
88	|	Chlamydothrix	|		|	synonym	|
88	|	Detoniella	|		|	synonym	|
88	|	Leptothrix	|		|	scientific name	|
88	|	Leptothrix Kutzing 1843	|		|	synonym	|
89	|	Leptothrix crassa Cholodny 1924	|		|	synonym	|
89	|	Leptothrix discophora (Schwers 1912) Dorff 1934	|		|	synonym	|
89	|	Megalothrix discophora Schwers 1912	|		|	synonym	|
89	|	Leptothrix crassa	|		|	synonym	|
89	|	Leptothrix discophora	|		|	scientific name	|
89	|	Leptothrix discophora (ex Schwers 1912) Spring et al. 1997	|		|	synonym	|
89	|	Megalothrix discophora	|		|	synonym	|
93	|	Stella	|		|	scientific name	|
93	|	Stella Vasilyeva 1985	|		|	synonym	|
94	|	Stella humosa	|		|	scientific name	|
94	|	Stella humosa Vasilyeva 1985	|		|	synonym	|
96	|	Gallionella	|		|	scientific name	|
96	|	Gallionella Ehrenberg 1838	|		|	synonym	|
97	|	Chlamydothrix ferruginea (Ehrenberg 1838) Migula 1900	|		|	synonym	|
97	|	Spirillum ferrugineum (Ehrenberg 1838) de Toni and Trevisan 1889	|		|	synonym	|
97	|	Spirophyllum ferrugineum (Ehrenberg 1838) Ellis 1907	|		|	synonym	|
97	|	Chlamydothrix ferruginea	|		|	synonym	|
97	|	Gallionella ferruginea	|		|	scientific name	|
97	|	Gallionella ferruginea Ehrenberg 1838	|		|	synonym	|
97	|	Spirillum ferrugineum	|		|	synonym	|
97	|	Spirophyllum ferrugineum	|		|	synonym	|
99	|	Ancylobacter	|		|	scientific name	|
99	|	Ancylobacter Raj 1983	|		|	synonym	|
99	|	Microcyclus	|	Microcyclus <bacteria>	|	synonym	|
99	|	Microcyclus Orskov 1928 (Approved Lists 1980)	|		|	synonym	|
100	|	Ancylobacter aquaticus	|		|	scientific name	|
100	|	Ancylobacter aquaticus (Orskov 1928) Raj 1983	|		|	synonym	|
100	|	Microcyclus aquaticus	|		|	synonym	|
100	|	Microcyclus aquaticus Orskov 1928 (Approved Lists 1980)	|		|	synonym	|
101	|	Flectobacillus	|		|	scientific name	|
101	|	Flectobacillus Larkin et al. 1977 (Approved Lists 1980) emend. Raj and Maloy 1990	|		|	synonym	|
102	|	Flectobacillus glomeratus	|		|	synonym	|
102	|	Flectobacillus glomeratus McGuire et al. 1988	|		|	synonym	|
102	|	Polaribacter glomeratus	|		|	scientific name	|
102	|	Polaribacter glomeratus (McGuire et al. 1988) Gosink et al. 1998	|		|	synonym	|
103	|	Microcyclus major Gromov 1963	|		|	synonym	|
103	|	Flectobacillus major	|		|	scientific name	|
103	|	Flectobacillus major (Gromov 1963) Larkin et al. 1977	|		|	synonym	|
103	|	Microcyclus major	|		|	synonym	|
104	|	Microcyclus marinus Raj 1976	|		|	synonym	|
104	|	Cyclibacterium marinum	|		|	equivalent name	|
104	|	Cyclobacterium marinum	|		|	scientific name	|
104	|	Cyclobacterium marinum corrig. (Raj 1976) Raj and Maloy 1990	|		|	synonym	|
104	|	Cyclobacterium marinus	|		|	synonym	|
104	|	Flectobacillus marinus	|		|	synonym	|
104	|	Flectobacillus marinus (Raj 1976) Borrall and Larkin 1978 (Approved Lists 1980)	|		|	synonym	|
104	|	Microcyclus marinus	|		|	synonym	|
105	|	Runella	|		|	scientific name	|
105	|	Runella Larkin and Williams 1978	|		|	synonym	|
106	|	Runella slithyformis	|		|	scientific name	|
106	|	Runella slithyformis Larkin and Williams 1978	|		|	synonym	|
107	|	Spirosoma	|		|	scientific name	|
107	|	Spirosoma Migula 1894	|		|	synonym	|
108	|	Spirosoma linguale	|		|	scientific name	|
108	|	Spirosoma linguale Migula 1894	|		|	synonym	|
109	|	Blastobacter	|		|	scientific name	|
109	|	Blastobacter Zavarzin 1961 (Approved Lists 1980) emend. Sly 1985	|		|	synonym	|
110	|	Blastobacter viscosus Loginova and Trotensko 1979	|		|	synonym	|
110	|	Blastobacter viscosus Loginova and Trotsenok 1979	|		|	synonym	|
110	|	Blastobacter viscosus	|		|	synonym	|
110	|	Blastobacter viscosus 7d	|		|	includes	|
110	|	Xanthobacter viscosus	|		|	scientific name	|
110	|	Xanthobacter viscosus Doronina and Trotsenko 2003	|		|	synonym	|
111	|	Blastobacter denitrificans	|		|	scientific name	|
111	|	Blastobacter denitrificans Hirsch and Muller 1986	|		|	synonym	|
112	|	Planctomycetales	|		|	scientific name	|
112	|	Planctomycetales Schlesner and Stackebrandt 1987	|		|	synonym	|
112	|	planctomycetes	|	planctomycetes<blast112>	|	blast name	|
113	|	Gemmata	|		|	scientific name	|
113	|	Gemmata Franzmann and Skerman 1985	|		|	synonym	|
114	|	Gemmata obscuriglobus	|		|	scientific name	|
114	|	Gemmata obscuriglobus Franzmann and Skerman 1985	|		|	synonym	|
117	|	Pirella sp.	|		|	misspelling	|
117	|	Pirellula sp.	|		|	scientific name	|
118	|	Acinothrix Novacek 1938	|		|	synonym	|
118	|	Blastocaulis Henrici and Johnson 1935	|		|	synonym	|
118	|	Acinothrix	|		|	synonym	|
118	|	Blastocaulis	|		|	synonym	|
118	|	Planctomyces	|		|	scientific name	|
118	|	Planctomyces Gimesi 1924	|		|	synonym	|
119	|	Planctomyces brasiliensis	|		|	scientific name	|
119	|	Planctomyces brasiliensis Schlesner 1990	|		|	synonym	|
120	|	Planctomyces limnophilus	|		|	scientific name	|
120	|	Planctomyces limnophilus Hirsch and Muller 1986	|		|	synonym	|
122	|	Planctomyces maris Bauld and Staley 1976	|		|	synonym	|
122	|	Planctomyces maris	|		|	scientific name	|
122	|	Planctomyces maris (ex Bauld and Staley 1976) Bauld and Staley 1980	|		|	synonym	|
123	|	Pirella	|	Pirella <bacterial misnomer>	|	misnomer	|
123	|	Pirella Schlesner and Hirsch 1984	|		|	misnomer	|
123	|	Pirellula	|		|	scientific name	|
123	|	Pirellula Schlesner and Hirsch 1987 emend. Schlesner et al. 2004	|		|	synonym	|
123	|	Pivellula	|		|	misspelling	|
124	|	Blastopirellula marina	|		|	scientific name	|
124	|	Blastopirellula marina (Schlesner 1987) Schlesner et al. 2004	|		|	synonym	|
124	|	Pirella marina	|		|	misnomer	|
124	|	Pirella marina Schlesner 1987	|		|	misnomer	|
124	|	Pirellula marina	|		|	synonym	|
124	|	Pirellula marina (Schlesner 1987) Schlesner and Hirsch 1987	|		|	synonym	|
124	|	Pivellula marina	|		|	misspelling	|
125	|	Pasteuria ramosa ATCC 27377	|		|	includes	|
125	|	Pirella staleyi	|		|	misnomer	|
125	|	Pirella staleyi Schlesner and Hirsch 1984	|		|	misnomer	|
125	|	Pirellula staleyi	|		|	scientific name	|
125	|	Pirellula staleyi (Schlesner and Hirsch 1984) Schlesner and Hirsch 1987	|		|	synonym	|
125	|	Planctomyces staleyi	|		|	misnomer	|
126	|	Planctomycetaceae	|		|	scientific name	|
126	|	Planctomycetaceae Schlesner and Stackebrandt 1987	|		|	synonym	|
127	|	Isosphaera	|		|	scientific name	|
127	|	Isosphaera Giovannoni et al. 1995	|		|	synonym	|
128	|	Isocystis pallida Woronichin 1927 (as cyanobacterium)	|		|	synonym	|
128	|	Torulopsidosira pallida (Woronichin 1927) Geitler 1963 (as a yeast)	|		|	synonym	|
128	|	Isocystis pallida	|		|	synonym	|
128	|	Isosphaera pallida	|		|	scientific name	|
128	|	Isosphaera pallida (ex Woronichin 1927) Giovannoni et al. 1995	|		|	synonym	|
128	|	Torulopsidosira pallida	|		|	synonym	|
129	|	Renobacter Nikitin 1971	|		|	synonym	|
129	|	'Renobacter'	|		|	synonym	|
129	|	Renobacter	|		|	scientific name	|
130	|	Renobacter vaculatum Nikitin 1971	|		|	synonym	|
130	|	'Renobacter vaculatum'	|		|	synonym	|
130	|	Renobacter vaculatum	|		|	scientific name	|
130	|	Renobacter vacuolatum	|		|	equivalent name	|
131	|	Tuberoidobacter	|		|	scientific name	|
132	|	'Tuberoidobacter mutans'	|		|	synonym	|
132	|	Tuberoidobacter mutans	|		|	scientific name	|
133	|	Methylocystis	|		|	scientific name	|
133	|	Methylocystis Bowman et al. 1993	|		|	synonym	|
134	|	'Methylocystis parva'	|		|	synonym	|
134	|	Methylocystis parva	|		|	synonym	|
134	|	Methylocystis parvus	|		|	scientific name	|
134	|	Methylocystis parvus Bowman et al. 1993	|		|	synonym	|
136	|	Spirochaetales	|		|	scientific name	|
136	|	Spirochaetales Buchanan 1917	|		|	synonym	|
136	|	spirochetes	|	spirochetes<blast136>	|	blast name	|
137	|	Spirochaetaceae	|		|	scientific name	|
137	|	Spirochaetaceae Swellengrebel 1907	|		|	synonym	|
137	|	Treponemataceae	|	Treponemataceae <Spirochaetaceae>	|	in-part	|
137	|	Treponemataceae Robinson 1948 (Approved Lists 1980)	|	Treponemataceae Robinson 1948 (Approved Lists 1980) <Spirochaetaceae>	|	in-part	|
138	|	Borrelia	|		|	scientific name	|
138	|	Borrelia Swellengrebel 1907	|		|	synonym	|
139	|	Borrelia burdorferi	|		|	misspelling	|
139	|	Borrelia burgdorferi	|		|	scientific name	|
139	|	Borrelia burgdorferi Johnson et al. 1984 emend. Baranton et al. 1992	|		|	synonym	|
139	|	Borrelia burgdorferi sensu stricto	|		|	equivalent name	|
139	|	Borrelia burgdorffragment	|		|	misspelling	|
139	|	Lyme disease spirochete	|		|	genbank common name	|
140	|	Spirochaeta hermsi (sic) Davis 1942	|		|	synonym	|
140	|	Borrelia hermsii	|		|	scientific name	|
140	|	Borrelia hermsii (Davis 1942) Steinhaus 1946	|		|	synonym	|
140	|	Spirochaeta hermsi	|		|	synonym	|
141	|	Spirochaeta parkeri Davis 1942	|		|	synonym	|
141	|	Borrelia parkeri	|		|	scientific name	|
141	|	Borrelia parkeri (Davis 1942) Steinhaus 1946	|		|	synonym	|
141	|	Spirochaeta parkeri	|		|	synonym	|
142	|	Spirochaeta turicatae Brumpt 1933	|		|	synonym	|
142	|	Borrelia turicatae	|		|	scientific name	|
142	|	Borrelia turicatae (Brumpt 1933) Steinhaus 1946	|		|	synonym	|
142	|	Spirochaeta turicatae	|		|	synonym	|
143	|	Spirochaeta anserina Sakharoff 1891	|		|	synonym	|
143	|	Spirochaete gallinarum (sic) Stephens and Christopher 1904	|		|	synonym	|
143	|	Spiroschaudinnia anserina (Sakharoff 1891) Sambon 1907	|		|	synonym	|
143	|	Borrelia anserina	|		|	scientific name	|
143	|	Borrelia anserina (Sakharoff 1891) Bergey et al. 1925	|		|	synonym	|
143	|	Spirochaeta anserina	|		|	synonym	|
143	|	Spirochaete gallinarum	|		|	synonym	|
143	|	Spiroschaudinnia anserina	|		|	synonym	|
144	|	Borrelia coriaceae	|		|	scientific name	|
144	|	Borrelia coriaceae Johnson et al. 1987	|		|	synonym	|
145	|	Borrelia sp.	|		|	scientific name	|
146	|	Ehrenbergia Gieszczykiewiez 1939	|		|	synonym	|
146	|	Spirochaete Cohn 1872 (orthographic variant of Spirochaeta)	|		|	synonym	|
146	|	Spirochoeta Dujardin 1841 (orthographic variant of Spirochaeta)	|		|	synonym	|
146	|	Ehrenbergia	|		|	synonym	|
146	|	Spirochaeta	|		|	scientific name	|
146	|	Spirochaeta Ehrenberg 1835	|		|	synonym	|
146	|	Spirochaete	|		|	synonym	|
146	|	Spirochoeta	|		|	synonym	|
147	|	Spirochaeta aurantia Vinzent 1926	|		|	synonym	|
147	|	Spirochaeta aurantia	|		|	scientific name	|
147	|	Spirochaeta aurantia (ex Vinzent 1926) Canale-Parola 1980	|		|	synonym	|
148	|	Spirochaeta bajacaliforniensis	|		|	scientific name	|
148	|	Spirochaeta bajacaliforniensis Fracek and Stolz 2004	|		|	synonym	|
149	|	Spirochaeta halophila	|		|	scientific name	|
149	|	Spirochaeta halophila Greenberg and Canale-Parola 1977	|		|	synonym	|
150	|	Spirochaeta isovalerica	|		|	scientific name	|
150	|	Spirochaeta isovalerica Harwood and Canale-Parola 1983	|		|	synonym	|
151	|	Spirochaeta litoralis Hespell and Canale-Parola 1970	|		|	synonym	|
151	|	Spirochaeta litoralis	|		|	scientific name	|
151	|	Spirochaeta litoralis (ex Hespell and Canale-Parola 1970) Canale-Parola 1980	|		|	synonym	|
152	|	Spirochaeta stenostrepta	|		|	scientific name	|
152	|	Spirochaeta stenostrepta Zuelzer 1912	|		|	synonym	|
154	|	Spirochaeta thermophila	|		|	scientific name	|
154	|	Spirochaeta thermophila Aksenova et al. 1992	|		|	synonym	|
156	|	Spirochaeta zuelzerae (Veldkamp 1960) Canale-Parola, Udris and Mandel 1968	|		|	synonym	|
156	|	Treponema zuelzerae Veldkamp 1960	|		|	synonym	|
156	|	Spirochaeta zuelzerae	|		|	scientific name	|
156	|	Spirochaeta zuelzerae (ex Veldkamp 1960) Canale-Parola 1980	|		|	synonym	|
156	|	Spirochaeta zuelzeri	|		|	misspelling	|
156	|	Treponema zuelzerae	|		|	synonym	|
157	|	Microspironema Stiles and Pfender 1905	|		|	synonym	|
157	|	Spironema Vuillemin 1905	|		|	synonym	|
157	|	Microspironema	|		|	synonym	|
157	|	Treponema	|		|	scientific name	|
157	|	Treponema Schaudinn 1905	|		|	synonym	|
158	|	Spirillum dentium (Miller 1889) Sternberg 1892	|		|	synonym	|
158	|	Spirochaeta ambigua Seguin and Vinzent 1936	|		|	synonym	|
158	|	Spirochaeta comandonii Seguin and Vinzent 1936	|		|	synonym	|
158	|	Spirochaeta dentium (Miller 1889) Migula 1895	|		|	synonym	|
158	|	Spirochaeta microdentium (Noguchi 1912) Heim 1922	|		|	synonym	|
158	|	Spirochaeta orthodonta Hoffmann 1920	|		|	synonym	|
158	|	Spirochaete denticola Flugge 1886	|		|	synonym	|
158	|	Spirochaete dentium Miller 1889	|		|	synonym	|
158	|	Spironema dentium (Miller 1889) Gross 1912	|		|	synonym	|
158	|	Treponema ambiguum (Seguin and Vinzent 1936) Prevot 1940	|		|	synonym	|
158	|	Treponema comandonii (Seguin and Vinzent 1936) Prevot 1940	|		|	synonym	|
158	|	Treponema dentium (Miller 1889) Dobell 1912	|		|	synonym	|
158	|	Treponema dentium-stenogyratum Pettit 1928	|		|	synonym	|
158	|	Treponema microdentium Noguchi 1912	|		|	synonym	|
158	|	Treponema orthodontum (Hoffmann 1920) Noguchi 1928	|		|	synonym	|
158	|	Spirillum dentium	|		|	synonym	|
158	|	Spirochaeta ambigua	|		|	synonym	|
158	|	Spirochaeta comandonii	|		|	synonym	|
158	|	Spirochaeta dentium	|		|	synonym	|
158	|	Spirochaeta microdentium	|		|	synonym	|
158	|	Spirochaeta orthodonta	|		|	synonym	|
158	|	Spirochaete denticola	|		|	synonym	|
158	|	Spirochaete dentium	|		|	synonym	|
158	|	Spironema dentium	|		|	synonym	|
158	|	Treponema ambiguum	|		|	synonym	|
158	|	Treponema comandonii	|		|	synonym	|
158	|	Treponema denticola	|		|	scientific name	|
158	|	Treponema denticola (ex Brumpt 1925) Chan et al. 1993	|		|	synonym	|
158	|	Treponema denticola (ex Flugge 1886) Chan et al. 1993	|		|	synonym	|
158	|	Treponema dentium	|		|	synonym	|
158	|	Treponema dentium-stenogyratum	|		|	synonym	|
158	|	Treponema microdentium	|		|	synonym	|
158	|	Treponema orthodontum	|		|	synonym	|
159	|	Brachyspira hyodysenteriae	|		|	scientific name	|
159	|	Brachyspira hyodysenteriae (Harris et al. 1972) Ochiai et al. 1998	|		|	synonym	|
159	|	Serpula hyodysenteriae	|		|	misnomer	|
159	|	Serpula hyodysenteriae (Harris et al. 1972) Stanton et al. 1991	|		|	misnomer	|
159	|	Serpulina hyodysenteriae	|		|	synonym	|
159	|	Serpulina hyodysenteriae (Harris et al. 1972) Stanton 1992	|		|	synonym	|
159	|	Treponema hyodysenteriae	|		|	synonym	|
159	|	Treponema hyodysenteriae Harris et al. 1972 (Approved Lists 1980)	|		|	synonym	|
160	|	Microspironema pallidum (Schaudinn and Hoffmann 1905) Stiles and Pfender 1905	|		|	synonym	|
160	|	Spirillum pallidum (Schaudinn and Hoffmann 1905) Mace 1913	|		|	synonym	|
160	|	Spirochaeta pallida Schaudinn and Hoffmann 1905	|		|	synonym	|
160	|	Spironema pallidum (Schaudinn and Hoffmann 1905) Vuillemin 1905	|		|	synonym	|
160	|	Microspironema pallidum	|		|	synonym	|
160	|	Spirillum pallidum	|		|	synonym	|
160	|	Spirochaeta pallida	|		|	synonym	|
160	|	Spironema pallidum	|		|	synonym	|
160	|	Treponema pallidum	|		|	scientific name	|
160	|	Treponema pallidum (Schaudinn and Hoffmann 1905) Schaudinn 1905	|		|	synonym	|
161	|	'Treponema pallidum subsp. pallidum'	|		|	synonym	|
161	|	Treponema pallidum pallidum	|		|	equivalent name	|
161	|	Treponema pallidum subsp. pallidum	|		|	scientific name	|
161	|	syphilis treponeme	|		|	genbank common name	|
162	|	'Treponema phagedenis'	|		|	synonym	|
162	|	Treponema phagedenis	|		|	scientific name	|
163	|	Treponema bryantii	|		|	scientific name	|
163	|	Treponema bryantii Stanton and Canale-Parola 1980	|		|	synonym	|
164	|	Treponema pectinivorum	|		|	equivalent name	|
164	|	Treponema pectinovorum	|		|	scientific name	|
164	|	Treponema pectinovorum Smibert and Burmeister 1983	|		|	synonym	|
165	|	Treponema saccharophilum	|		|	scientific name	|
165	|	Treponema saccharophilum Paster and Canale-Parola 1986	|		|	synonym	|
165	|	Treponema sacchrophilum	|		|	misspelling	|
166	|	Treponema sp.	|		|	scientific name	|
167	|	Treponema succinifaciens	|		|	scientific name	|
167	|	Treponema succinifaciens Cwyk and Canale-Parola 1981	|		|	synonym	|
168	|	'Treponema pallidum subsp. pertenue'	|		|	synonym	|
168	|	Treponema pallidium subsp. pertenue	|		|	misspelling	|
168	|	Treponema pallidum pertenue	|		|	equivalent name	|
168	|	Treponema pallidum subsp. pertenue	|		|	scientific name	|
168	|	Treponema pertenue	|		|	synonym	|
168	|	yaws treponeme	|		|	genbank common name	|
170	|	Leptospiraceae	|		|	scientific name	|
170	|	Leptospiraceae Hovind-Hougen 1979 (Approved Lists 1980) emend. Levett et al. 2005	|		|	synonym	|
170	|	Leptospiraceae Hovind-Houger (sic) 1978 (sic)	|		|	synonym	|
170	|	Treponemataceae	|	Treponemataceae <Leptospiraceae>	|	in-part	|
170	|	Treponemataceae Robinson 1948 (Approved Lists 1980)	|	Treponemataceae Robinson 1948 (Approved Lists 1980) <Leptospiraceae>	|	in-part	|
171	|	Ancona	|		|	misnomer	|
171	|	Canela	|		|	misnomer	|
171	|	Jequitaia	|		|	misnomer	|
171	|	Leptospira	|		|	scientific name	|
171	|	Leptospira Noguchi 1917 (Approved Lists 1980) emend. Faine and Stallman 1982	|		|	synonym	|
172	|	Spirochaeta biflexa Wolbach and Binger 1914	|	Spirochaeta biflexa Wolbach and Binger 1914 <Leptospira biflexa>	|	in-part	|
172	|	Leptospira biflexa	|		|	scientific name	|
172	|	Leptospira biflexa (Wolbach and Binger 1914) Noguchi 1918 (Approved Lists 1980) emend. Faine an	|		|	synonym	|
172	|	Spirochaeta biflexa	|	Spirochaeta biflexa <Leptospira biflexa>	|	in-part	|
173	|	Leptospira icteroides Noguchi 1919	|		|	synonym	|
173	|	Spirochaeta biflexa Wolbach and Binger 1914	|	Spirochaeta biflexa Wolbach and Binger 1914 <Leptospira interrogans>	|	in-part	|
173	|	Spirochaeta icterogenes Uhlenhuth and Fromme 1916	|		|	synonym	|
173	|	Spirochaeta icterohaemorrhagiae Inada et al. 1916	|		|	synonym	|
173	|	Spirochaeta interrogans Stimson 1907	|		|	synonym	|
173	|	Spirochaeta nodosa Hubener and Reiter 1916	|		|	synonym	|
173	|	Leptospira icteroides	|		|	synonym	|
173	|	Leptospira interrogans	|		|	scientific name	|
173	|	Leptospira interrogans (Stimson 1907) Wenyon 1926 (AL 1980) emend. Faine and Stallman 1982	|		|	synonym	|
173	|	Spirochaeta biflexa	|	Spirochaeta biflexa <Leptospira interrogans>	|	in-part	|
173	|	Spirochaeta icterogenes	|		|	synonym	|
173	|	Spirochaeta icterohaemorrhagiae	|		|	synonym	|
173	|	Spirochaeta interrogans	|		|	synonym	|
173	|	Spirochaeta nodosa	|		|	synonym	|
174	|	Leptospira borgpeterseni	|		|	misspelling	|
174	|	Leptospira borgpetersenii	|		|	scientific name	|
174	|	Leptospira borgpetersenii Yasuda et al. 1987	|		|	synonym	|
176	|	Leptospira hardjo	|		|	synonym	|
176	|	Leptospira interrogans serovar Hardjo	|		|	scientific name	|
178	|	Leptospira sp.	|		|	scientific name	|
179	|	Leptospirillum Markosyan 1972	|		|	synonym	|
179	|	Leptospirillum	|		|	scientific name	|
179	|	Leptospirillum (ex Markosyan 1972) Hippe 2000	|		|	synonym	|
180	|	Leptospirillum ferrooxidans Markosyan 1972	|		|	synonym	|
180	|	Leptospirillum ferrooxidans	|		|	scientific name	|
180	|	Leptospirillum ferrooxidans (ex Markosyan 1972) Hippe 2000	|		|	synonym	|
180	|	Leptospirillum ferroxidans	|		|	misspelling	|
183	|	Leptospira illini Hanson et al. 1974	|		|	synonym	|
183	|	Leptonema illini	|		|	scientific name	|
183	|	Leptonema illini Hovind-Hougen 1983	|		|	synonym	|
183	|	Leptonema illinoisense	|		|	synonym	|
183	|	Leptospira illini	|		|	synonym	|
185	|	Wall less Spirochaeta sp.	|		|	synonym	|
185	|	wall-less Spirochaeta sp.	|		|	synonym	|
185	|	wall-less spirochete	|		|	scientific name	|
187	|	Aquaspirillum	|		|	scientific name	|
187	|	Aquaspirillum Hylemon et al. 1973	|		|	synonym	|
188	|	Aquaspirillum magnetotacticum	|		|	synonym	|
188	|	Aquaspirillum magnetotacticum Maratea and Blakemore 1981	|		|	synonym	|
188	|	Magnetospirillum magnetotacticum	|		|	scientific name	|
188	|	Magnetospirillum magnetotacticum (Maratea and Blakemore 1981) Schleifer et al. 1992	|		|	synonym	|
189	|	Spirillum itersonii Giesberger 1936	|		|	synonym	|
189	|	Aquaspirillum itersoni	|		|	misspelling	|
189	|	Aquaspirillum itersonii	|		|	scientific name	|
189	|	Aquaspirillum itersonii (Giesberger 1936) Hylemon et al. 1973	|		|	synonym	|
189	|	Spirillum itersoni	|		|	misspelling	|
189	|	Spirillum itersonii	|		|	synonym	|
189	|	[Aquaspirillum] itersonii	|		|	equivalent name	|
190	|	Spirillum serpens (Muller 1786) Winter 1884	|		|	synonym	|
190	|	Vibrio serpens Muller 1786	|		|	synonym	|
190	|	Aquaspirillum bengal	|		|	synonym	|
190	|	Aquaspirillum bengal Kumar et al. 1974 (Approved Lists 1980)	|		|	synonym	|
190	|	Aquaspirillum serpens	|		|	scientific name	|
190	|	Aquaspirillum serpens (Muller 1786) Hylemon et al. 1973 (AL 1980) emend. Boivin et al. 1985	|		|	synonym	|
190	|	Spirillum serpens	|		|	synonym	|
190	|	Vibrio serpens	|		|	synonym	|
191	|	Azospirillum	|		|	scientific name	|
191	|	Azospirillum Tarrand et al. 1979 (Approved Lists 1980) emend. Falk et al. 1985	|		|	synonym	|
192	|	Azospirillum brasilense	|		|	scientific name	|
192	|	Azospirillum brasilense corrig. Tarrand et al. 1979	|		|	synonym	|
192	|	Azospirillum brasiliense	|		|	synonym	|
192	|	Spirillum lipoferum	|		|	synonym	|
193	|	Spirillum lipoferum Beijerinck 1925	|		|	synonym	|
193	|	Azospirillum lipoferum	|		|	scientific name	|
193	|	Azospirillum lipoferum (Beijerinck 1925) Tarrand et al. 1979	|		|	synonym	|
194	|	Ampylobacter	|		|	misspelling	|
194	|	Campylobacter	|		|	scientific name	|
194	|	Campylobacter Sebald and Veron 1963 (Approved Lists 1980) emend. Tanner et al. 1981	|		|	synonym	|
194	|	Campylobacter Sebald and Veron 1963 (Approved Lists 1980) emend. Vandamme et al. 1991	|		|	synonym	|
195	|	Vibrio coli Doyle 1948	|		|	synonym	|
195	|	Campylobacter coli	|		|	scientific name	|
195	|	Campylobacter coli (Doyle 1948) Veron and Chatelain 1973	|		|	synonym	|
195	|	Campylobacter hyoilei	|		|	genbank synonym	|
195	|	Campylobacter hyoilei Alderton et al. 1995	|		|	synonym	|
195	|	Vibrio coli	|		|	synonym	|
196	|	Spirillum fetus Lehmann and Neumann 1927	|		|	synonym	|
196	|	Vibrio fetus Smith and Taylor 1919	|		|	synonym	|
196	|	Campylobacter fetus	|		|	scientific name	|
196	|	Campylobacter fetus (Smith and Taylor 1919) Sebald and Veron 1963	|		|	synonym	|
196	|	Spirillum fetus	|		|	synonym	|
196	|	Vibrio fetus	|		|	synonym	|
197	|	Campylobacter fetus subsp. jejuni Smibert 1974	|		|	synonym	|
197	|	Vibrio hepaticus Mathey and Rissberger 1964	|		|	synonym	|
197	|	Vibrio jejuni Jones et al. 1931	|		|	synonym	|
197	|	Ampylobacter jejuni	|		|	misspelling	|
197	|	Campylobacter fetus subsp. jejuni	|		|	synonym	|
197	|	Campylobacter jejuni	|		|	scientific name	|
197	|	Campylobacter jejuni (Jones et al. 1931) Veron and Chatelain 1973	|		|	synonym	|
197	|	Vibrio hepaticus	|		|	synonym	|
197	|	Vibrio jejuni	|		|	synonym	|
198	|	Campylobacter hyointestinalis	|		|	scientific name	|
198	|	Campylobacter hyointestinalis Gebhart et al. 1985 emend. On et al. 1995	|		|	synonym	|
199	|	Campylobacter concisus	|		|	scientific name	|
199	|	Campylobacter concisus Tanner et al. 1981	|		|	synonym	|
200	|	Campylobacter curvus	|		|	scientific name	|
200	|	Campylobacter curvus (Tanner et al. 1984) Vandamme et al. 1991	|		|	synonym	|
200	|	Wolinella curva	|		|	synonym	|
200	|	Wolinella curva Tanner et al. 1984	|		|	synonym	|
201	|	Campylobacter lari	|		|	scientific name	|
201	|	Campylobacter lari corrig. Benjamin et al. 1984	|		|	synonym	|
201	|	Campylobacter laridis	|		|	synonym	|
202	|	Campylobacter mucosalis	|		|	scientific name	|
202	|	Campylobacter mucosalis (Lawson et al. 1981) Roop et al. 1985	|		|	synonym	|
202	|	Campylobacter sputorum mucosalis	|		|	synonym	|
202	|	Campylobacter sputorum subsp. mucosalis (ex Lawson and Rowland 1974) Lawson et al. 1981	|		|	synonym	|
202	|	Campylobacter sputorum supsp. mucosalis	|		|	synonym	|
203	|	Campylobacter rectus	|		|	scientific name	|
203	|	Campylobacter rectus (Tanner et al. 1981) Vandamme et al. 1991	|		|	synonym	|
203	|	Wolinella recta	|		|	synonym	|
203	|	Wolinella recta Tanner et al. 1981	|		|	synonym	|
204	|	Campylobacter showae	|		|	scientific name	|
204	|	Campylobacter showae Etoh et al. 1993	|		|	synonym	|
205	|	Campylobacter sp.	|		|	scientific name	|
206	|	Vibrio sputorum Prevot 1940	|		|	synonym	|
206	|	Campylobacter sputorum	|		|	scientific name	|
206	|	Campylobacter sputorum (Prevot 1940) Veron and Chatelain 1973 (AL 1980) emend. On et al. 1998	|		|	synonym	|
206	|	Campylobacter sputorum (Prevot 1940) Veron and Chatelain 1973 (AL 1980) emend. Roop et al. 1986	|		|	synonym	|
206	|	Vibrio sputorum	|		|	synonym	|
207	|	Campylobacter jejuni-like bacterium	|		|	scientific name	|
209	|	Gastrospirillum	|		|	includes	|
209	|	Helicobacter	|		|	scientific name	|
209	|	Helicobacter Goodwin et al. 1989 emend. Vandamme et al. 1991	|		|	synonym	|
210	|	Campylobacter pylori	|		|	synonym	|
210	|	Campylobacter pylori Marshall et al. 1985 corrig. Marshall and Goodwin 1987	|		|	synonym	|
210	|	Campylobacter pylori corrig. Marshall et al. 1985 emend. Fox et al. 1988	|		|	synonym	|
210	|	Campylobacter pylori corrig. Marshall et al. 1985 emend. Fox et al. 1989	|		|	synonym	|
210	|	Campylobacter pylori subsp. pylori	|		|	synonym	|
210	|	Campylobacter pylori subsp. pylori Marshall et al. 1985	|		|	synonym	|
210	|	Campylobacter pyloridis	|		|	synonym	|
210	|	Campylobacter pyloridis Marshall et al.1985	|		|	synonym	|
210	|	Helicobacter nemestrinae	|		|	synonym	|
210	|	Helicobacter nemestrinae Bronsdon et al. 1991	|		|	synonym	|
210	|	Helicobacter pylori	|		|	scientific name	|
210	|	Helicobacter pylori (Marshall et al. 1985) Goodwin et al. 1989	|		|	synonym	|
211	|	Helicobacter CLO3	|		|	synonym	|
211	|	Helicobacter sp. (strain CLO3)	|		|	synonym	|
211	|	Helicobacter sp. CLO-3	|		|	scientific name	|
211	|	Helicobacter sp. CLO3	|		|	synonym	|
212	|	Helicobacter acinonychis	|		|	scientific name	|
212	|	Helicobacter acinonychis corrig. Eaton et al. 1993	|		|	synonym	|
212	|	Helicobacter acinonyx	|		|	synonym	|
213	|	Helicobacter westmeadii Trivett-Moore et al. 1997	|		|	synonym	|
213	|	Campylobacter cinaedi	|		|	synonym	|
213	|	Campylobacter cinaedi Totten et al. 1988	|		|	synonym	|
213	|	Helicobacter cinaedi	|		|	scientific name	|
213	|	Helicobacter cinaedi (Totten et al. 1988) Vandamme et al. 1991	|		|	synonym	|
213	|	Helicobacter westmeadii	|		|	synonym	|
214	|	Helicobacter felis	|		|	scientific name	|
214	|	Helicobacter felis Paster et al. 1991	|		|	synonym	|
215	|	Campylobacter fennelliae	|		|	synonym	|
215	|	Campylobacter fennelliae Totten et al. 1988	|		|	synonym	|
215	|	Helicobacter fennelliae	|		|	scientific name	|
215	|	Helicobacter fennelliae (Totten et al. 1988) Vandamme et al. 1991	|		|	synonym	|
216	|	Helicobacter muridarum	|		|	scientific name	|
216	|	Helicobacter muridarum Lee et al. 1992	|		|	synonym	|
217	|	Campylobacter mustelae	|		|	synonym	|
217	|	Campylobacter mustelae (Fox et al. 1988) Fox et al. 1989	|		|	synonym	|
217	|	Campylobacter pylori mustelae	|		|	synonym	|
217	|	Campylobacter pylori subsp. mustelae	|		|	synonym	|
217	|	Campylobacter pylori subsp. mustelae Fox et al. 1988	|		|	synonym	|
217	|	Helicobacter mustelae	|		|	scientific name	|
217	|	Helicobacter mustelae (Fox et al. 1988) Goodwin et al. 1989	|		|	synonym	|
218	|	Helicobacter sp.	|		|	scientific name	|
222	|	Achromobacter	|		|	scientific name	|
222	|	Achromobacter Yabuuchi and Yano 1981 emend. Yabuuchi et al. 1998	|		|	synonym	|
223	|	Achromobacter cycloclastes (Gray and Thornton) Bergey et al.	|		|	synonym	|
223	|	'Achromobacter cycloclastes'	|		|	synonym	|
223	|	Achromobacter cycloclastes	|		|	scientific name	|
223	|	Achromobacter cycolclastes	|		|	misspelling	|
224	|	Achromobacter lyticus Isono et al. 1972	|		|	synonym	|
224	|	'Achromobacter lyticus'	|		|	synonym	|
224	|	Achromobacter lyticus	|		|	scientific name	|
226	|	Alteromonas	|		|	scientific name	|
226	|	Alteromonas Baumann et al. 1972 (Approved Lists 1980) emend. Gauthier et al. 1995	|		|	synonym	|
226	|	Alteromonas Baumann et al. 1972 (Approved Lists 1980) emend. Novick and Tyler 1985	|		|	synonym	|
226	|	Alteromonas Baumann et al. 1972 (Approved Lists 1980) emend. Van Trappen et al. 2004	|		|	synonym	|
227	|	Alteromonas carrageenovora	|		|	synonym	|
227	|	Pseudoalteromonas carrageenovora	|		|	scientific name	|
227	|	Pseudoalteromonas carrageenovora (Akagawa-Matsushita et al. 1992) Gauthier et al. 1995	|		|	synonym	|
228	|	Alteromonas marinopraesens (ZoBell and Upham 1944) Baumann et al. 1972	|		|	synonym	|
228	|	Vibrio haloplanktis ZoBell and Upham 1944	|		|	synonym	|
228	|	Vibrio marinopraesens ZoBell and Upham 1944	|		|	synonym	|
228	|	Alteromonas haloplanctis	|		|	misspelling	|
228	|	Alteromonas haloplanktis	|		|	synonym	|
228	|	Alteromonas haloplanktis (ZoBell and Upham 1944) Reichelt and Baumann 1973 (Approved Lists 1980)	|		|	synonym	|
228	|	Alteromonas marinopraesens	|		|	synonym	|
228	|	Moraxella sp. TAC 125	|		|	includes	|
228	|	Pseudoalteromonas haloplanktis	|		|	scientific name	|
228	|	Pseudoalteromonas haloplanktis (ZoBell and Upham 1944) Gauthier et al. 1995	|		|	synonym	|
228	|	Pseudoalteromonas haloplanktis subsp. haloplanktis	|		|	includes	|
228	|	Pseudoalteromonas haloplanktis subsp. haloplanktis (ZoBell and Upham 1944) Gauthier et al. 1995	|		|	includes	|
228	|	Psychrophilic bacterium (strain TAE 79)	|		|	includes	|
228	|	Vibrio haloplanktis	|		|	synonym	|
228	|	Vibrio marinopraesens	|		|	synonym	|
228	|	psychrophilic bacterium TAE 79	|		|	includes	|
232	|	Alteromonas sp.	|		|	scientific name	|
234	|	Brucella	|		|	scientific name	|
234	|	Brucella Meyer and Shaw 1920	|		|	synonym	|
235	|	Bacillus of abortion Bang 1897	|		|	synonym	|
235	|	Bacterium abortus Schmidt in Schmidt and Weis 1901	|		|	synonym	|
235	|	Bacterium abortus	|		|	synonym	|
235	|	Brucella abortus	|		|	scientific name	|
235	|	Brucella abortus (Schmidt 1901) Meyer and Shaw 1920 (Approved Lists 1980)	|		|	synonym	|
235	|	Brucella melitensis (Hughes 1893) Meyer and Shaw 1920 (Approved Lists 1980) emend. Verger et al. 1985, biovar Abortus	|		|	synonym	|
235	|	Brucella melitensis biovar Abortus	|		|	genbank synonym	|
235	|	Brucella melitensis bv. Abortus	|		|	equivalent name	|
236	|	Brucella melitensis (Hughes 1893) Meyer and Shaw 1920 (Approved Lists 1980) emend. Verger et al. 1985, biovar Ovis	|		|	synonym	|
236	|	Brucella melitensis biovar Ovis	|		|	genbank synonym	|
236	|	Brucella melitensis bv. Ovis	|		|	equivalent name	|
236	|	Brucella ovis	|		|	scientific name	|
236	|	Brucella ovis Buddle 1956 (Approved Lists 1980)	|		|	synonym	|
236	|	Brucella ovis.	|		|	misspelling	|
236	|	not "Brucella ovis" van Drimmelen 1953	|		|	misnomer	|
237	|	Flavibacterium	|		|	equivalent name	|
237	|	Flavobacterium	|		|	scientific name	|
237	|	Flavobacterium Bergey et al. 1923 (Approved Lists 1980) emend. Bernardet et al. 1996	|		|	synonym	|
238	|	Chryseobacterium (Flavobacterium) meningosepticum	|		|	synonym	|
238	|	Chryseobacterium meningosepticum	|		|	synonym	|
238	|	Chryseobacterium meningosepticum (King 1959) Vandamme et al. 1994	|		|	synonym	|
238	|	Elizabethkingia meningoseptica	|		|	scientific name	|
238	|	Elizabethkingia meningoseptica (King 1959) Kim et al. 2005	|		|	synonym	|
238	|	Flavobacterium menginosepticum	|		|	misspelling	|
238	|	Flavobacterium meningosepticum	|		|	synonym	|
238	|	Flavobacterium meningosepticum King 1959 (Approved Lists 1980)	|		|	synonym	|
239	|	Flavibacterium sp.	|		|	equivalent name	|
239	|	Flavobacterium sp.	|		|	scientific name	|
240	|	Flavibacterium sp. 141-8	|		|	equivalent name	|
240	|	Flavobacterium 141-8	|		|	synonym	|
240	|	Flavobacterium sp. (strain 141-8)	|		|	synonym	|
240	|	Flavobacterium sp. 141-8	|		|	scientific name	|
240	|	Flavobacterium sp. strain 141-8	|		|	synonym	|
241	|	Flavibacterium sp. SC12154	|		|	equivalent name	|
241	|	Flavobacterium SC12154	|		|	synonym	|
241	|	Flavobacterium sp. (strain SC 12,154)	|		|	synonym	|
241	|	Flavobacterium sp. SC12154	|		|	scientific name	|
241	|	Flavobacterium sp. strain SC 12154	|		|	synonym	|
242	|	Flavibacterium sp. U-188	|		|	equivalent name	|
242	|	Flavobacterium U-188	|		|	synonym	|
242	|	Flavobacterium sp. (strain U-188)	|		|	synonym	|
242	|	Flavobacterium sp. U-188	|		|	scientific name	|
244	|	Flavobacterium okeanokoites	|		|	synonym	|
244	|	Flavobacterium okeanokoites (IFO 12536)	|		|	includes	|
244	|	Flavobacterium okeanokoites IFO12536	|		|	includes	|
244	|	Flavobacterium okeanokoites ZoBell and Upham 1944 (Approved Lists 1980)	|		|	synonym	|
244	|	Flavobacterium okeanoloites (IFO 12536)	|		|	misspelling	|
244	|	Planococcus okeanokoites	|		|	synonym	|
244	|	Planococcus okeanokoites (ZoBell and Upham 1944) Nakagawa et al. 1996	|		|	synonym	|
244	|	Planococcus okeanokoites IFO 12536	|		|	includes	|
244	|	Planococcus okeanokoites IFO12536	|		|	includes	|
244	|	Planococcus okeanokoites Nakagawa et al. 1996 (sic)	|		|	synonym	|
244	|	Planomicrobium okeanokoites	|		|	scientific name	|
244	|	Planomicrobium okeanokoites (Nakagawa et al. 1996) Yoon et al. 2001 (sic)	|		|	synonym	|
244	|	Planomicrobium okeanokoites (ZoBell and Upham 1944) Yoon et al. 2001	|		|	synonym	|
245	|	Bacillus aquatilis Frankland and Frankland 1889	|		|	synonym	|
245	|	Bacterium aquatilis (sic) (Frankland and Frankland 1889) Chester 1897	|		|	synonym	|
245	|	Chromobacterium aquatilis (sic) (Frankland and Frankland 1889) Topley and Wilson 1929	|		|	synonym	|
245	|	Empedobacter aquatile (sic) (Frankland and Frankland 1889) Brisou et al. 1960	|		|	synonym	|
245	|	Flavobacterium aquatilis (sic) (Frankland and Frankland 1889) Bergey et al. 1923	|		|	synonym	|
245	|	Bacillus aquatilis	|		|	synonym	|
245	|	Bacterium aquatilis	|		|	synonym	|
245	|	Chromobacterium aquatilis	|		|	synonym	|
245	|	Empedobacter aquatile	|		|	synonym	|
245	|	Flavibacterium aquatile	|		|	equivalent name	|
245	|	Flavobacterium aquatile	|		|	scientific name	|
245	|	Flavobacterium aquatilis	|		|	synonym	|
246	|	Chryseobacterium balustinum	|		|	scientific name	|
246	|	Chryseobacterium balustinum (Harrison 1929) Vandamme et al. 1994	|		|	synonym	|
246	|	Flavobacterium balustinum	|		|	synonym	|
246	|	Flavobacterium balustinum Harrison 1929 (Approved Lists 1980)	|		|	synonym	|
247	|	Bacillus brevis Lustig 1890	|		|	synonym	|
247	|	Bacillus canalis parvus Eisenberg 1891	|		|	synonym	|
247	|	Bacillus canicolis brevis Cornil and Babes 1890	|		|	synonym	|
247	|	Bacterium breve (Lustig 1890) Chester 1901	|		|	synonym	|
247	|	Bacterium canale Mez 1898	|		|	synonym	|
247	|	Bacterium canalis parvus (sic) (Eisenberg 1891) Chester 1897	|		|	synonym	|
247	|	Empedobacter breve (sic) (Lustig 1890) Prevot 1961	|		|	synonym	|
247	|	Flavobacterium brevis (sic) (Lustig 1890) Bergey et al. 1923	|		|	synonym	|
247	|	Pseudobacterium brevis (sic) (Lustig 1890) Krasil'nikov 1949	|		|	synonym	|
247	|	Bacillus brevis Lustig 1890	|		|	synonym	|
247	|	Bacillus canalis parvus	|		|	synonym	|
247	|	Bacillus canicolis brevis	|		|	synonym	|
247	|	Bacterium breve	|		|	synonym	|
247	|	Bacterium canale	|		|	synonym	|
247	|	Bacterium canalis parvus	|		|	synonym	|
247	|	Empedobacter breve	|		|	synonym	|
247	|	Empedobacter brevis	|		|	scientific name	|
247	|	Empedobacter brevis (Holmes and Owen 1982) Vandamme et al. 1994	|		|	synonym	|
247	|	Flavobacterium breve	|		|	synonym	|
247	|	Flavobacterium breve (ex Lustig 1890) Holmes and Owen 1982	|		|	synonym	|
247	|	Flavobacterium brevi	|		|	synonym	|
247	|	Pseudobacterium brevis	|		|	synonym	|
249	|	Empedobacter ferrugineum (sic) (Sickles and Shaw 1934) Prevot 1961	|		|	synonym	|
249	|	Pseudobacterium ferrugineum (Sickles and Shaw 1934) Krasil'nikov 1949	|		|	synonym	|
249	|	'Imcbia ferrugineum'	|		|	synonym	|
249	|	'Terrimonas ferruginea'	|		|	synonym	|
249	|	Empedobacter ferrugineum	|		|	synonym	|
249	|	Flavibacterium ferrugineum	|		|	equivalent name	|
249	|	Flavobacterium ferrugineum	|		|	scientific name	|
249	|	Flavobacterium ferrugineum Sickles and Shaw 1934	|		|	synonym	|
249	|	Imcbia ferrugineum	|		|	synonym	|
249	|	Pseudobacterium ferrugineum	|		|	synonym	|
249	|	Terrimonas ferruginea	|		|	synonym	|
249	|	[Flavobacterium] ferrugineum	|		|	equivalent name	|
250	|	Chryseobacterium gleum	|		|	scientific name	|
250	|	Chryseobacterium gleum (Holmes et al. 1984) Vandamme et al. 1994	|		|	synonym	|
250	|	Flavobacterium gleum	|		|	synonym	|
250	|	Flavobacterium gleum Holmes et al. 1984	|		|	synonym	|
251	|	Flavobacterium gondwanense	|		|	synonym	|
251	|	Flavobacterium gondwanense Dobson et al. 1993	|		|	synonym	|
251	|	Psychroflexus gondwanense	|		|	synonym	|
251	|	Psychroflexus gondwanensis	|		|	scientific name	|
251	|	Psychroflexus gondwanensis corrig. (Dobson et al. 1993) Bowman et al. 1999	|		|	synonym	|
252	|	Flavobacterium halmephilium	|		|	synonym	|
252	|	Flavobacterium halmephilum	|		|	synonym	|
252	|	Flavobacterium halmophilum	|		|	synonym	|
252	|	Flavobacterium halmophilum corrig. Elazari-Volcani 1940 (Approved Lists 1980)	|		|	synonym	|
252	|	Halomonas halmophila	|		|	scientific name	|
252	|	Halomonas halmophila (Elazari-Volcani 1940) Franzmann et al. 1989 emend. Dobson et al. 1990	|		|	synonym	|
252	|	Halomonas halmophilum	|		|	synonym	|
253	|	Chryseobacterium indoligenes	|		|	misspelling	|
253	|	Chryseobacterium indologenes	|		|	scientific name	|
253	|	Chryseobacterium indologenes (Yabuuchi et al. 1983) Vandamme et al. 1994	|		|	synonym	|
253	|	Flavobacterium indologenes	|		|	synonym	|
253	|	Flavobacterium indologenes Yabuuchi et al. 1983	|		|	synonym	|
254	|	Beneckea indolthetica (Campbell and Williams 1951) Campbell 1957	|		|	synonym	|
254	|	Beneckea indolthetica	|		|	synonym	|
254	|	Chryseobacterium indolitheticum	|		|	synonym	|
254	|	Chryseobacterium indoltheticum	|		|	scientific name	|
254	|	Chryseobacterium indoltheticum (Campbell and Williams 1951) Vandamme et al. 1994	|		|	synonym	|
254	|	Flavobacterium indoltheticum	|		|	synonym	|
254	|	Flavobacterium indoltheticum Campbell and Williams 1951 (Approved Lists)	|		|	synonym	|
255	|	'Flavobacterium lutescens'	|		|	synonym	|
255	|	'Flavobacterium' lutescens	|		|	scientific name	|
255	|	Empedobacter lutescens	|		|	synonym	|
255	|	Flavobacterium lutescens	|		|	synonym	|
255	|	[Flavobacterium] lutescens	|		|	equivalent name	|
256	|	Flavobacterium odoratum	|		|	synonym	|
256	|	Flavobacterium odoratum Stutzer 1929 (Approved Lists 1980)	|		|	synonym	|
256	|	Myroides odoratus	|		|	scientific name	|
256	|	Myroides odoratus (Stutzer 1929) Vancanneyt et al. 1996	|		|	synonym	|
258	|	Flavibacterium yabuuchiae	|		|	synonym	|
258	|	Flavobacterium spiritivorum	|		|	synonym	|
258	|	Flavobacterium spiritivorum Holmes et al. 1982	|		|	synonym	|
258	|	Flavobacterium yabuuchiae	|		|	synonym	|
258	|	Flavobacterium yabuuchiae Holmes et al. 1988	|		|	synonym	|
258	|	Sphingobacter spiritivorum	|		|	misspelling	|
258	|	Sphingobacterium spiritivorum	|		|	scientific name	|
258	|	Sphingobacterium spiritivorum (Holmes et al. 1982) Yabuuchi et al. 1983	|		|	synonym	|
259	|	Flavobacterium thalpophilum	|		|	synonym	|
259	|	Flavobacterium thalpophilum Holmes et al. 1983	|		|	synonym	|
259	|	Sphingobacterium thalpophilum	|		|	scientific name	|
259	|	Sphingobacterium thalpophilum (Holmes et al. 1983) Takeuchi and Yokota 1993	|		|	synonym	|
261	|	Flavibacterium sp. K172	|		|	equivalent name	|
261	|	Flavobacterium k172	|		|	synonym	|
261	|	Flavobacterium sp. (strain k172)	|		|	synonym	|
261	|	Flavobacterium sp. K172	|		|	scientific name	|
262	|	Francisella	|		|	scientific name	|
262	|	Francisella Dorofe'ev 1947	|		|	synonym	|
263	|	Bacterium tularense McCoy and Chapin 1912	|		|	synonym	|
263	|	Brucella tularensis (McCoy and Chapin 1912) Topley and Wilson 1929	|		|	synonym	|
263	|	Francisella tularense (sic) (McCoy and Chapin 1912) Dorofe'ev 1947	|		|	synonym	|
263	|	Pasteurella tularensis (McCoy and Chapin 1912) Bergey et al. 1923	|		|	synonym	|
263	|	Bacterium tularense	|		|	synonym	|
263	|	Brucella tularensis	|		|	synonym	|
263	|	Francisella tularense	|		|	synonym	|
263	|	Francisella tularensis	|		|	scientific name	|
263	|	Francisella tularensis (McCoy and Chapin 1912) Dorofe'ev 1947	|		|	synonym	|
263	|	Pasteurella tularensis	|		|	synonym	|
264	|	Pasteurella novicida Larson et al. 1955	|		|	synonym	|
264	|	'Francisella tularensis subsp. novicida'	|		|	synonym	|
264	|	Francisella novicida	|		|	synonym	|
264	|	Francisella novicida (Larson et al. 1955) Olsufiev et al. 1959	|		|	synonym	|
264	|	Francisella tularensis (var. novicida)	|		|	synonym	|
264	|	Francisella tularensis biogroup novicida	|		|	synonym	|
264	|	Francisella tularensis bv. novicida	|		|	synonym	|
264	|	Francisella tularensis subsp. novicida	|		|	scientific name	|
264	|	Francisella tularensis var. novicida	|		|	synonym	|
264	|	Pasteurella novicida	|		|	synonym	|
265	|	Paracoccus	|	Paracoccus <bacteria>	|	scientific name	|
265	|	Paracoccus Davis 1969 (Approved Lists 1980) emend. Ludwig et al. 1993	|		|	synonym	|
266	|	Micrococcus denitrificans	|		|	synonym	|
266	|	Paracoccus denitrificans	|		|	scientific name	|
266	|	Paracoccus denitrificans (Beijerinck and Minkman 1910) Davis 1969 (Approved Lists 1980) emend. Ludwig et al. 1993	|		|	synonym	|
266	|	Paracoccus denitrificans (Beijerinck and Minkman 1910) Davis 1969 (Approved Lists 1980) emend. Nokhal and Schlegel 1983	|		|	synonym	|
266	|	Paracoccus denitrificans (Beijerinck and Minkman 1910) Davis 1969 (Approved Lists 1980) emend. Rainey et al. 1999	|		|	synonym	|
266	|	Paracoccus denitrificans (subsp. thiosphaera pantotropha)	|		|	misnomer	|
266	|	Paracoccus dentrificans	|		|	misspelling	|
267	|	Paracoccus sp.	|		|	scientific name	|
270	|	Thermus	|		|	scientific name	|
270	|	Thermus Brock and Freeze 1969 (Approved Lists 1980) emend. Nobre et al. 1996	|		|	synonym	|
271	|	Thermus aguaticus	|		|	misspelling	|
271	|	Thermus aquaticus	|		|	scientific name	|
271	|	Thermus aquaticus Brock and Freeze 1969	|		|	synonym	|
271	|	Thermus thermophilus/T.aquaticus/T.flavus	|		|	misspelling	|
272	|	Thermus caldophilus Taguchi et al. 1983	|		|	synonym	|
272	|	'Thermus caldophilus'	|		|	synonym	|
272	|	Thermus aquaticus (SUBSP. CALDOPHILUS)	|		|	synonym	|
272	|	Thermus aquaticus caldophilus	|		|	synonym	|
272	|	Thermus caldophilus	|		|	scientific name	|
274	|	Thermus thermophilus Oshima and Imahori 1974	|		|	synonym	|
274	|	Flavobacterium thermophilum	|		|	synonym	|
274	|	Thermua flavus	|		|	misspelling	|
274	|	Thermus aquaticus (SUBSP. FLAVUS)	|		|	synonym	|
274	|	Thermus aquaticus (SUBSP. THERMOPHILUS)	|		|	synonym	|
274	|	Thermus aquaticus flavus	|		|	synonym	|
274	|	Thermus aquaticus subsp. thermophilus	|		|	synonym	|
274	|	Thermus aquaticus thermophilus	|		|	synonym	|
274	|	Thermus flavus	|		|	synonym	|
274	|	Thermus themophilus	|		|	misspelling	|
274	|	Thermus thermophilus	|		|	scientific name	|
274	|	Thermus thermophilus (ex Oshima and Imahori 1974) Manaia et al. 1995	|		|	synonym	|
275	|	Thermus sp.	|		|	scientific name	|
275	|	Thermus spec.	|		|	misspelling	|
276	|	Thermus filiformis	|		|	scientific name	|
276	|	Thermus filiformis Hudson et al. 1987	|		|	synonym	|
277	|	Thermus ruber Loginova et al. 1975	|		|	synonym	|
277	|	Meiothermus ruber	|		|	scientific name	|
277	|	Meiothermus ruber (Loginova et al. 1984) Nobre et al. 1996	|		|	synonym	|
277	|	Thermus ruber	|		|	synonym	|
277	|	Thermus ruber (ex Loginova et al. 1975) Loginova et al. 1984	|		|	synonym	|
279	|	Xanthobacter	|		|	scientific name	|
279	|	Xanthobacter Wiegel et al. 1978	|		|	synonym	|
280	|	Corynebacterium autotrophicum Baumgarten et al. 1974	|		|	synonym	|
280	|	Corynebacterium autotrophicum	|		|	synonym	|
280	|	Xanthobacter autotrophicus	|		|	scientific name	|
280	|	Xanthobacter autotrophicus (Baumgarten et al. 1974) Wiegel et al. 1978	|		|	synonym	|
281	|	Xanthobacter flavus	|		|	scientific name	|
281	|	Xanthobacter flavus Malik and Claus 1979 (Approved Lists 1980) emend. Reding et al. 1992	|		|	synonym	|
283	|	Comamonas Davis and Park 1962	|		|	synonym	|
283	|	Comamonas	|		|	scientific name	|
283	|	Comamonas (ex Davis and Park 1962) De Vos et al. 1985 emend. Tamaoka et al. 1987	|		|	synonym	|
283	|	Comamonas (ex Davis and Park 1962) De Vos et al. 1985 emend. Willems et al. 1991	|		|	synonym	|
283	|	Comimonas	|		|	equivalent name	|
283	|	Comomonas	|		|	synonym	|
285	|	Alcaligenes sp. (strain BR60)	|		|	includes	|
285	|	Alcaligenes sp. BR60	|		|	includes	|
285	|	Comamonas testosteroni	|		|	scientific name	|
285	|	Comamonas testosteroni (Marcus and Talalay 1956) Tamaoka et al. 1987 emend. Willems et al. 1991	|		|	synonym	|
285	|	Pseudomonas testosteroni	|		|	synonym	|
285	|	Pseudomonas testosteroni Marcus and Talalay 1956 (Approved Lists 1980)	|		|	synonym	|
286	|	Chlorobacterium Guillebeau 1890, nom. rejic. Opin. 6 (not "Chlorobacterium" Lauterborn 1916)	|		|	synonym	|
286	|	Liquidomonas Orla-Jensen 1909	|		|	synonym	|
286	|	Loefflerella Holden 1935	|		|	synonym	|
286	|	Chryseomonas	|		|	includes	|
286	|	Flavimonas	|		|	includes	|
286	|	Liquidomonas	|		|	synonym	|
286	|	Loefflerella	|		|	synonym	|
286	|	Peudomonas	|		|	misspelling	|
286	|	Pseudomonas	|		|	scientific name	|
286	|	Pseudomonas Migula 1894	|		|	synonym	|
286	|	RNA similarity group I	|		|	synonym	|
287	|	Bacillus aeruginosus (Schroeter 1872) Trevisan 1885	|		|	synonym	|
287	|	Bacillus pyocyaneus (Zopf 1884) Flugge 1886	|		|	synonym	|
287	|	Bacterium aeruginosum Cohn 1872	|		|	synonym	|
287	|	Bacterium aeruginosum Schroeter 1872	|		|	synonym	|
287	|	Bacterium pyocyaneum (Zopf 1884) Lehmann and Neumann 1896	|		|	synonym	|
287	|	Micrococcus pyocyaneus Zopf 1884	|		|	synonym	|
287	|	Pseudomonas pyocyanea (Zopf 1884) Migula 1895	|		|	synonym	|
287	|	Bacillus aeruginosus	|		|	synonym	|
287	|	Bacillus pyocyaneus	|		|	synonym	|
287	|	Bacterium aeruginosum	|		|	synonym	|
287	|	Bacterium pyocyaneum	|		|	synonym	|
287	|	Micrococcus pyocyaneus	|		|	synonym	|
287	|	Peudomonas aeruginosa	|		|	misspelling	|
287	|	Pseudomonas aeruginosa	|		|	scientific name	|
287	|	Pseudomonas aeruginosa (Schroeter 1872) Migula 1900	|		|	synonym	|
287	|	Pseudomonas polycolor	|		|	synonym	|
287	|	Pseudomonas pyocyanea	|		|	synonym	|
287	|	probable synonym or variety: "Pseudomonas polycolor" Clara 1930	|		|	synonym	|
288	|	Alteromonas atlantica	|		|	synonym	|
288	|	Pseudoalteromonas atlantica	|		|	scientific name	|
288	|	Pseudoalteromonas atlantica (Akagawa-Matsushita et al. 1992) Gauthier et al. 1995	|		|	synonym	|
288	|	Pseudomonas atlantica	|		|	synonym	|
290	|	Pseudomonas carboxydohydrogena	|		|	scientific name	|
290	|	Seliberia carboxydohydrogena	|		|	synonym	|
292	|	Pseudomonas cepacia Burkholder 1950	|		|	synonym	|
292	|	Pseudomonas multivorans Stanier et al. 1966	|		|	synonym	|
292	|	Burgholderia cepacia	|		|	misspelling	|
292	|	Burkholderia capacia	|		|	misspelling	|
292	|	Burkholderia cepacia	|		|	scientific name	|
292	|	Burkholderia cepacia (Palleroni and Holmes 1981) Yabuuchi et al. 1993	|		|	synonym	|
292	|	Burkholderia cepacia genomovar I	|		|	equivalent name	|
292	|	Pseudomonas cepacia	|		|	synonym	|
292	|	Pseudomonas cepacia (ex Burkholder 1950) Palleroni and Holmes 1981	|		|	synonym	|
292	|	Pseudomonas kingii	|		|	synonym	|
292	|	Pseudomonas multivorans	|		|	synonym	|
293	|	Bacterium parvulum	|		|	synonym	|
293	|	Brevundimonas diminuta	|		|	scientific name	|
293	|	Brevundimonas diminuta (Leifson and Hugh 1954) Segers et al. 1994	|		|	synonym	|
293	|	Pseudomonas diminuta	|		|	synonym	|
293	|	Pseudomonas diminuta Leifson and Hugh 1954 (Approved Lists 1980)	|		|	synonym	|
294	|	Bacillus fluorescens liquefaciens Flugge 1886	|		|	synonym	|
294	|	Bacillus fluorescens Trevisan 1889	|		|	synonym	|
294	|	Bacterium fluorescens (Trevisan 1889) Lehmann and Neumann 1896	|		|	synonym	|
294	|	Liquidomonas fluorescens (Trevisan 1889) Orla-Jensen 1909	|		|	synonym	|
294	|	Bacillus fluorescens	|		|	synonym	|
294	|	Bacillus fluorescens liquefaciens	|		|	synonym	|
294	|	Bacterium fluorescen	|		|	synonym	|
294	|	Liquidomonas fluorescens	|		|	synonym	|
294	|	Pseudomonas fluorescens	|		|	scientific name	|
294	|	Pseudomonas fluorescens Migula 1895	|		|	synonym	|
296	|	Pseudomonas fragi	|		|	scientific name	|
296	|	Pseudomonas fragi (Eichholz 1902) Gruber 1905	|		|	synonym	|
297	|	Hydrogenoluteola thermophilus	|		|	equivalent name	|
297	|	Hydrogenophilus thermoluteolus	|		|	scientific name	|
297	|	Hydrogenophilus thermoluteolus Hayashi et al. 1999	|		|	synonym	|
297	|	Pseudomonas hydrogenothermophila	|		|	synonym	|
298	|	Pseudomonas marginalis	|		|	scientific name	|
298	|	Pseudomonas marginalis (Brown 1918) Stevens 1925	|		|	synonym	|
300	|	Pseudomonas mendocina	|		|	scientific name	|
300	|	Pseudomonas mendocina Palleroni 1970	|		|	synonym	|
301	|	Pseudomonas oleovorans	|		|	scientific name	|
301	|	Pseudomonas oleovorans Lee and Chandler 1941	|		|	synonym	|
303	|	Bacillus fluorescens putidus Flugge 1886	|		|	synonym	|
303	|	Bacillus putidus Trevisan 1889	|		|	synonym	|
303	|	Pseudomonas convexa Chester 1901	|		|	synonym	|
303	|	Pseudomonas eisenbergii Migula 1900	|		|	synonym	|
303	|	Pseudomonas incognita Chester 1901	|		|	synonym	|
303	|	Pseudomonas ovalis Chester 1901	|		|	synonym	|
303	|	Pseudomonas rugosa (Wright 1895) Chester 1901	|		|	synonym	|
303	|	Pseudomonas striata Chester 1901	|		|	synonym	|
303	|	Arthrobacter siderocapsulatus	|		|	synonym	|
303	|	Arthrobacter siderocapsulatus Dubinin (sic) and Zhdanov 1975	|		|	synonym	|
303	|	Arthrobacter siderocapsulatus Dubinina and Zhdanov 1975 (Approved Lists 1980)	|		|	synonym	|
303	|	Bacillus fluorescens putidus	|		|	synonym	|
303	|	Bacillus putidus	|		|	synonym	|
303	|	Pseudomanas putida	|		|	misspelling	|
303	|	Pseudomonas arvilla	|		|	synonym	|
303	|	Pseudomonas arvilla C-1	|		|	includes	|
303	|	Pseudomonas convexa	|		|	synonym	|
303	|	Pseudomonas eisenbergii	|		|	synonym	|
303	|	Pseudomonas incognita	|		|	synonym	|
303	|	Pseudomonas ovalis	|		|	synonym	|
303	|	Pseudomonas putida	|		|	scientific name	|
303	|	Pseudomonas putida (Trevisan 1889) Migula 1895	|		|	synonym	|
303	|	Pseudomonas putida HK5	|		|	includes	|
303	|	Pseudomonas rugosa	|		|	synonym	|
303	|	Pseudomonas sp. TC29-1	|		|	includes	|
303	|	Pseudomonas striata	|		|	synonym	|
304	|	Pelomonas saccharophila	|		|	scientific name	|
304	|	Pelomonas saccharophila (Doudoroff 1940) Xie and Yokota 2005	|		|	synonym	|
304	|	Pseudomonas saccharophila	|		|	synonym	|
304	|	Pseudomonas saccharophila Doudoroff 1940	|		|	synonym	|
304	|	Pseudomonas saccharophilia	|		|	misspelling	|
304	|	[Pseudomonas] saccharophila	|		|	equivalent name	|
305	|	Bacillus solanacearum Smith 1896	|		|	synonym	|
305	|	Bacillus solanacearum	|		|	synonym	|
305	|	Burkholderia solanacearum	|		|	synonym	|
305	|	Burkholderia solanacearum (Smith 1896) Yabuuchi et al. 1993	|		|	synonym	|
305	|	Pseudomonas solanacearum	|		|	synonym	|
305	|	Pseudomonas solanacearum (Smith 1896) Smith 1914 (Approved Lists 1980)	|		|	synonym	|
305	|	Ralstonia solanacearum	|		|	scientific name	|
305	|	Ralstonia solanacearum (Smith 1896) Yabuuchi et al. 1996	|		|	synonym	|
306	|	Achromobacter georgiopolitanum	|		|	includes	|
306	|	Pseudomonas sp.	|		|	scientific name	|
307	|	Pseudomonas KKS102	|		|	synonym	|
307	|	Pseudomonas sp. (strain KKS102)	|		|	synonym	|
307	|	Pseudomonas sp. KKS102	|		|	scientific name	|
308	|	Pseudomonas PG2982	|		|	synonym	|
308	|	Pseudomonas sp. (strain PG2982)	|		|	synonym	|
308	|	Pseudomonas sp. PG2982	|		|	scientific name	|
309	|	Pseudomonas SE83	|		|	synonym	|
309	|	Pseudomonas sp. (strain SE83)	|		|	synonym	|
309	|	Pseudomonas sp. SE83	|		|	scientific name	|
311	|	Pseudomonas KWI-56	|		|	synonym	|
311	|	Pseudomonas sp. (strain KWI-56)	|		|	synonym	|
311	|	Pseudomonas sp. KWI-56	|		|	scientific name	|
312	|	Pseudomonas RS-16	|		|	synonym	|
312	|	Pseudomonas sp. (strain RS-16)	|		|	synonym	|
312	|	Pseudomonas sp. RS-16	|		|	scientific name	|
313	|	Pseudomonas ATCC29598	|		|	synonym	|
313	|	Pseudomonas sp. (ATCC 29598)	|		|	synonym	|
313	|	Pseudomonas sp. (strain 7A)	|		|	synonym	|
313	|	Pseudomonas sp. ATCC29598	|		|	scientific name	|
314	|	Pseudomonas NK87	|		|	synonym	|
314	|	Pseudomonas sp. (strain NK87)	|		|	synonym	|
314	|	Pseudomonas sp. NK87	|		|	scientific name	|
315	|	Pseudomonas ATCC19151	|		|	synonym	|
315	|	Pseudomonas sp. (ATCC 19151)	|		|	synonym	|
315	|	Pseudomonas sp. (STRAIN ATCC 19151)	|		|	synonym	|
315	|	Pseudomonas sp. ATCC19151	|		|	scientific name	|
316	|	Achromobacter sewerinii Bergey et al. 1923	|		|	synonym	|
316	|	Achromobacter stutzeri Bergey et al. 1930	|		|	synonym	|
316	|	Bacillus denitrificans II Burri and Stutzer 1895	|		|	synonym	|
316	|	Bacillus nitrogenes Migula 1900	|		|	synonym	|
316	|	Bacillus stutzeri Chester 1901	|		|	synonym	|
316	|	Bacterium stutzeri Lehmann and Neumann 1896	|		|	synonym	|
316	|	Pseudomonas perfectomarinus (sic) ZoBell and Upham 1944	|		|	synonym	|
316	|	Pseudomonas stanieri Mandel 1966	|		|	synonym	|
316	|	Achromobacter sewerinii	|		|	synonym	|
316	|	Achromobacter stutzeri	|		|	synonym	|
316	|	Bacillus denitrificans II	|		|	synonym	|
316	|	Bacillus nitrogenes	|		|	synonym	|
316	|	Bacillus stutzeri	|		|	synonym	|
316	|	Bacterium stutzeri	|		|	synonym	|
316	|	Pseudomonas perfectimarina	|		|	synonym	|
316	|	Pseudomonas perfectomarina	|		|	synonym	|
316	|	Pseudomonas perfectomarina (ex ZoBell and Upham 1944) Baumann et al. 1983	|		|	synonym	|
316	|	Pseudomonas perfectomarinus	|		|	synonym	|
316	|	Pseudomonas stutzeri	|		|	scientific name	|
316	|	Pseudomonas stutzeri (Lehmann and Neumann 1896) Sijderius 1946	|		|	synonym	|
316	|	not "Pseudomonas stutzeri" Migula 1900	|		|	misnomer	|
317	|	Pseudomonas syringae	|		|	scientific name	|
317	|	Pseudomonas syringae van Hall 1902	|		|	synonym	|
318	|	Pseudomonas savastanoi pv. glycinea	|		|	synonym	|
318	|	Pseudomonas syringae (PV. GLYCINEA)	|		|	synonym	|
318	|	Pseudomonas syringae glycinea	|		|	synonym	|
318	|	Pseudomonas syringae pv. glycinea	|		|	scientific name	|
319	|	Pseudomonas savastanoi pv. phaseolicola	|		|	synonym	|
319	|	Pseudomonas syringae (PV. PHASEOLICOLA)	|		|	synonym	|
319	|	Pseudomonas syringae (pv. phaseolicola), and	|		|	misspelling	|
319	|	Pseudomonas syringae phaseolicola	|		|	synonym	|
319	|	Pseudomonas syringae pv. phaseolicola	|		|	scientific name	|
321	|	Pseudomonas syringae (PV. SYRINGAE)	|		|	synonym	|
321	|	Pseudomonas syringae pv. syringae	|		|	scientific name	|
321	|	Pseudomonas syringae syringae	|		|	synonym	|
322	|	PSEUDOMONAS SYRINGAE (PV. TABACI)	|		|	synonym	|
322	|	Pseudomonas syringae pv. tabaci	|		|	scientific name	|
322	|	Pseudomonas syringae tabaci	|		|	synonym	|
323	|	Pseudomonas syringae (PV. TOMATO)	|		|	synonym	|
323	|	Pseudomonas syringae pv. tomato	|		|	scientific name	|
323	|	Pseudomonas syringae tomato	|		|	synonym	|
329	|	Burkholderia pickettii	|		|	synonym	|
329	|	Burkholderia pickettii (Ralston et al. 1973) Yabuuchi et al. 1993	|		|	synonym	|
329	|	Pseudomonas pickettii	|		|	synonym	|
329	|	Pseudomonas pickettii Ralston et al. 1973 (Approved Lists 1980)	|		|	synonym	|
329	|	Ralstonia pickettii	|		|	scientific name	|
329	|	Ralstonia pickettii (Ralston et al. 1973) Yabuuchi et al. 1996	|		|	synonym	|
330	|	Pseudomonas pseudoalcaligenes	|		|	scientific name	|
330	|	Pseudomonas pseudoalcaligenes Stanier 1966	|		|	synonym	|
330	|	Pseudomonas pseudoalcaligenes subsp. pseudoalcaligenes	|		|	includes	|
330	|	Pseudomonas pseudoalcaligenes subsp. pseudoalcaligenes Stanier 1966	|		|	includes	|
333	|	Bacillus chlororaphis Guignard and Sauvageau 1894	|		|	synonym	|
333	|	Bacillus chlororaphis	|		|	synonym	|
333	|	Pseudomonas aureofaciens	|		|	synonym	|
333	|	Pseudomonas aureofaciens Kluyver 1956 (Approved Lists 1980)	|		|	synonym	|
333	|	Pseudomonas chlororaphis	|		|	scientific name	|
333	|	Pseudomonas chlororaphis (Guignard and Sauvageau 1894) Bergey et al. 1930	|		|	synonym	|
333	|	Pseudomonas chlororphis	|		|	misspelling	|
333	|	Pseudomonas fluorescens (biotype D)	|		|	synonym	|
333	|	Pseudomonas fluorescens (biotype E)	|		|	synonym	|
333	|	Pseudomonas fluorescens biotype d	|		|	synonym	|
333	|	Pseudomonas fluorescens biotype e	|		|	synonym	|
333	|	Pseudomonas fluorescens bv. D	|		|	synonym	|
333	|	Pseudomonas polychromogenes	|		|	synonym	|
335	|	Pseudomonas fluorescens (biotype C)	|		|	synonym	|
335	|	Pseudomonas fluorescens biotype c	|		|	synonym	|
335	|	Pseudomonas fluorescens bv. C	|		|	scientific name	|
337	|	Burkholderia glumae	|		|	scientific name	|
337	|	Burkholderia glumae (Kurita and Tabei 1967) Urakami et al. 1994	|		|	synonym	|
337	|	Pseudomonas glumae	|		|	synonym	|
337	|	Pseudomonas glumae Kurita and Tabei 1967 (Approved Lists 1980)	|		|	synonym	|
338	|	Phytomonas Bergey et al. 1923	|		|	synonym	|
338	|	Xanthomonas	|		|	scientific name	|
338	|	Xanthomonas Dowson 1939 (Approved Lists 1980) emend. Vauterin et al. 1995	|		|	synonym	|
338	|	Xanthomonas Dowson 1939 (Approved Lists 1980) emend. van den Mooter and Swings 1990	|		|	synonym	|
339	|	Bacillus campestris Pammel 1895	|		|	synonym	|
339	|	Bacterium campestre (Pammel 1895) Smith 1897	|		|	synonym	|
339	|	Phytomonas campestris (Pammel 1895) Bergey et al. 1923	|		|	synonym	|
339	|	Pseudomonas campestris (Pammel 1895) Smith 1897	|		|	synonym	|
339	|	Xanthomonas campestris var. aberrans Knosel 1961	|		|	synonym	|
339	|	Xanthomonas campestris var. armoraceae (McCulloch) Starr and Burkholder 1942	|		|	synonym	|
339	|	Achromobacter lunatus	|		|	synonym	|
339	|	Bacillus campestris	|		|	synonym	|
339	|	Bacterium campestre	|		|	synonym	|
339	|	Phytomonas campestris	|		|	synonym	|
339	|	Pseudomonas campestris	|		|	synonym	|
339	|	Xanthomonas campestris	|		|	scientific name	|
339	|	Xanthomonas campestris (Pammel 1895) Dowson 1939 (AL 1980) emend. Vauterin et al. 1995	|		|	synonym	|
339	|	Xanthomonas campestris (Pammel 1895) Dowson 1939 (AL 1980) emend. van den Mooter and Swings1990	|		|	synonym	|
339	|	Xanthomonas campestris var. aberrans	|		|	synonym	|
339	|	Xanthomonas campestris var. armoraceae	|		|	synonym	|
340	|	Xanthomonas campestris (pv. campestris)	|		|	equivalent name	|
340	|	Xanthomonas campestris campestris	|		|	equivalent name	|
340	|	Xanthomonas campestris pv. campestris	|		|	scientific name	|
341	|	Xanthomonas campestris (pv. vesicatoria)	|		|	synonym	|
341	|	Xanthomonas campestris pv. vesicatoria	|		|	scientific name	|
341	|	Xanthomonas campestris vesicatoria	|		|	synonym	|
343	|	Xanthomonas translucens Jones et al. 1917	|		|	synonym	|
343	|	Xanthomonas translucens	|		|	scientific name	|
343	|	Xanthomonas translucens (ex Jones et al. 1917) Vauterin et al. 1995	|		|	synonym	|
346	|	Xanthomonas campestris pv. Citri (A group)	|		|	synonym	|
346	|	Xanthomonas citri (Hasse 1915) Dowson 1939	|		|	synonym	|
346	|	Xanthomonas smithii subsp. citri (Gabriel et al. 1989) Schaad et al. 2005	|		|	synonym	|
346	|	Xanthomonas smithii subsp. citri (ex Hasse 1915) Schaad et al. 2005	|		|	synonym	|
346	|	Xanthomonas campestris (pv. citri)	|		|	synonym	|
346	|	Xanthomonas campestris pv. Citri (A group)	|		|	synonym	|
346	|	Xanthomonas campestris pv. citri	|	Xanthomonas campestris pv. citri <"A">	|	in-part	|
346	|	Xanthomonas citri	|		|	synonym	|
346	|	Xanthomonas citri (ex Hasse 1915) Gabriel et al. 1989	|		|	synonym	|
346	|	Xanthomonas smithii subsp. citri	|		|	scientific name	|
347	|	Pseudomonas oryzae Uyeda and Ishiyama in Ishiyama 1926	|		|	synonym	|
347	|	Xanthomonas oryzae (Uyeda and Ishiyama 1926) Dowson 1943	|		|	synonym	|
347	|	Pseudomonas oryzae	|		|	synonym	|
347	|	Xanthomonas oryzae	|		|	scientific name	|
347	|	Xanthomonas oryzae (ex Ishiyama 1922) Swings et al. 1990 emend. van den Mooter and Swings 1990	|		|	synonym	|
349	|	Zoogloea	|		|	scientific name	|
349	|	Zoogloea Itzigsohn 1868 (Approved Lists 1980) emend. Shin et al. 1993	|		|	synonym	|
350	|	Zoogloea ramigera	|		|	scientific name	|
350	|	Zoogloea ramigera Itzigsohn 1868	|		|	synonym	|
351	|	Azotobacter group	|		|	scientific name	|
351	|	Azotobacteraceae	|		|	synonym	|
351	|	Azotobacteraceae Pribram 1933	|		|	synonym	|
352	|	Azotomonas Orla-Jensen 1909	|		|	synonym	|
352	|	Parachromatium Beijerinck 1903	|		|	synonym	|
352	|	Azotobacter	|		|	scientific name	|
352	|	Azotobacter Beijerinck 1901	|		|	synonym	|
352	|	Azotomonas	|		|	synonym	|
352	|	Parachromatium	|		|	synonym	|
353	|	Bacillus azotobacter Lohnis and Hanzawa 1914	|		|	synonym	|
353	|	Bacillus chroococcus Buchanan 1925	|		|	synonym	|
353	|	Azotobacter chroococcum	|		|	scientific name	|
353	|	Azotobacter chroococcum Beijerinck 1901	|		|	synonym	|
353	|	Bacillus azotobacter	|		|	synonym	|
353	|	Bacillus chroococcus	|		|	synonym	|
354	|	Azotobacter miscellum	|		|	synonym	|
354	|	Azotobacter vinelandii	|		|	scientific name	|
354	|	Azotobacter vinelandii Lipman 1903	|		|	synonym	|
355	|	Azotobacter chroococcum (strain mcd 1)	|		|	scientific name	|
355	|	Azotobacter chroococcum mcd 1	|		|	synonym	|
356	|	'Rhizobiales'	|		|	synonym	|
356	|	Hyphomicrobiales	|		|	includes	|
356	|	Hyphomicrobiales Douglas 1957	|		|	includes	|
356	|	Rhizobiaceae group	|		|	synonym	|
356	|	Rhizobiales	|		|	scientific name	|
356	|	alpha-2 proteobacteria	|	alpha-2 proteobacteria <1>	|	in-part	|
356	|	rhizobacteria	|		|	genbank common name	|
357	|	Polymonas Lieske 1928	|		|	synonym	|
357	|	Agrobacterium	|		|	scientific name	|
357	|	Agrobacterium Conn 1942 (Approved Lists 1980)	|		|	synonym	|
357	|	Agrobacterium Conn 1942 (Approved Lists 1980) emend. Sawada et al. 1993	|		|	synonym	|
357	|	Polymonas	|		|	synonym	|
358	|	Achromobacter radiobacter (Beijerinck and van Delden 1902) Bergey et al. 1934	|		|	synonym	|
358	|	Alcaligenes radiobacter (Beijerinck and van Delden 1902) Conn 1939	|		|	synonym	|
358	|	Bacillus radiobacter Beijerinck and van Delden 1902	|		|	synonym	|
358	|	Bacterium radiobacter (Beijerinck and van Delden 1902) Lohnis 1905	|		|	synonym	|
358	|	Bacterium tumefaciens Smith and Townsend 1907	|		|	synonym	|
358	|	Phytomonas tumefaciens (Smith and Townsend 1907) Bergey et al. 1923	|		|	synonym	|
358	|	Polymonas tumefaciens (Smith and Townsend 1907) Lieske 1928	|		|	synonym	|
358	|	Pseudomonas radiobacter (Beijerinck and van Delden 1902) Krasil'nikov 1949	|		|	synonym	|
358	|	Pseudomonas tumefaciens (Smith and Townsend 1907) Duggar 1909	|		|	synonym	|
358	|	Rhizobium radiobacter (Beijerinck and van Delden 1902) Pribram 1933	|		|	synonym	|
358	|	Achromobacter radiobacter	|		|	synonym	|
358	|	Agrobacterium radiobacter	|		|	synonym	|
358	|	Agrobacterium radiobacter (Beijerinck & van Delden 1902) Conn 1942 (Approved Lists) emend. Sawada et al. 1993	|		|	synonym	|
358	|	Agrobacterium tumefacien	|		|	misspelling	|
358	|	Agrobacterium tumefaciens	|		|	scientific name	|
358	|	Agrobacterium tumefaciens (Smith and Townsend 1907) Conn 1942 (Approved Lists 1980)	|		|	synonym	|
358	|	Agrobacterium tumefaciens (TI PLASMID PTI15955)	|		|	includes	|
358	|	Agrobacterium tumefaciens (TI PLASMID PTIA6NC)	|		|	includes	|
358	|	Agrobacterium tumefaciens (TI PLASMID PTIACH5)	|		|	includes	|
358	|	Agrobacterium tumefaciens (TI PLASMID PTIBO542)	|		|	includes	|
358	|	Agrobacterium tumefaciens (TI PLASMID PTIC58)	|		|	includes	|
358	|	Agrobacterium tumefaciens (TI PLASMID PTIT37)	|		|	includes	|
358	|	Agrobacterium tumefaciens (TI PLASMID PTITM-4)	|		|	includes	|
358	|	Agrobacterium tumefaciens (Ti plasmid pTib6s3)	|		|	includes	|
358	|	Alcaligenes radiobacter	|		|	synonym	|
358	|	Bacillus radiobacter	|		|	synonym	|
358	|	Bacterium radiobacter	|		|	synonym	|
358	|	Bacterium tumefaciens	|		|	synonym	|
358	|	Phytomonas tumefaciens	|		|	synonym	|
358	|	Polymonas tumefaciens	|		|	synonym	|
358	|	Pseudomonas radiobacter	|		|	synonym	|
358	|	Pseudomonas tumefaciens	|		|	synonym	|
358	|	Rhizobium radiobacter	|		|	genbank synonym	|
358	|	Rhizobium radiobacter (Beijerinck and van Delden 1902) Young et al. 2001	|		|	synonym	|
359	|	Agrobacterium rhizogenes	|		|	scientific name	|
359	|	Agrobacterium rhizogenes (RI plasmid PRI1724)	|		|	includes	|
359	|	Agrobacterium rhizogenes (RI plasmid PRI8196)	|		|	includes	|
359	|	Agrobacterium rhizogenes (RI plasmid PRIA4B)	|		|	includes	|
359	|	Agrobacterium rhizogenes (Riker et al. 1930) Conn 1942 (AL 1980) emend. Sawada et al. 1993	|		|	synonym	|
359	|	Rhizobium rhizogenes	|		|	genbank synonym	|
359	|	Rhizobium rhizogenes (Riker et al. 1930) Young et al. 2001	|		|	synonym	|
359	|	Rhizobium sp. LMG 9509	|		|	includes	|
361	|	Agrobacterium sp	|		|	misspelling	|
361	|	Agrobacterium sp.	|		|	scientific name	|
370	|	Agrobacterium tumefaciens (strain apple 185)	|		|	scientific name	|
371	|	Agrobacterium tumefaciens (strain B2A)	|		|	scientific name	|
372	|	Agrobacterium tumefaciens (strain II CHRYS)	|		|	scientific name	|
373	|	Agrobacterium biovar 3	|		|	synonym	|
373	|	Agrobacterium vitis	|		|	scientific name	|
373	|	Agrobacterium vitis Ophel and Kerr 1990	|		|	synonym	|
373	|	Agrobacterium vitis plasmid pTiAB4	|		|	includes	|
373	|	Rhizobium vitis	|		|	genbank synonym	|
373	|	Rhizobium vitis (Ophel and Kerr 1990) Young et al. 2001	|		|	synonym	|
374	|	Bradyrhizobium	|		|	scientific name	|
374	|	Bradyrhizobium Jordan 1982	|		|	synonym	|
375	|	Rhizobacterium japonicum Kirchner 1896	|		|	synonym	|
375	|	Bradyrhizobium japonicum	|		|	scientific name	|
375	|	Bradyrhizobium japonicum (Kirchner 1896) Jordan 1982	|		|	synonym	|
375	|	Bradyrhizobium sp. BC-P14	|		|	includes	|
375	|	Rhizobacterium japonicum	|		|	synonym	|
375	|	Rhizobium japonicum	|		|	synonym	|
375	|	Rhizobium japonicum (Kirchner 1896) Buchanan 1926 (Approved Lists 1980)	|		|	synonym	|
376	|	Bradyrhizobium sp	|		|	misspelling	|
376	|	Bradyrhizobium sp.	|		|	scientific name	|
377	|	Bradyrhizobium sp. (STRAIN ANU 289)	|		|	synonym	|
377	|	Bradyrhizobium sp. ANU 289	|		|	scientific name	|
378	|	Bradyrhizobium sp. (STRAIN RP501 PARASPONIA)	|		|	synonym	|
378	|	Bradyrhizobium sp. RP501	|		|	scientific name	|
379	|	Phytomyxa Schroeter 1886	|		|	synonym	|
379	|	Rhizobacterium Kirchner 1896	|		|	synonym	|
379	|	Allorhizobium	|		|	includes	|
379	|	Allorhizobium de Lajudie et al. 1998	|		|	includes	|
379	|	Phytomyxa	|		|	synonym	|
379	|	Rhizobacterium	|		|	synonym	|
379	|	Rhizobium	|		|	scientific name	|
379	|	Rhizobium Frank 1889 (Approved Lists 1980) emend. Young et al. 2001	|		|	synonym	|
380	|	Ensifer fredii	|		|	synonym	|
380	|	Ensifer fredii (Scholla and Elkan 1984) Young 2003	|		|	synonym	|
380	|	Rhizobium fredii	|		|	genbank synonym	|
380	|	Rhizobium fredii Scholla and Elkan 1984	|		|	synonym	|
380	|	Sinorhizobium fredii	|		|	scientific name	|
380	|	Sinorhizobium fredii (Scholla and Elkan 1984) Chen et al. 1988 emend. De Lajudie et al. 1994	|		|	synonym	|
381	|	Mesorhizobium loti	|		|	scientific name	|
381	|	Mesorhizobium loti (Jarvis et al. 1982) Jarvis et al. 1997	|		|	synonym	|
381	|	Rhizobium loti	|		|	synonym	|
381	|	Rhizobium loti Jarvis et al. 1982	|		|	synonym	|
382	|	Ensifer meliloti	|		|	synonym	|
382	|	Ensifer meliloti (Dangeard 1926) Young 2003	|		|	synonym	|
382	|	Rhizobium meliloti	|		|	genbank synonym	|
382	|	Rhizobium meliloti (megaplasmid pRME41B SYM)	|		|	includes	|
382	|	Rhizobium meliloti (plasmid pRmeGR4b)	|		|	includes	|
382	|	Rhizobium meliloti Dangeard 1926 (Approved Lists 1980)	|		|	synonym	|
382	|	Rhizobium meliloti plasmid pRmeGR4b	|		|	includes	|
382	|	Sinorhizobium meliloti	|		|	scientific name	|
382	|	Sinorhizobium meliloti (Dangeard 1926) De Lajudie et al. 1994	|		|	synonym	|
384	|	Bacillus francki Matzuschita 1902	|		|	synonym	|
384	|	Phytomyxa leguminosarum (Frank 1879) Schroeter 1886	|		|	synonym	|
384	|	Rhizobacterium leguminosarum (Frank 1879) Kirchner 1896	|		|	synonym	|
384	|	Schinzia leguminosarum Frank 1879	|		|	synonym	|
384	|	Bacillus francki	|		|	synonym	|
384	|	Phytomyxa leguminosarum	|		|	synonym	|
384	|	Rhizobacterium leguminosarum	|		|	synonym	|
384	|	Rhizobium leguminosarum	|		|	scientific name	|
384	|	Rhizobium leguminosarum (Frank 1879) Frank 1889	|		|	synonym	|
384	|	Rhizobium trifoli	|		|	synonym	|
384	|	Rhizobium trifolii	|		|	synonym	|
384	|	Rhizobium trifolii Dangeard 1926 (Approved Lists 1980)	|		|	synonym	|
384	|	Schinzia leguminosarum	|		|	synonym	|
385	|	Rhizobium leguminosarum (BIOVAR PHASEOLI)	|		|	synonym	|
385	|	Rhizobium leguminosarum bv. phaseoli	|		|	scientific name	|
385	|	Rhizobium leguminosarum phaseoli	|		|	synonym	|
386	|	Rhizobium leguminosarum (BIOVAR TRIFOLII)	|		|	synonym	|
386	|	Rhizobium leguminosarum bv. trifolii	|		|	scientific name	|
386	|	Rhizobium leguminosarum trifolii	|		|	synonym	|
387	|	Rhizobium leguminosarum (BIOVAR VICIAE)	|		|	synonym	|
387	|	Rhizobium leguminosarum bv. viceae	|		|	misspelling	|
387	|	Rhizobium leguminosarum bv. viciae	|		|	scientific name	|
387	|	Rhizobium leguminosarum viciae	|		|	synonym	|
391	|	Rhizobium sp.	|		|	scientific name	|
393	|	Rhizobium MPIK3030	|		|	synonym	|
393	|	Rhizobium sp. (strain MPIK3030)	|		|	synonym	|
393	|	Rhizobium sp. MPIK3030	|		|	scientific name	|
394	|	Plasmid pNGR234a	|		|	includes	|
394	|	Rhizobium NGR234	|		|	synonym	|
394	|	Rhizobium sp. (strain NGR234)	|		|	synonym	|
394	|	Rhizobium sp. NGR234	|		|	scientific name	|
396	|	Rhizobium phaseoli	|		|	scientific name	|
396	|	Rhizobium phaseoli Dangeard 1926	|		|	synonym	|
398	|	Rhizobium tropici	|		|	scientific name	|
398	|	Rhizobium tropici Martinez-Romero et al. 1991	|		|	synonym	|
399	|	Rhizobium galegae	|		|	scientific name	|
399	|	Rhizobium galegae Lindstrom 1989	|		|	synonym	|
400	|	Rhizobium IRc78	|		|	synonym	|
400	|	Rhizobium bv. cowpea	|		|	synonym	|
400	|	Rhizobium sp. (biovar cowpea)	|		|	synonym	|
400	|	Rhizobium sp. (biovar cowpea) (strain IRc78)	|		|	synonym	|
400	|	Rhizobium sp. IRc78	|		|	scientific name	|
400	|	Rhizobium sp. cowpea	|		|	synonym	|
400	|	Rhizobium sp. cowpea (strain IRc78)	|		|	synonym	|
403	|	Methylococcaceae	|		|	scientific name	|
403	|	Methylococcaceae Whittenbury and Krieg 1984 emend. Bowman et al. 1993	|		|	synonym	|
403	|	type I methanotrophs	|		|	synonym	|
404	|	Methylobacillus	|		|	scientific name	|
404	|	Methylobacillus Yordy and Weaver 1977 (Approved Lists 1980) emend. Urakami and Komagata 1986	|		|	synonym	|
405	|	Methylobacillus flagellatum	|		|	synonym	|
405	|	Methylobacillus flagellatus	|		|	scientific name	|
405	|	Methylobacillus flagellatus Govorukhina et al. 1998	|		|	synonym	|
406	|	Methylobacillus glycogenes	|		|	scientific name	|
406	|	Methylobacillus glycogenes Yordy & Weaver 1977 (AL 1980) emend. Urakami & Komagata 1986	|		|	synonym	|
407	|	Methylobacterium	|		|	scientific name	|
407	|	Methylobacterium Patt et al. 1976 (Approved Lists 1980) emend. Green and Bousfield 1983	|		|	synonym	|
407	|	Protomonas	|		|	includes	|
407	|	Protomonas Urakami and Komagata 1984	|		|	includes	|
408	|	Bacillus extorquens Bassalik 1913	|		|	synonym	|
408	|	Flavobacterium extorquens (Bassalik 1913) Bassalik et al. 1960	|		|	synonym	|
408	|	Pseudomonas extorquens (Bassalik 1913) Krasil'nikov 1949	|		|	synonym	|
408	|	Vibrio extorquens (Bassalik 1913) Bhat and Barker 1948	|		|	synonym	|
408	|	Bacillus extorquens	|		|	synonym	|
408	|	Flavobacterium extorquens	|		|	synonym	|
408	|	Methylobacterium extorquens	|		|	scientific name	|
408	|	Methylobacterium extorquens (Urakami and Komagata 1984) Bousfield and Green 1985	|		|	synonym	|
408	|	Protomonas extorquens	|		|	synonym	|
408	|	Protomonas extorquens (ex Bassalik 1913) Urakami and Komagata 1984	|		|	synonym	|
408	|	Pseudomonas extorquens	|		|	synonym	|
408	|	Vibrio extorquens	|		|	synonym	|
409	|	Methylobacterium sp.	|		|	scientific name	|
410	|	Methylobacterium organophilum	|		|	scientific name	|
410	|	Methylobacterium organophilum (ATCC 27886)	|		|	includes	|
410	|	Methylobacterium organophilum (strain xx)	|		|	includes	|
410	|	Methylobacterium organophilum Patt et al. 1976	|		|	synonym	|
410	|	Methylobacterium organophilum xx	|		|	includes	|
411	|	'Methylobacterium specialis'	|		|	synonym	|
411	|	Methylobacterium specialis	|		|	scientific name	|
413	|	Methylococcus	|		|	scientific name	|
413	|	Methylococcus Foster and Davis 1966 emend. Bowman et al. 1993	|		|	synonym	|
414	|	Methylococcus capsulatus	|		|	scientific name	|
414	|	Methylococcus capsulatus Foster and Davis 1966	|		|	synonym	|
415	|	Methylobacter luteus	|		|	scientific name	|
415	|	Methylobacter luteus (Romanovskaya et al. 1981) Bowman et al. 1993	|		|	synonym	|
415	|	Methylococcus bovis Romanovskaya et al. 1981	|		|	synonym	|
415	|	Methylococcus lutea	|		|	synonym	|
415	|	Methylococcus luteus	|		|	synonym	|
415	|	Methylococcus luteus Romanovskaya et al. 1981	|		|	synonym	|
415	|	Methylomonas lutea	|		|	synonym	|
416	|	Methamonas Orla-Jensen 1909	|		|	synonym	|
416	|	Methylomonas Leadbetter 1974	|		|	synonym	|
416	|	Methamonas	|		|	synonym	|
416	|	Methylomonas	|		|	scientific name	|
416	|	Methylomonas (ex Leadbetter 1974) Whittenbury 1984 emend. Bowman et al. 1993	|		|	synonym	|
417	|	Methylomonas clara Prave	|		|	synonym	|
417	|	'Methylomonas clara'	|		|	synonym	|
417	|	Methylomonas clara	|		|	scientific name	|
417	|	[Methylomonas] clara	|		|	synonym	|
418	|	Methylomonas sp.	|		|	scientific name	|
421	|	Bacillus methanicus Sohngen 1906	|		|	synonym	|
421	|	Methamonas methanica (Sohngen 1906) Orla-Jensen 1909	|		|	synonym	|
421	|	Methylomonas methanica (Sohngen 1906) Leadbetter 1974	|		|	synonym	|
421	|	Pseudomonas methanica (Sohngen 1906) Krasil'nikov 1949	|		|	synonym	|
421	|	Pseudomonas methanica (Sohngen 1906) sensu Dworkin and Foster 1956	|		|	synonym	|
421	|	Bacillus methanicus	|		|	synonym	|
421	|	Methamonas methanica	|		|	synonym	|
421	|	Methylomonas methanica	|		|	scientific name	|
421	|	Methylomonas methanica (ex Sohngen 1906) Whittenbury and Krieg 1984	|		|	synonym	|
421	|	Pseudomonas methanica	|		|	synonym	|
421	|	not "Pseudomonas methanica" sensu Harrington and Kallio 1960	|		|	synonym	|
423	|	'Methylomonas methylovora'	|		|	synonym	|
423	|	Methylomonas methylovora	|		|	scientific name	|
423	|	[Methylomonas] methylovora	|		|	synonym	|
424	|	Methylomonas rubra Whittenbury et al. 1970	|		|	synonym	|
424	|	Methylomonas rubra	|		|	scientific name	|
425	|	Methylosinus	|		|	scientific name	|
425	|	Methylosinus Bowman et al. 1993	|		|	synonym	|
426	|	Methylosinus trichosporium	|		|	scientific name	|
426	|	Methylosinus trichosporium Bowman et al. 1993	|		|	synonym	|
427	|	Methylosinus sp.	|		|	scientific name	|
428	|	Methylosinus sporium	|		|	scientific name	|
428	|	Methylosinus sporium Bowman et al. 1993	|		|	synonym	|
429	|	Methylobacter	|		|	scientific name	|
429	|	Methylobacter Bowman et al. 1993 emend. Bowman et al. 1995	|		|	synonym	|
430	|	'Methylobacter capsulatus'	|		|	synonym	|
430	|	Methylobacter capsulatus	|		|	scientific name	|
433	|	Acetobacteraceae Henrici 1939	|		|	synonym	|
433	|	Acetobacteraceae	|		|	scientific name	|
433	|	Acetobacteraceae (ex Henrici 1939) Gillis and De Ley 1980	|		|	synonym	|
433	|	alpha-1 proteobacteria	|	alpha-1 proteobacteria <Acetobacteraceae>	|	in-part	|
434	|	Acetimonas Orla-Jensen 1909	|		|	synonym	|
434	|	Acetobacterium Ludwig 1898	|		|	synonym	|
434	|	Mycoderma Thompson 1852	|		|	synonym	|
434	|	Termobacterium Zeidler 1896 (not Lindner 1895)	|		|	synonym	|
434	|	Ulvina Kutzing 1834	|		|	synonym	|
434	|	Acetimonas	|		|	synonym	|
434	|	Acetobacter	|		|	scientific name	|
434	|	Acetobacter Beijerinck 1898	|		|	synonym	|
434	|	Mycoderma	|		|	synonym	|
434	|	Termobacterium	|		|	synonym	|
434	|	Ulvina	|		|	synonym	|
435	|	Acetimonas aceti (Pasteur 1864) Orla-Jensen 1909	|		|	synonym	|
435	|	Acetobacter aceti var. muciparum (sic) (Hoyer) Frateur 1950	|		|	synonym	|
435	|	Acetobacter ketogenum (sic) Walker and Thomas in Bousfield et al. 1947	|		|	synonym	|
435	|	Acetobacter lafarianum (sic) Janke 1950	|		|	synonym	|
435	|	Bacillus aceticus Flugge 1886	|		|	synonym	|
435	|	Bacteriopsis aceti (Pasteur 1864) Trevisan 1885	|		|	synonym	|
435	|	Bacterium aceti (Pasteur 1864) Lanzi 1876	|		|	synonym	|
435	|	Bacterium acetigenoidum Krehan 1930	|		|	synonym	|
435	|	Bacterium hansenianum Chester 1901	|		|	synonym	|
435	|	Micrococcus aceti (Pasteur 1864) Maggi 1886	|		|	synonym	|
435	|	Mycoderma aceti souches non visqueuses (membraneuses) Pasteur 1864	|		|	synonym	|
435	|	Acetimonas aceti	|		|	synonym	|
435	|	Acetobacter (subgen. Acetobacter Beijerinck 1898) aceti (Pasteur 1864) Beijerinck 1898	|		|	synonym	|
435	|	Acetobacter (subgen. Acetobacter) aceti	|		|	synonym	|
435	|	Acetobacter aceti	|		|	scientific name	|
435	|	Acetobacter aceti (Pasteur 1864) Beijerinck 1898 (Approved Lists 1980)	|		|	synonym	|
435	|	Acetobacter aceti aceti	|		|	synonym	|
435	|	Acetobacter aceti orleanensis	|		|	synonym	|
435	|	Acetobacter aceti subsp. aceti	|		|	synonym	|
435	|	Acetobacter aceti subsp. aceti (Pasteur 1864) Beijerinck 1898	|		|	synonym	|
435	|	Acetobacter aceti subsp. aceti (Pasteur 1864) De Ley and Frateur 1974	|		|	synonym	|
435	|	Acetobacter aceti var. muciparum	|		|	synonym	|
435	|	Acetobacter ketogenum	|		|	synonym	|
435	|	Acetobacter lafarianum	|		|	synonym	|
435	|	Bacillus aceticus	|		|	synonym	|
435	|	Bacteriopsis aceti	|		|	synonym	|
435	|	Bacterium aceti	|		|	synonym	|
435	|	Bacterium acetigenoidum	|		|	synonym	|
435	|	Bacterium hansenianum	|		|	synonym	|
435	|	Micrococcus aceti	|		|	synonym	|
435	|	Mycoderma aceti souches non visqueuses (membraneuses)	|		|	synonym	|
436	|	Acetobacter hansenii	|		|	synonym	|
436	|	Acetobacter hansenii Gossele et al. 1983	|		|	synonym	|
436	|	Gluconacetobacter hansenii	|		|	scientific name	|
436	|	Gluconacetobacter hansenii (Gossele et al. 1983) Yamada et al. 1998	|		|	synonym	|
437	|	Acetobacter methanolicus	|		|	synonym	|
437	|	Acetobacter methanolicus Uhlig et al. 1986	|		|	synonym	|
437	|	Acidimonas methanolica	|		|	equivalent name	|
437	|	Acidomonas methanolica	|		|	scientific name	|
437	|	Acidomonas methanolica (Uhlig et al. 1986) Urakami et al. 1989 emend. Yamashita et al. 2004	|		|	synonym	|
438	|	Acetobacter acidum-mucosum (sic) Tosic and Walker 1950	|		|	synonym	|
438	|	Acetobacter agglutinans Frateur 1950	|		|	synonym	|
438	|	Acetobacter alcoholophilus Kozulis and Parsons 1958	|		|	synonym	|
438	|	Acetobacter kutzigianus (sic) (Hansen 1894) Bergey et al. 1923	|		|	synonym	|
438	|	Acetobacter mobile (sic) Tosic and Walker 1944	|		|	synonym	|
438	|	Acetobacter turbidans Cosbie et al. 1942	|		|	synonym	|
438	|	Acetobacter vini-aceti (Henneberg 1906) Shimwell 1948	|		|	synonym	|
438	|	Bacillus kuttingianum (sic) (Hansen 1894) Takahashi 1906	|		|	synonym	|
438	|	Bacillus pasteurianus (Hansen 1879) Fl gge 1886	|		|	synonym	|
438	|	Bacillus pasteurianus (Hansen 1879) Flugge 1886	|		|	synonym	|
438	|	Bacteriopsis pasteuriana (Hansen 1879) Trevisan 1885	|		|	synonym	|
438	|	Bacterium kutzingianum Hansen 1894	|		|	synonym	|
438	|	Bacterium pastorianum (Hansen 1879) Zopf 1883	|		|	synonym	|
438	|	Bacterium rancens Beijerinck 1898	|		|	synonym	|
438	|	Bacterium vini-aceti Henneberg 1906	|		|	synonym	|
438	|	Mycoderma pasteurianum Hansen 1879	|		|	synonym	|
438	|	Pseudomonas pomi Cole 1959	|		|	synonym	|
438	|	Ulvina pasteuriana (Hansen 1879) Pribram 1933	|		|	synonym	|
438	|	Acetobacter acidum-mucosum	|		|	synonym	|
438	|	Acetobacter agglutinans	|		|	synonym	|
438	|	Acetobacter alcoholophilus	|		|	synonym	|
438	|	Acetobacter kutzigianus	|		|	synonym	|
438	|	Acetobacter lovaniense	|		|	synonym	|
438	|	Acetobacter mobile	|		|	synonym	|
438	|	Acetobacter pasteurianus	|		|	scientific name	|
438	|	Acetobacter pasteurianus (Hansen 1879) Beijerinck and Folpmers 1916	|		|	synonym	|
438	|	Acetobacter pasteurianus ascendens	|		|	synonym	|
438	|	Acetobacter pasteurianus orleanensis	|		|	synonym	|
438	|	Acetobacter pasteurianus paradoxus	|		|	synonym	|
438	|	Acetobacter pasteurianus subsp. orleanensis	|		|	synonym	|
438	|	Acetobacter rancens	|		|	synonym	|
438	|	Acetobacter turbidans	|		|	synonym	|
438	|	Acetobacter turbidans ATCC 9325	|		|	includes	|
438	|	Acetobacter turbidans ATCC9325	|		|	includes	|
438	|	Acetobacter vini-aceti	|		|	synonym	|
438	|	Bacillus kuttingianum	|		|	synonym	|
438	|	Bacillus pasteurianus	|	Bacillus pasteurianus <Acetobacter pasteurianus>	|	in-part	|
438	|	Bacteriopsis pasteuriana	|		|	synonym	|
438	|	Bacterium kutzingianum	|		|	synonym	|
438	|	Bacterium pastorianum	|		|	synonym	|
438	|	Bacterium rancens	|		|	synonym	|
438	|	Bacterium vini-aceti	|		|	synonym	|
438	|	Mycoderma pasteurianum	|		|	synonym	|
438	|	Pseudomonas pomi	|		|	synonym	|
438	|	Ulvina pasteuriana	|		|	synonym	|
439	|	'Gluconacetobacter polyoxogenes'	|		|	synonym	|
439	|	Acetobacter polyoxogenes	|		|	synonym	|
439	|	Gluconacetobacter polyoxogenes	|		|	scientific name	|
440	|	Acetobacter sp.	|		|	scientific name	|
441	|	Acetomonas Leifson 1954	|		|	synonym	|
441	|	Acetomonas	|		|	synonym	|
441	|	Gluconobacter	|		|	scientific name	|
441	|	Gluconobacter Asai 1935	|		|	synonym	|
442	|	Acetobacter capsulatum (sic) Shimwell 1936	|		|	includes	|
442	|	Acetobacter dioxyacetonicus (Asai 1935) Kondo and Ameyama 1958	|		|	includes	|
442	|	Acetobacter gluconicum (sic) (Hermann 1928) Kelly and Vaughn 1948	|		|	includes	|
442	|	Acetobacter hoshigaki Bergey et al. 1934	|		|	includes	|
442	|	Acetobacter industrius (Henneberg 1898) Bergey et al. 1923	|		|	includes	|
442	|	Acetobacter melanogenum (sic) var. malto-saccharovorans Frateur 1950	|		|	includes	|
442	|	Acetobacter melanogenum (sic) var. maltovorans Frateur 1950	|		|	includes	|
442	|	Acetobacter melanogenus Beijerinck 1911	|		|	includes	|
442	|	Acetobacter oxydans (Henneberg 1897) Bergey et al. 1923	|		|	synonym	|
442	|	Acetobacter roseum (sic) (Asai 1935) Vaughn 1942	|		|	synonym	|
442	|	Acetobacter rubiginosus Kondo and Ameyama 1958	|		|	includes	|
442	|	Acetobacter suboxydans var. biourgianum (sic) Frateur 1950	|		|	includes	|
442	|	Acetobacter suboxydans var. hoyerianum Frateur 1950	|		|	includes	|
442	|	Acetobacter suboxydans var. muciparum (sic) Frateur 1950	|		|	includes	|
442	|	Acetobacter suboxydans Kluyver and de Leeuw 1924	|		|	includes	|
442	|	Acetobacter viscosum (sic) (Baker et al. 1912) Shimwell 1936	|		|	includes	|
442	|	Acetogluconobacter dioxyacetonicus Asai 1935	|		|	includes	|
442	|	Acetomonas melanogena (Beijerinck 1911) Leifson 1954	|		|	includes	|
442	|	Acetomonas oxydans (Henneberg 1897) Shimwell and Carr 1959	|		|	synonym	|
442	|	Bacillus industrius (Henneberg 1898) Migula 1900	|		|	includes	|
442	|	Bacillus oxydans (Henneberg 1897) Migula 1900	|		|	synonym	|
442	|	Bacterium aceti viscosum Baker et al. 1912	|		|	includes	|
442	|	Bacterium gluconicum Hermann 1928	|		|	includes	|
442	|	Bacterium hoshigaki var. rosea Takahashi and Asai 1930	|		|	includes	|
442	|	Bacterium industrium var. hoshigaki Takahashi and Asai 1930	|		|	includes	|
442	|	Bacterium industrium Henneberg 1898	|		|	includes	|
442	|	Bacterium oxydans Henneberg 1897	|		|	synonym	|
442	|	Gluconoacetobacter cerinus Asai 1935	|		|	includes	|
442	|	Gluconoacetobacter nonoxygluconicus Asai 1935	|		|	includes	|
442	|	Gluconoacetobacter opacus Asai 1935	|		|	includes	|
442	|	Gluconoacetobacter roseus Asai 1935	|		|	includes	|
442	|	Gluconoacetobacter rugosus Asai 1935	|		|	includes	|
442	|	Gluconoacetobacter scleroideus Asai 1935	|		|	synonym	|
442	|	Gluconobacter albidus (Kondo and Ameyama 1958) Asai et al. 1964	|		|	includes	|
442	|	Gluconobacter capsulatus (Shimwell 1936) Asai et al. 1964	|		|	includes	|
442	|	Gluconobacter dioxyacetonicus (Asai 1935) Asai et al. 1964	|		|	includes	|
442	|	Gluconobacter gluconicum (sic) (Hermann 1928) Asai and Shoda 1958	|		|	includes	|
442	|	Gluconobacter industrius (Henneberg 1898) Asai et al. 1964	|		|	includes	|
442	|	Gluconobacter melanogenus (Beijerinck 1911) Asai and Shoda 1958	|		|	includes	|
442	|	Gluconobacter nonoxygluconicus (Asai 1935) Asai et al. 1964	|		|	includes	|
442	|	Gluconobacter oxydans (Henneberg 1897) Asai in Asai et al. 1964	|		|	synonym	|
442	|	Gluconobacter roseus (Asai 1935) Asai and Shoda 1958	|		|	includes	|
442	|	Gluconobacter rubiginosus (Kond and Ameyama 1958) Asai et al. 1964	|		|	includes	|
442	|	Gluconobacter scleroideus (Asai 1935) Asai and Shoda 1958	|		|	includes	|
442	|	Salmonella gluconica (Hermann 1928) Pribram 1933	|		|	includes	|
442	|	Acetobacter capsulatum	|		|	includes	|
442	|	Acetobacter dioxyacetonicus	|		|	includes	|
442	|	Acetobacter gluconicum	|		|	includes	|
442	|	Acetobacter hoshigaki	|		|	includes	|
442	|	Acetobacter industrius	|		|	includes	|
442	|	Acetobacter melanogenum var. malto-saccharovorans	|		|	includes	|
442	|	Acetobacter melanogenum var. maltovorans	|		|	includes	|
442	|	Acetobacter melanogenus	|		|	includes	|
442	|	Acetobacter oxydans	|		|	synonym	|
442	|	Acetobacter roseum	|		|	includes	|
442	|	Acetobacter rubiginosus	|		|	includes	|
442	|	Acetobacter suboxydans	|		|	includes	|
442	|	Acetobacter suboxydans var. biourgianum	|		|	includes	|
442	|	Acetobacter suboxydans var. hoyerianum	|		|	includes	|
442	|	Acetobacter suboxydans var. muciparum	|		|	includes	|
442	|	Acetobacter viscosum	|		|	includes	|
442	|	Acetogluconobacter dioxyacetonicus	|		|	includes	|
442	|	Acetomonas melanogena	|		|	includes	|
442	|	Acetomonas oxydans	|		|	synonym	|
442	|	Bacillus industrius	|		|	includes	|
442	|	Bacillus oxydans	|		|	synonym	|
442	|	Bacterium aceti viscosum	|		|	includes	|
442	|	Bacterium gluconicum	|		|	includes	|
442	|	Bacterium hoshigaki var. rosea	|		|	includes	|
442	|	Bacterium industrium	|		|	includes	|
442	|	Bacterium industrium var. hoshigaki	|		|	includes	|
442	|	Bacterium oxydans	|		|	synonym	|
442	|	Gluconoacetobacter cerinus	|		|	includes	|
442	|	Gluconoacetobacter nonoxygluconicus	|		|	includes	|
442	|	Gluconoacetobacter opacus	|		|	includes	|
442	|	Gluconoacetobacter roseus	|		|	includes	|
442	|	Gluconoacetobacter rugosus	|		|	includes	|
442	|	Gluconoacetobacter scleroideus	|		|	includes	|
442	|	Gluconobacter capsulatus	|		|	includes	|
442	|	Gluconobacter dioxyacetonicus	|		|	includes	|
442	|	Gluconobacter gluconicum	|		|	includes	|
442	|	Gluconobacter industrius	|		|	includes	|
442	|	Gluconobacter melanogenus	|		|	includes	|
442	|	Gluconobacter nonoxygluconicus	|		|	includes	|
442	|	Gluconobacter oxydans	|		|	scientific name	|
442	|	Gluconobacter oxydans (Henneberg 1897) De Ley 1961 (Approved Lists 1980) emend. Gossele et al. 1983	|		|	synonym	|
442	|	Gluconobacter oxydans (Henneberg 1897) De Ley 1961 (Approved Lists 1980) emend. Mason and Claus 1989	|		|	synonym	|
442	|	Gluconobacter oxydans subsp. industrius (Henneberg 1898) De Ley and Frateur 1974	|		|	includes	|
442	|	Gluconobacter oxydans subsp. melanogenes	|		|	includes	|
442	|	Gluconobacter oxydans subsp. melanogenes (Beijerinck 1911) De Ley and Frateur 1974	|		|	includes	|
442	|	Gluconobacter oxydans subsp. melanogenus	|		|	includes	|
442	|	Gluconobacter oxydans subsp. melanogenus (Beijerinck 1911) De Ley and Frateur 1974	|		|	includes	|
442	|	Gluconobacter oxydans subsp. oxydans	|		|	includes	|
442	|	Gluconobacter oxydans subsp. oxydans (Henneberg 1897) De Ley 1961	|		|	includes	|
442	|	Gluconobacter oxydans subsp. sphaericus	|		|	includes	|
442	|	Gluconobacter oxydans subsp. sphaericus Ameyama 1975	|		|	includes	|
442	|	Gluconobacter oxydans subsp. suboxydans	|		|	includes	|
442	|	Gluconobacter oxydans subsp. suboxydans (Kluyver and de Leeuw 1924) De Ley and Frateur 1974	|		|	includes	|
442	|	Gluconobacter roseus	|		|	includes	|
442	|	Gluconobacter rubiginosus	|		|	includes	|
442	|	Gluconobacter scleroideus	|		|	includes	|
442	|	Gluconobacter suboxydans	|		|	includes	|
442	|	Salmonella gluconica	|		|	includes	|
442	|	not "Gluconobacter albidus" (ex Kondo and Ameyama 1958) Yukphan et al. 2004	|		|	synonym	|
442	|	not "Gluconobacter viscosus" Asai 1935	|		|	includes	|
444	|	Legionellaceae	|		|	scientific name	|
444	|	Legionellaceae Brenner et al. 1979	|		|	synonym	|
445	|	Legionella	|		|	scientific name	|
445	|	Legionella Brenner et al. 1979	|		|	synonym	|
445	|	Sarcobium	|		|	includes	|
445	|	Sarcobium Drozanski 1991	|		|	includes	|
446	|	Legionella pneumophila	|		|	scientific name	|
446	|	Legionella pneumophila Brenner et al. 1979	|		|	synonym	|
447	|	Fluoribacter bozemanae	|		|	scientific name	|
447	|	Fluoribacter bozemanae Garrity et al. 1980	|		|	synonym	|
447	|	Fluoribacter bozemaniae	|		|	synonym	|
447	|	Legionella bozemaniae	|		|	synonym	|
447	|	Legionella bozemaniae corrig. Brenner et al. 1980	|		|	synonym	|
447	|	Legionella bozemanii	|		|	synonym	|
448	|	Legionella erythra	|		|	scientific name	|
448	|	Legionella erythra Brenner et al. 1985	|		|	synonym	|
449	|	Legionella hackeliae	|		|	scientific name	|
449	|	Legionella hackeliae Brenner et al. 1985	|		|	synonym	|
450	|	Legionella longbeachae	|		|	scientific name	|
450	|	Legionella longbeachae McKinney et al. 1982	|		|	synonym	|
451	|	Legionella micdadei	|		|	synonym	|
451	|	Legionella micdadei Hbert et al. 1980	|		|	synonym	|
451	|	Legionella pittsburghensis	|		|	synonym	|
451	|	Legionella pittsburghensis Pasculle et al. 1980	|		|	synonym	|
451	|	Tatlockia micdadei	|		|	scientific name	|
451	|	Tatlockia micdadei Garrity et al. 1980	|		|	synonym	|
452	|	Legionella spiritensis	|		|	scientific name	|
452	|	Legionella spiritensis Brenner et al. 1985	|		|	synonym	|
453	|	Legionella feeleii	|		|	scientific name	|
453	|	Legionella feeleii Herwaldt et al. 1984	|		|	synonym	|
454	|	Legionella israelensis	|		|	scientific name	|
454	|	Legionella israelensis Bercovier et al. 1986	|		|	synonym	|
455	|	Legionella jamestownensis	|		|	synonym	|
455	|	Legionella jamestowniensis	|		|	scientific name	|
455	|	Legionella jamestowniensis Brenner et al. 1985	|		|	synonym	|
456	|	Legionella jordanis	|		|	scientific name	|
456	|	Legionella jordanis Cherry et al. 1982	|		|	synonym	|
456	|	Legionella jordansis	|		|	misspelling	|
458	|	Legionella rubrilucens	|		|	scientific name	|
458	|	Legionella rubrilucens Brenner et al. 1985	|		|	synonym	|
459	|	Legionella sp.	|		|	scientific name	|
460	|	Legionella steigerwaltii	|		|	scientific name	|
460	|	Legionella steigerwaltii Brenner et al. 1985	|		|	synonym	|
461	|	Fluoribacter	|		|	scientific name	|
461	|	Fluoribacter Garrity et al. 1980	|		|	synonym	|
463	|	Fluoribacter dumoffii	|		|	scientific name	|
463	|	Fluoribacter dumoffii (Brenner et al. 1980) Brown et al. 1981	|		|	synonym	|
463	|	Legionella dumoffii	|		|	synonym	|
463	|	Legionella dumoffii Brenner et al. 1980	|		|	synonym	|
464	|	Fluoribacter gormanii	|		|	scientific name	|
464	|	Fluoribacter gormanii (Morris et al. 1980) Brown et al. 1981	|		|	synonym	|
464	|	Legionella gormanii	|		|	synonym	|
464	|	Legionella gormanii Morris et al. 1980	|		|	synonym	|
465	|	Tatlockia	|		|	scientific name	|
465	|	Tatlockia Garrity et al. 1980	|		|	synonym	|
466	|	Legionella maceachernii	|		|	synonym	|
466	|	Legionella maceachernii Brenner et al. 1985	|		|	synonym	|
466	|	Tatlockia maceachernii	|		|	scientific name	|
466	|	Tatlockia maceachernii (Brenner et al. 1985) Fox et al. 1991	|		|	synonym	|
468	|	Acinetobacteraceae	|		|	synonym	|
468	|	Branhamaceae	|		|	synonym	|
468	|	Moraxellaceae	|		|	scientific name	|
468	|	Moraxellaceae Rossau et al. 1991	|		|	synonym	|
469	|	Acinetobacter	|		|	scientific name	|
469	|	Acinetobacter Brisou and Prevot 1954	|		|	synonym	|
470	|	Acinetobacter baumanni	|		|	synonym	|
470	|	Acinetobacter baumannii	|		|	scientific name	|
470	|	Acinetobacter baumannii Bouvet and Grimont 1986	|		|	synonym	|
470	|	Acinetobacter baumannii str. AYE	|		|	includes	|
470	|	Bacterium anitratum	|		|	synonym	|
471	|	Micrococcus calco-aceticus Beijerinck 1911	|		|	synonym	|
471	|	Acinetobacter calcoaceticus	|		|	scientific name	|
471	|	Acinetobacter calcoaceticus(Beijerinck'11)Baumann et al.'68(AL'80)emend. Bouvet&Grimont'86	|		|	synonym	|
471	|	Micrococcus calcoaceticus	|		|	synonym	|
471	|	Moraxella calcoacetica	|		|	synonym	|
471	|	Neisseria winogradskyi	|		|	synonym	|
472	|	Acinetobacter sp.	|		|	scientific name	|
474	|	'Acinetobacter glutaminasificans'	|		|	synonym	|
474	|	Acinetobacter glutaminasifican	|		|	misspelling	|
474	|	Acinetobacter glutaminasificans	|		|	scientific name	|
475	|	Diplobacillus McNab 1904	|		|	synonym	|
475	|	Diplobacillus	|		|	synonym	|
475	|	Moraxella	|	Moraxella <genus>	|	scientific name	|
475	|	Moraxella Lwoff 1939	|		|	synonym	|
476	|	Haemophilus bovis Hauduroy et al. 1937	|		|	synonym	|
476	|	Moraxella duplex des bovids Lwoff 1939	|		|	synonym	|
476	|	Haemophilus bovis	|		|	synonym	|
476	|	Moraxella (subgen. Moraxella Lwoff 1939) bovis (Hauduroy et al. 1937) Bovre 1984	|		|	synonym	|
476	|	Moraxella bovis	|		|	scientific name	|
476	|	Moraxella bovis (Hauduroy et al. 1937) Murray 1948 (Approved Lists 1980)	|		|	synonym	|
476	|	Moraxella duplex des bovids	|		|	synonym	|
477	|	Bacillus lacunatus Eyre 1900	|		|	synonym	|
477	|	Diplobacille de la conjonctivite subaigue Morax 1896	|		|	synonym	|
477	|	Diplobacillus moraxenfeld McNab 1904	|		|	synonym	|
477	|	Bacillus lacunatus	|		|	synonym	|
477	|	Diplobacille de la conjonctivite subaigue	|		|	synonym	|
477	|	Diplobacillus moraxenfeld	|		|	synonym	|
477	|	Moraxella (subgen. Moraxella Lwoff 1939) lacunata (Eyre 1900) Bovre 1984	|		|	synonym	|
477	|	Moraxella lacunata	|		|	scientific name	|
477	|	Moraxella lacunata (Eyre 1900) Lwoff 1939 (Approved Lists 1980)	|		|	synonym	|
478	|	Bacillus duplex non liquefaciens Scarlett 1916	|		|	synonym	|
478	|	Bacillus duplex non liquefaciens	|		|	synonym	|
478	|	Moraxella (subgen. Moraxella Lwoff 1939) nonliquefaciens (Scarlett 1916) Bovre 1984	|		|	synonym	|
478	|	Moraxella nonliquefaciens	|		|	scientific name	|
478	|	Moraxella nonliquefaciens (Scarlett 1916) Lwoff 1939 (Approved Lists 1980)	|		|	synonym	|
479	|	Moraxella sp.	|		|	scientific name	|
480	|	Mikrokkokus catarrhalis (sic) Frosch and Kolle in Flugge 1896	|		|	synonym	|
480	|	Branhamella catarrhalis	|		|	synonym	|
480	|	Branhamella catarrhalis (Frosch and Kolle 1896) Catlin 1970 (Approved Lists 1980)	|		|	synonym	|
480	|	Mikrokkokus catarrhalis	|		|	synonym	|
480	|	Moraxella (subgen. Branhamella Catlin 1970) catarrhalis (Frosch and Kolle 1896) Bovre 1984	|		|	synonym	|
480	|	Moraxella catarralis	|		|	misspelling	|
480	|	Moraxella catarrhalis	|		|	scientific name	|
480	|	Moraxella catarrhalis (Frosch and Kolle1896) Henriksen and Bovre 1968	|		|	synonym	|
481	|	Neisseriaceae	|		|	scientific name	|
481	|	Neisseriaceae Prevot 1933 (Approved Lists 1980) emend. Dewhirst et al. 1989	|		|	synonym	|
481	|	Neisseriaceae Prevot 1933 (Approved Lists 1980) emend. Rossau et al. 1989	|		|	synonym	|
481	|	Simonsiellaceae	|		|	includes	|
481	|	Simonsiellaceae Steed 1962	|		|	includes	|
481	|	Vitreoscillaceae	|	Vitreoscillaceae <Neisseriaceae>	|	in-part	|
481	|	Vitreoscillaceae Pringsheim 1949 (Approved Lists 1980)	|	Vitreoscillaceae Pringsheim 1949 (Approved Lists 1980) <Neisseriaceae>	|	in-part	|
482	|	Gonococcus Lindau 1898	|		|	synonym	|
482	|	Merismopedia Zopf 1885	|		|	synonym	|
482	|	Gonococcus	|		|	synonym	|
482	|	Neisseria	|		|	scientific name	|
482	|	Neisseria Trevisan 1885	|		|	synonym	|
482	|	Nesseira	|		|	misspelling	|
483	|	Micrococcus cinereus von Lingelsheim 1906	|		|	synonym	|
483	|	Micrococcus cinereus	|		|	synonym	|
483	|	Neisseria cinerea	|		|	scientific name	|
483	|	Neisseria cinerea (von Lingelsheim 1906) Murray 1939	|		|	synonym	|
484	|	Neisseria flavescens	|		|	scientific name	|
484	|	Neisseria flavescens Branham 1930	|		|	synonym	|
485	|	Diplococcus gonorrhoeae (Zopf 1885) Lehmann and Neumann 1896	|		|	synonym	|
485	|	Gonococcus neisseri Lindau 1898	|		|	synonym	|
485	|	Merismopedia gonorrhoeae Zopf 1885	|		|	synonym	|
485	|	Micrococcus der gonorrhoe Neisser 1879	|		|	synonym	|
485	|	Micrococcus gonococcus Schroeter 1886	|		|	synonym	|
485	|	Micrococcus gonorrhoeae (Zopf 1885) Flugge 1886	|		|	synonym	|
485	|	Diplococcus gonorrhoeae	|		|	synonym	|
485	|	Gonococcus neisseri	|		|	synonym	|
485	|	Merismopedia gonorrhoeae	|		|	synonym	|
485	|	Micrococcus der gonorrhoe	|		|	synonym	|
485	|	Micrococcus gonococcus	|		|	synonym	|
485	|	Micrococcus gonorrhoeae	|		|	synonym	|
485	|	Neisseria gonorrheae	|		|	misspelling	|
485	|	Neisseria gonorrhoeae	|		|	scientific name	|
485	|	Neisseria gonorrhoeae (Zopf 1885) Trevisan 1885	|		|	synonym	|
485	|	Neisseria gonorrhoeae.	|		|	misspelling	|
485	|	Nesseria gonorrhoeae	|		|	misspelling	|
486	|	Neisseria lactamicus (sic) Hollis et al. 1969	|		|	synonym	|
486	|	Neisseria lactamica	|		|	scientific name	|
486	|	Neisseria lactamica Hollis et al. 1969	|		|	synonym	|
486	|	Neisseria lactamicus	|		|	synonym	|
487	|	Diplokokkus intracellularis meningitidis (sic) Weichselbaum 1887	|		|	synonym	|
487	|	Micrococcus intracellularis (Jaeger) Migula 1900	|		|	synonym	|
487	|	Micrococcus meningitidis cerebrospinalis Albrecht and Ghon 1901	|		|	synonym	|
487	|	Micrococcus meningitidis Albrecht and Ghon 1903	|		|	synonym	|
487	|	Neisseria weichselbaumii Trevisan 1889	|		|	synonym	|
487	|	Diplokokkus intracellularis meningitidis	|		|	synonym	|
487	|	Micrococcus intracellularis	|		|	synonym	|
487	|	Micrococcus meningitidis	|		|	synonym	|
487	|	Micrococcus meningitidis cerebrospinalis	|		|	synonym	|
487	|	Neisseria meningitidis	|		|	scientific name	|
487	|	Neisseria meningitidis (Albrecht and Ghon 1901) Murray 1929	|		|	synonym	|
487	|	Neisseria meningitidis.	|		|	misspelling	|
487	|	Neisseria weichselbaumii	|		|	synonym	|
488	|	Diplococcus mucosus von Lingelsheim 1906	|		|	synonym	|
488	|	Diplococcus mucosus	|		|	synonym	|
488	|	Neisseria mucosa	|		|	scientific name	|
488	|	Neisseria mucosa (von Lingelsheim 1906) Veron et al. 1959	|		|	synonym	|
488	|	Neisseria mucosa Veron et al. 1959 (sic)	|		|	synonym	|
489	|	Neisseria polysaccharea	|		|	scientific name	|
489	|	Neisseria polysaccharea Riou and Guibourdenche 1987	|		|	synonym	|
489	|	Neisseria polysacchareae	|		|	synonym	|
490	|	Diplococcos pharyngis siccus von Lingelsheim 1906	|		|	synonym	|
490	|	Diplococcus siccus von Lingelsheim 1908	|		|	synonym	|
490	|	Diplococcos pharyngis siccus	|		|	synonym	|
490	|	Diplococcus siccus	|		|	synonym	|
490	|	Neisseria sicca	|		|	scientific name	|
490	|	Neisseria sicca (von Lingelsheim 1908) Bergey et al. 1923	|		|	synonym	|
491	|	Neisseria meningitidis (group B)	|		|	synonym	|
491	|	Neisseria meningitidis (serogroup B)	|		|	synonym	|
491	|	Neisseria meningitidis group B	|		|	synonym	|
491	|	Neisseria meningitidis serogroup B	|		|	scientific name	|
492	|	Neisseria animalis	|		|	scientific name	|
492	|	Neisseria animalis Berger 1960	|		|	synonym	|
493	|	Neisseria canis	|		|	scientific name	|
493	|	Neisseria canis Berger 1962	|		|	synonym	|
494	|	Bergeriella denitrificans	|		|	scientific name	|
494	|	Bergeriella denitrificans (Berger 1962) Xie and Yokota 2005	|		|	synonym	|
494	|	Neisseria denitrificans	|		|	synonym	|
494	|	Neisseria denitrificans Berger 1962 (Approved Lists 1980)	|		|	synonym	|
495	|	Neisseria elongata	|		|	scientific name	|
495	|	Neisseria elongata Bovre and Holten 1970	|		|	synonym	|
496	|	Neisseria macaca	|		|	equivalent name	|
496	|	Neisseria macacae	|		|	scientific name	|
496	|	Neisseria macacae Vedros et al. 1983	|		|	synonym	|
497	|	Psychrobacter	|		|	scientific name	|
497	|	Psychrobacter Juni and Heym 1986	|		|	synonym	|
498	|	Psychrobacter immobilis	|		|	scientific name	|
498	|	Psychrobacter immobilis Juni and Heym 1986	|		|	synonym	|
499	|	Thermomicrobium	|		|	scientific name	|
499	|	Thermomicrobium Jackson et al. 1973	|		|	synonym	|
500	|	Thermomicrobium roseum	|		|	scientific name	|
500	|	Thermomicrobium roseum Jackson et al. 1973	|		|	synonym	|
502	|	Kingella denitrificans	|		|	scientific name	|
502	|	Kingella denitrificans Snell and Lapage 1976	|		|	synonym	|
504	|	Moraxella kingae Bovre et al. 1974	|		|	synonym	|
504	|	Moraxella kingii (sic) Henriksen and Bovre 1968	|		|	synonym	|
504	|	Kingella kingae	|		|	scientific name	|
504	|	Kingella kingae (Henriksen and Bovre 1968) Henriksen and Bovre 1976	|		|	synonym	|
504	|	Kingella kingii	|		|	equivalent name	|
504	|	Moraxella kingae	|		|	synonym	|
504	|	Moraxella kingii	|		|	synonym	|
505	|	Kingella orale	|		|	synonym	|
505	|	Kingella oralis	|		|	scientific name	|
505	|	Kingella oralis corrig. Dewhirst et al. 1993	|		|	synonym	|
506	|	Alcaligenaceae	|		|	scientific name	|
506	|	Alcaligenaceae De Ley et al. 1986	|		|	synonym	|
507	|	Alcaligenes	|		|	scientific name	|
507	|	Alcaligenes Castellani and Chalmers 1919	|		|	synonym	|
511	|	Alcaligenes faecalis	|		|	scientific name	|
511	|	Alcaligenes faecalis Castellani and Chalmers 1919 (Approved Lists 1980) emend. Rehfuss and Urban 2005	|		|	synonym	|
512	|	Alcaligenes sp.	|		|	scientific name	|
516	|	Alcaligenes hydrogenophilus Ohi et al. 1979	|		|	synonym	|
516	|	'Alcaligenes hydrogenophilus'	|		|	synonym	|
516	|	Alcaligenes hydrogenophilus	|		|	scientific name	|
517	|	Bordetella	|		|	scientific name	|
517	|	Bordetella Moreno-Lopez 1952 (Approved Lists 1980) emend. Von Wintzingerode et al. 2001	|		|	synonym	|
518	|	Alcaligenes bronchicanis (Ferry 1911) Haupt 1935	|		|	synonym	|
518	|	Alcaligenes bronchisepticus (Ferry 1912) Bergey et al. 1925	|		|	synonym	|
518	|	Bacillus bronchicanis Ferry 1911	|		|	synonym	|
518	|	Bacillus bronchisepticus Ferry 1912	|		|	synonym	|
518	|	Bacterium bronchisepticus (Ferry 1912) Evans 1918	|		|	synonym	|
518	|	Brucella bronchispetica (Ferry 1912) Topley and Wilson 1929	|		|	synonym	|
518	|	Haemophilus bronchisepticus (Ferry 1912) Wilson and Miles 1946	|		|	synonym	|
518	|	Alcaligenes bronchicanis	|		|	synonym	|
518	|	Alcaligenes bronchisepticus	|		|	synonym	|
518	|	Bacillus bronchicanis	|		|	synonym	|
518	|	Bacillus bronchisepticus	|		|	synonym	|
518	|	Bacterium bronchisepticus	|		|	synonym	|
518	|	Bordetella bronchiseptica	|		|	scientific name	|
518	|	Bordetella bronchiseptica (Ferry 1912) Moreno-Lopez 1952	|		|	synonym	|
518	|	Bordetella bronchiseptica@	|		|	misspelling	|
518	|	Brucella bronchispetica	|		|	synonym	|
518	|	Haemophilus bronchisepticus	|		|	synonym	|
519	|	Acinetobacter parapertussis (Eldering and Kendrick 1938) Steel and Cowan 1964	|		|	synonym	|
519	|	Bacillus parapertussis Eldering and Kendrick 1938	|		|	synonym	|
519	|	Haemophilus parapertussis (Eldering and Kendrick 1938) Wilson and Miles 1946	|		|	synonym	|
519	|	Acinetobacter parapertussis	|		|	synonym	|
519	|	Bacillus parapertussis	|		|	synonym	|
519	|	Bordetella parapertussis	|		|	scientific name	|
519	|	Bordetella parapertussis (Eldering and Kendrick 1938) Moreno-Lopez 1952	|		|	synonym	|
519	|	Haemophilus parapertussis	|		|	synonym	|
520	|	Bacterium tussis-convulsivae Lehmann and Neumann 1927	|		|	synonym	|
520	|	Haemophilus pertussis (Bergey et al. 1923) Pribram 1933	|		|	synonym	|
520	|	Hemophilus pertussis Bergey et al. 1923	|		|	synonym	|
520	|	Microbe de la coqueluche Bordet and Gengou 1906	|		|	synonym	|
520	|	Bacterium tussis-convulsivae	|		|	synonym	|
520	|	Bordetella pertussis	|		|	scientific name	|
520	|	Bordetella pertussis (Bergey et al. 1923) Moreno-Lopez 1952	|		|	synonym	|
520	|	Haemophilus pertussis	|		|	synonym	|
520	|	Hemophilus pertussis	|		|	synonym	|
520	|	Microbe de la coqueluche	|		|	synonym	|
521	|	Bordetella avium	|		|	scientific name	|
521	|	Bordetella avium Kersters et al. 1984	|		|	synonym	|
522	|	Acidiphilium	|		|	scientific name	|
522	|	Acidiphilium Harrison 1981 emend. Kishimoto et al. 1996	|		|	synonym	|
522	|	Acidiphilum	|		|	equivalent name	|
523	|	Acidiphilium angustum	|		|	scientific name	|
523	|	Acidiphilium angustum Wichlacz et al. 1986	|		|	synonym	|
523	|	Acidiphilum angustum	|		|	equivalent name	|
524	|	Acidiphilium cryptum	|		|	scientific name	|
524	|	Acidiphilium cryptum Harrison 1981	|		|	synonym	|
524	|	Acidiphilum cryptum	|		|	equivalent name	|
525	|	Acidiphilium facile	|		|	synonym	|
525	|	Acidiphilium facile corrig. Wichlacz et al. 1986	|		|	synonym	|
525	|	Acidiphilium facilis	|		|	synonym	|
525	|	Acidiphilum facilis	|		|	equivalent name	|
525	|	Acidocella facilis	|		|	scientific name	|
525	|	Acidocella facilis (Wichlacz et al. 1986) Kishimoto et al. 1996	|		|	synonym	|
526	|	Acidiphilium rubrum	|		|	scientific name	|
526	|	Acidiphilium rubrum Wichlacz et al. 1986	|		|	synonym	|
526	|	Acidiphilum rubrum	|		|	equivalent name	|
527	|	Acidiphilium sp.	|		|	scientific name	|
527	|	Acidiphilum sp.	|		|	equivalent name	|
528	|	Ochrobactrum	|		|	scientific name	|
528	|	Ochrobactrum Holmes et al. 1988	|		|	synonym	|
529	|	Ochrobactrum anthropi	|		|	scientific name	|
529	|	Ochrobactrum anthropi Holmes et al. 1988	|		|	synonym	|
531	|	Antarcticum vesiculatum	|		|	equivalent name	|
531	|	Polaribacter irgensii	|		|	scientific name	|
531	|	Polaribacter irgensii Gosink et al. 1998	|		|	synonym	|
531	|	Vesiculatum antarctica	|		|	equivalent name	|
532	|	Beijerinckia	|		|	scientific name	|
[truncated: 427,347 more rows]
