# Supplementary material for: TaxMan: a taxonomic database manager
Source: BMC Bioinformatics. 2006 Dec 18;7:536. doi: 10.1186/1471-2105-7-536 (PMC1766369; doi:10.1186/1471-2105-7-536)
Supplement: Additional file 1 — TaxMan. The TaxMan software package [file 1471-2105-7-536-S1.gz › taxman_1.1/taxman]

#!/usr/bin/perl
use strict;
use warnings;
use lib "./modules";
use Term::ANSIColor qw(:constants);
use Term::ReadLine;

use Menus qw/draw_menu/;

# do some prep here

# if there's a config file, let's use it
# we'll need to use the checkconfig module and import the config variable from the menusubs module

if (-e 'taxman.config'){
print "loading config file taxman.config\n\n\n";
use CheckConfig qw/ read_config/;
use MenuSubs qw/$config $readline_terminal_object/;
$config = read_config('taxman.config');
$readline_terminal_object = Term::ReadLine->new('taxman');
print "database name will be ", $config->{'database'}, "\n";
print "type a number followed by return to navigate between menus\n";
print "when asked to enter a filename, use tab to autocomplete\n";

	
}


print "\n\n";
draw_menu($Menus::top_menu);
