# Supplementary material for: TaxMan: a taxonomic database manager
Source: BMC Bioinformatics. 2006 Dec 18;7:536. doi: 10.1186/1471-2105-7-536 (PMC1766369; doi:10.1186/1471-2105-7-536)
Supplement: Additional file 1 — TaxMan. The TaxMan software package [file 1471-2105-7-536-S1.gz › taxman_1.1/taxman.config]

[database name]
database = tickbase

[gene names]
[!!!important!!! make sure there is no extra whitespace before or after synonyms]
ND6 = NADH6,nd6,nad6,NAD6,ND6,NADH dehydrogenase subunit 6,NADH dehydrogenase 6,5
COX1 = cytochrome c oxidase subunit 1,mtCO1,COI,coxi,coxI,COX1,CO1,COXI,co1,coi,cox1,cytochrome oxidase subunit 1,coI,cytochrome oxidase subunit I,cytochrome c oxidase subunit I,5
RNA_16S = 16S large subunit ribosomal RNA,16S large subunit ribosomal RNA,16S rRNA,16s rRNA,16S ribosomal RNA,l-rRNA,5
ND1 = ND1,nad1,NAD1,nd1,NADH dehydrogenase subunit 1,NADH dehydrogenase 1,NDI,NADH1,5
ND2 = nad2,nd2,NAD2,ND2,NADH dehydrogenase subunit 2,NADH dehydrogenase 2,5
ND4 = NAD4,ND4,nd4,nad4,NADH dehydrogenase subunit 4,NADH dehydrogenase 4,5
ATP6 = ATPase6,ATP6,ATPase 6,atp6,5
ND5 = nd5,NAD5,ND5,nad5,NADH dehydrogenase subunit 5,NADH dehydrogenase 5,5
COX2 = co2,COXII,cox2,coii,COII,COX2,coxii,CO2,cytochrome oxidase subunit 2,cytochrome oxidase subunit II,5
ATP8 = atp8,ATPase8,ATP8,ATPase 8,5
ND3 = nad3,ND3,NAD3,nd3,NADH dehydrogenase subunit 3,NADH dehydrogenase 3,5
CYTB = cytb,cob,CYTB,COB,cytochrome b,cytochrome b protein,5
COX3 = coiii,COX3,COIII,COXIII,CO3,coxiii,co3,cox3,cytochrome oxidase subunit 3,5
ND4L = NAD4l,ND4L,nad4L,nad4l,nd4L,nd4l,NAD4L,ND4l,NADH dehydrogenase subunit 4L NADH dehydrogenase 4L,5
RNA_12S = 12s rRNA,12S rRNA,12S ribosomal RNA,s-rRNA,5
RNA_SSU = 18S ribosomal RNA,18S small subunit ribosomal RNA,18S rRNA,5
RNA_LSU = 28S ribosomal RNA,28S large subunit ribosomal RNA,28S rRNA,5
EF1A = EF-1alpha,EF-1a,EF1a,EF1-alpha,elongation factor-1 alpha,elongation factor 1 alpha,1
WG = wg,Wg1,wg1,wingless,1
H3 = histone H3,Histone H3,H3,1
ACTIN = actin,1

[blastdb whitelist]
blast_taxa = 390897,383858,383857,382540,382538,373177,363225,356379,356347,354116,354114,351240,345573,344752,339859,339858,336262,334015,332670,332423,332421,332176,330728,329969,329963,328524,324332,320579,307441,302098,299468,299467,299325,299324,299323,299321,299317,299218,297010,296598,293957,292503,291265,291264,291263,291262,291261,290333,288317,288315,288313,287944,286009,285953,284239,284022,283373,282282,282261,282260,280675,280588,279272,278977,273521,273520,273519,267835,267130,267124,266944,266942,266495,262771,262585,261503,261498,261078,261076,261001,260819,260804,260614,260613,255365,255217,253126,245147,244216,241836,240496,235600,231028,228695,225159,224378,223998,223987,223211,221869,221867,221866,221863,221270,217708,217634,217509,217026,216259,215407,214438,213657,213494,211491,211488,210409,210202,208526,208525,208524,208518,205354,203167,202257,197043,196253,195264,194544,194526,194415,194408,191871,191197,189538,186578,185689,185453,184539,183540,181478,181476,181474,181472,181470,181467,181466,181464,181461,181460,181459,181455,181453,181450,181447,181445,181443,181440,181438,181437,181435,181433,181431,181429,181425,181422,181418,181417,181412,181410,181408,181406,181404,181399,181397,181393,181088,180454,178880,178879,176285,174156,174155,171366,170206,170203,170202,170199,170196,170193,170189,169756,169291,167934,167933,166789,166256,164972,164648,164528,163822,162630,160595,159971,159957,159859,159310,159185,158387,156992,156989,156988,156987,154819,154811,154808,154587,154580,154579,151525,150090,149986,149983,149982,149980,149978,148607,147466,147464,145527,145266,143942,143900,143895,143894,143525,143401,143350,143348,143345,143344,143342,143340,143339,143337,143336,143334,143333,143332,143330,143328,143327,143326,143325,143323,143322,143321,143315,143314,143313,143307,143306,141976,141262,140016,139722,137881,137522,136490,136300,135595,134762,134760,134758,134600,133434,130930,129788,129043,128390,126671,126614,126353,126282,123226,121402,121285,120839,120496,118797,118157,118154,118141,115427,115425,113540,113391,113382,113097,111290,111067,110926,110108,109461,109271,107992,107241,106881,106106,105295,104688,103832,103812,103695,101701,101700,101699,100899,99883,97956,97271,96460,95602,94961,94939,94919,94835,94420,94237,94117,93934,93892,93504,92651,91975,90758,89825,89462,89055,88713,88682,88671,88663,88656,88556,88029,86975,86967,86966,86964,86963,86962,86961,86232,86220,85585,85123,85097,84350,84346,84335,83875,82366,81930,81927,81907,81578,81385,81370,79736,79674,79626,78873,78451,77803,76841,75939,75445,75140,74940,74920,73815,73431,72491,72053,72036,71854,71759,71757,71674,71223,70543,70342,69944,69293,68509,68449,65647,65637,65632,64108,63415,62698,62324,62295,62275,62061,61976,61971,61622,61620,61616,61318,61127,61126,61125,61084,60889,60711,60585,60560,60532,60517,59729,59655,59538,59291,58777,57847,57578,57553,57550,57547,57486,57251,57242,57073,56549,55752,55544,55540,55149,55117,54971,54905,54904,54341,54181,54133,54026,52888,52775,52437,52436,52224,52188,52110,52108,52100,51751,51511,51337,51031,51022,50589,50562,50365,49895,48850,48752,48744,48742,48723,48717,48550,48457,48193,48165,48164,48163,47700,47692,46761,46287,46218,44522,43780,43700,43455,43116,43107,42892,42725,42552,42486,42377,42349,41697,41261,40151,38744,38654,38632,38626,38616,38614,38123,37737,37699,37698,37696,37349,37347,37083,37064,37040,37036,37003,36977,36802,36704,36673,36667,36310,36212,36137,36100,35080,35052,34899,34886,34771,34758,34632,34615,34612,34594,34587,34582,34576,34570,34513,34508,34504,33562,33559,33556,33548,33543,33528,32536,31033,30993,30790,30637,30630,30538,30521,30468,30397,30385,30335,30099,29159,29158,29144,29139,29137,29084,29082,29073,29057,29022,29017,28835,28833,28795,28708,27828,27779,27706,27687,27675,27615,27610,27604,27602,27589,27405,13735,13679,13677,13616,13477,13353,13262,10224,10169,10141,10116,10092,10090,10029,9986,9983,9978,9940,9925,9915,9913,9888,9886,9870,9860,9833,9823,9818,9813,9809,9807,9796,9793,9785,9783,9773,9771,9770,9769,9768,9767,9764,9755,9742,9725,9720,9711,9685,9644,9643,9615,9614,9612,9606,9601,9600,9598,9597,9593,9580,9557,9546,9544,9534,9514,9477,9470,9457,9447,9417,9407,9375,9371,9365,9361,9354,9337,9333,9319,9310,9301,9293,9280,9267,9261,9258,9034,9033,9032,9031,8996,8954,8928,8853,8851,8823,8811,8805,8801,8797,8795,8790,8787,8769,8574,8519,8517,8508,8502,8501,8499,8496,8479,8469,8456,8453,8409,8364,8355,8346,8345,8298,8296,8276,8255,8242,8235,8228,8226,8187,8127,8090,8073,8058,8056,8049,8038,8036,8030,8022,8010,7998,7980,7962,7957,7955,7943,7939,7938,7937,7936,7932,7928,7924,7918,7917,7913,7904,7903,7897,7892,7883,7871,7830,7797,7792,7769,7764,7757,7748,7741,7740,7739,7729,7719,7668,7656,7640,7612,7602,7594,7580,7552,7469,7460,7245,7240,7238,7227,7226,7213,7165,7160,7119,7092,7091,7070,7038,7004,6938,6876,6850,6763,6736,6723,6687,6674,6669,6661,6645,6637,6625,6617,6610,6577,6565,6551,6550,6526,6500,6431,6398,6359,6334,6287,6282,6279,6269,6253,6248,6239,6216,6211,6210,6207,6204,6192,6189,6185,6183,6182
