# Supplementary material for: TaxMan: a taxonomic database manager
Source: BMC Bioinformatics. 2006 Dec 18;7:536. doi: 10.1186/1471-2105-7-536 (PMC1766369; doi:10.1186/1471-2105-7-536)
Supplement: Additional file 1 — TaxMan. The TaxMan software package [file 1471-2105-7-536-S1.gz › taxman_1.1/est2.gb]

LOCUS       BM293390                 703 bp    mRNA    linear   EST 01-JUL-2002
DEFINITION  EST575932 AvSG Amblyomma variegatum cDNA clone AVABS96 5' end, mRNA
            sequence.
ACCESSION   BM293390
VERSION     BM293390.1  GI:21643357
KEYWORDS    EST.
SOURCE      Amblyomma variegatum
  ORGANISM  Amblyomma variegatum
            Eukaryota; Metazoa; Arthropoda; Chelicerata; Arachnida; Acari;
            Parasitiformes; Ixodida; Ixodoidea; Ixodidae; Amblyomma.
REFERENCE   1  (bases 1 to 703)
  AUTHORS   Nene,V., Lee,D., Quackenbush,J., Skilton,R., Mwaura,S.,
            Gardner,M.J. and Bishop,R.
  TITLE     AvGI, an index of genes transcribed in the salivary glands of the
            ixodid tick Amblyomma variegatum
  JOURNAL   Int. J. Parasitol. 32 (12), 1447-1456 (2002)
   PUBMED   12392910
COMMENT     Contact: Vish Nene
            Parasite Genomics Group
            The Institute for Genomic Research
            9712 Medical Center Drive, Rockville, MD 20850, USA
            Tel: 301-610-5968
            Fax: 301-838-0208
            Email: nene@tigr.org
            Seq primer: M13 reverse.
FEATURES             Location/Qualifiers
     source          1..703
                     /organism="Amblyomma variegatum"
                     /mol_type="mRNA"
                     /db_xref="taxon:34610"
                     /clone="AVABS96"
                     /tissue_type="Salivary glands"
                     /dev_stage="Adult"
                     /lab_host="E.coli strain DH10B-TonA"
                     /clone_lib="AvSG"
                     /note="Vector: pCMV-SPORT6.1; Salivary glands were
                     dissected on day five after initiation of feeding. Total
                     RNA was prepared using acid guanidium
                     thiocyanate-phenol-chloroform extraction. The cDNA library
                     was custom prepared by Invitrogen Corporation. Briefly,
                     first strand cDNA was primed using oligo(dT) containing a
                     NotI site. Size fractionated double stranded cDNA was
                     ligated to EcoRV-NotI cleaved vector and electroporated
                     into E.coli."
ORIGIN      
        1 cagccgtttc ggcgtttggg ttttggctct ttgtttctgt gctgtcggtg cggtgtccag
       61 ggttagggca gggaggacgt tactgtagcg tttcgcacgt caccgagcac aatgtcatct
      121 cgaaagagtt tgttcagtga ccttggcaaa gcaacccttc gtggtatccg aaaatgcccg
      181 aagtgcggca cctacaacgg tactcgcggc gtgcgttgca aaaacaaggc gtgcgacgaa
      241 gtgtttcggg aacacggcgt gcgcaaacgg ggcgctgacg ccgtgcagtt gcacgctccg
      301 gcaccaggtc agcttttctc cgtgcgtcta cagcggggcg aggcgcgaac cttcgtgcaa
      361 ctgtcagccg aaggtagcgc gcagtgcgag ggctgccaag gttcaccggg ctgcgctcac
      421 gtgcaggccg cgctgcgctg cagcgcccag gcccaggcac tgccattgaa accgtctgtc
      481 gtggaagccc aagaggagag tgttcgagat gccatctgga agctggccgc ttctgagggc
      541 ccgccactgg tgcagcgcgt ctcgagagca gtgctggtag cccgacgcca gggtggcttc
      601 gtgcacgtgc ggcttagtcc cgggcgccaa ctgcgttgcg ccgactgtgg ccgttcgaag
      661 caggctgtgt ccactcatac gcatgcatgt gtgcactcac cag
//

LOCUS       BM293389                 755 bp    mRNA    linear   EST 01-JUL-2002
DEFINITION  EST575931 AvSG Amblyomma variegatum cDNA clone AVABS95 5' end, mRNA
            sequence.
ACCESSION   BM293389
VERSION     BM293389.1  GI:21643356
KEYWORDS    EST.
SOURCE      Amblyomma variegatum
  ORGANISM  Amblyomma variegatum
            Eukaryota; Metazoa; Arthropoda; Chelicerata; Arachnida; Acari;
            Parasitiformes; Ixodida; Ixodoidea; Ixodidae; Amblyomma.
REFERENCE   1  (bases 1 to 755)
  AUTHORS   Nene,V., Lee,D., Quackenbush,J., Skilton,R., Mwaura,S.,
            Gardner,M.J. and Bishop,R.
  TITLE     AvGI, an index of genes transcribed in the salivary glands of the
            ixodid tick Amblyomma variegatum
  JOURNAL   Int. J. Parasitol. 32 (12), 1447-1456 (2002)
   PUBMED   12392910
COMMENT     Contact: Vish Nene
            Parasite Genomics Group
            The Institute for Genomic Research
            9712 Medical Center Drive, Rockville, MD 20850, USA
            Tel: 301-610-5968
            Fax: 301-838-0208
            Email: nene@tigr.org
            Seq primer: M13 reverse.
FEATURES             Location/Qualifiers
     source          1..755
                     /organism="Amblyomma variegatum"
                     /mol_type="mRNA"
                     /db_xref="taxon:34610"
                     /clone="AVABS95"
                     /tissue_type="Salivary glands"
                     /dev_stage="Adult"
                     /lab_host="E.coli strain DH10B-TonA"
                     /clone_lib="AvSG"
                     /note="Vector: pCMV-SPORT6.1; Salivary glands were
                     dissected on day five after initiation of feeding. Total
                     RNA was prepared using acid guanidium
                     thiocyanate-phenol-chloroform extraction. The cDNA library
                     was custom prepared by Invitrogen Corporation. Briefly,
                     first strand cDNA was primed using oligo(dT) containing a
                     NotI site. Size fractionated double stranded cDNA was
                     ligated to EcoRV-NotI cleaved vector and electroporated
                     into E.coli."
ORIGIN      
        1 tccacgccac cctttggggc ggtatgaatc gtacggctga gataacctta tcaagtttaa
       61 gtagtaaaga gaccgccatg ccaggtgttt gtagtaattt tagtagtagt tgtccggaca
      121 acaccatgag gacgctgctg cgccactact gtatctctct gggtgctggg cctctgtggt
      181 gctcctgatg cgccccatgc cgccgacgtg tcgctgtcaa gcacaggagg cagcggcgtg
      241 gggtctctga aagcgccccc tgtggacaac tcccatgttc gaaagggagg agagctgttt
      301 gcgcggcagt ggagcgagga agcggtgcgg ctgacgttcc gctgccgtct gacggagcag
      361 acggaggtga actgggaaac tgtgctgtgc gagggcaggc tgtatgtgca gctgccgtcc
      421 tgcgtgctgc cagacggctc ccgcgaagcc tttgtcacac tcctcgagtt tgctgaggag
      481 cagctgggtt gcacccatgt cctggtcttc ttcaacaagg accgcaatga cagagctggc
      541 attgtgcgca cgttcatgtt cctgggcttc actgtcctgg ccccgggaca tccccttgtg
      601 ccacaatcca cttctgaagg gctcctgtac atggcttaca ccatcgagtg agacatggcg
      661 gacaccaccg acaacccact gcgcttcctg gctctactgc tgcaccaata gtttcttcgt
      721 tttgttcctt tttctgcaac tctttcggga ggaga
//

LOCUS       BM293388                 682 bp    mRNA    linear   EST 01-JUL-2002
DEFINITION  EST575930 AvSG Amblyomma variegatum cDNA clone AVABS94 5' end, mRNA
            sequence.
ACCESSION   BM293388
VERSION     BM293388.1  GI:21643355
KEYWORDS    EST.
SOURCE      Amblyomma variegatum
  ORGANISM  Amblyomma variegatum
            Eukaryota; Metazoa; Arthropoda; Chelicerata; Arachnida; Acari;
            Parasitiformes; Ixodida; Ixodoidea; Ixodidae; Amblyomma.
REFERENCE   1  (bases 1 to 682)
  AUTHORS   Nene,V., Lee,D., Quackenbush,J., Skilton,R., Mwaura,S.,
            Gardner,M.J. and Bishop,R.
  TITLE     AvGI, an index of genes transcribed in the salivary glands of the
            ixodid tick Amblyomma variegatum
  JOURNAL   Int. J. Parasitol. 32 (12), 1447-1456 (2002)
   PUBMED   12392910
COMMENT     Contact: Vish Nene
            Parasite Genomics Group
            The Institute for Genomic Research
            9712 Medical Center Drive, Rockville, MD 20850, USA
            Tel: 301-610-5968
            Fax: 301-838-0208
            Email: nene@tigr.org
            Seq primer: M13 reverse.
FEATURES             Location/Qualifiers
     source          1..682
                     /organism="Amblyomma variegatum"
                     /mol_type="mRNA"
                     /db_xref="taxon:34610"
                     /clone="AVABS94"
                     /tissue_type="Salivary glands"
                     /dev_stage="Adult"
                     /lab_host="E.coli strain DH10B-TonA"
                     /clone_lib="AvSG"
                     /note="Vector: pCMV-SPORT6.1; Salivary glands were
                     dissected on day five after initiation of feeding. Total
                     RNA was prepared using acid guanidium
                     thiocyanate-phenol-chloroform extraction. The cDNA library
                     was custom prepared by Invitrogen Corporation. Briefly,
                     first strand cDNA was primed using oligo(dT) containing a
                     NotI site. Size fractionated double stranded cDNA was
                     ligated to EcoRV-NotI cleaved vector and electroporated
                     into E.coli."
ORIGIN      
        1 cggtggctcc ttggtgattg ctccatgctc acatgtgggc cacatcttcc gtgactacca
       61 cccgtacaaa tttccaagca acaaggacac acatggcatc aatacggccc ggcttgcaga
      121 agtatggatg gacaactaca agtactactt ctaccagaac cgcccagaac tcaggaaaat
      181 ggcctttggt gatatctctg ataggaaagc cctccgcaac aagctgaaat gcaagtcttt
      241 caagtggtac ctggacaata tataccccaa caagtttgtg cctagcgaga aagtgtttgc
      301 ctttggaaat gcaaagaatc caaatacggg catgtgtctt gactccatga gccacaacta
      361 cgacaacaca gaaccattgg gcatctaccc ttgccacaag gacacgaaca gtggtggaaa
      421 ccagctggtg tcatacacgt ggcgacacga gattcgcaag gaggatagct gtgcagaact
      481 gggaggtcat ccatccgaag gggacaagac tggccgcaag gtcatgatgg cgccatgcgg
      541 agaaggcaca gagtccgaag agcggcagcg gtgggaccac acctcgtggt gggccgctga
      601 agcaccggct gacaggtctg tgcatcgagg cggcctctag tgagcaggac gccgtgctgg
      661 ccaagccctg cactggtggt ca
//

LOCUS       BM293387                 316 bp    mRNA    linear   EST 01-JUL-2002
DEFINITION  EST575929 AvSG Amblyomma variegatum cDNA clone AVABS93 5' end, mRNA
            sequence.
ACCESSION   BM293387
VERSION     BM293387.1  GI:21643354
KEYWORDS    EST.
SOURCE      Amblyomma variegatum
  ORGANISM  Amblyomma variegatum
            Eukaryota; Metazoa; Arthropoda; Chelicerata; Arachnida; Acari;
            Parasitiformes; Ixodida; Ixodoidea; Ixodidae; Amblyomma.
REFERENCE   1  (bases 1 to 316)
  AUTHORS   Nene,V., Lee,D., Quackenbush,J., Skilton,R., Mwaura,S.,
            Gardner,M.J. and Bishop,R.
  TITLE     AvGI, an index of genes transcribed in the salivary glands of the
            ixodid tick Amblyomma variegatum
  JOURNAL   Int. J. Parasitol. 32 (12), 1447-1456 (2002)
   PUBMED   12392910
COMMENT     Contact: Vish Nene
            Parasite Genomics Group
            The Institute for Genomic Research
            9712 Medical Center Drive, Rockville, MD 20850, USA
            Tel: 301-610-5968
            Fax: 301-838-0208
            Email: nene@tigr.org
            Seq primer: M13 reverse.
FEATURES             Location/Qualifiers
     source          1..316
                     /organism="Amblyomma variegatum"
                     /mol_type="mRNA"
                     /db_xref="taxon:34610"
                     /clone="AVABS93"
                     /tissue_type="Salivary glands"
                     /dev_stage="Adult"
                     /lab_host="E.coli strain DH10B-TonA"
                     /clone_lib="AvSG"
                     /note="Vector: pCMV-SPORT6.1; Salivary glands were
                     dissected on day five after initiation of feeding. Total
                     RNA was prepared using acid guanidium
                     thiocyanate-phenol-chloroform extraction. The cDNA library
                     was custom prepared by Invitrogen Corporation. Briefly,
                     first strand cDNA was primed using oligo(dT) containing a
                     NotI site. Size fractionated double stranded cDNA was
                     ligated to EcoRV-NotI cleaved vector and electroporated
                     into E.coli."
ORIGIN      
        1 cgcagctgat aggagctagc agcacttccc ccatcctgtt tcctaaagtc gttccgataa
       61 accgcttgtc gcggctccga gggcacatga ggcagtggtt gtggttgacg cgagctgagc
      121 tgtagctatg gacgagacta gcaggtgctg cgaaaagccc ggaagtagca acggagccca
      181 aagtggcacg gctacaacct acggatggaa gtggcagaca actctgcaaa cacatcggaa
      241 ccacctccag atgcattggc aggtggggac cacaatgggg ccggagacat tgaactggcc
      301 agaggcgtcg tgaggg
//

LOCUS       BM293386                 144 bp    mRNA    linear   EST 01-JUL-2002
DEFINITION  EST575928 AvSG Amblyomma variegatum cDNA clone AVABS92 5' end, mRNA
            sequence.
ACCESSION   BM293386
VERSION     BM293386.1  GI:21643353
KEYWORDS    EST.
SOURCE      Amblyomma variegatum
  ORGANISM  Amblyomma variegatum
            Eukaryota; Metazoa; Arthropoda; Chelicerata; Arachnida; Acari;
            Parasitiformes; Ixodida; Ixodoidea; Ixodidae; Amblyomma.
REFERENCE   1  (bases 1 to 144)
  AUTHORS   Nene,V., Lee,D., Quackenbush,J., Skilton,R., Mwaura,S.,
            Gardner,M.J. and Bishop,R.
  TITLE     AvGI, an index of genes transcribed in the salivary glands of the
            ixodid tick Amblyomma variegatum
  JOURNAL   Int. J. Parasitol. 32 (12), 1447-1456 (2002)
   PUBMED   12392910
COMMENT     Other_ESTs: EST575927
            Contact: Vish Nene
            Parasite Genomics Group
            The Institute for Genomic Research
            9712 Medical Center Drive, Rockville, MD 20850, USA
            Tel: 301-610-5968
            Fax: 301-838-0208
            Email: nene@tigr.org
            Seq primer: M13 reverse.
FEATURES             Location/Qualifiers
     source          1..144
                     /organism="Amblyomma variegatum"
                     /mol_type="mRNA"
                     /db_xref="taxon:34610"
                     /clone="AVABS92"
                     /tissue_type="Salivary glands"
                     /dev_stage="Adult"
                     /lab_host="E.coli strain DH10B-TonA"
                     /clone_lib="AvSG"
                     /note="Vector: pCMV-SPORT6.1; Salivary glands were
                     dissected on day five after initiation of feeding. Total
                     RNA was prepared using acid guanidium
                     thiocyanate-phenol-chloroform extraction. The cDNA library
                     was custom prepared by Invitrogen Corporation. Briefly,
                     first strand cDNA was primed using oligo(dT) containing a
                     NotI site. Size fractionated double stranded cDNA was
                     ligated to EcoRV-NotI cleaved vector and electroporated
                     into E.coli."
ORIGIN      
        1 gtcgagagaa agacaccagg cagagcacca caaccatgaa tgtttttctt gcaggctccc
       61 tcctgtttgc agcgtcgctg acatgcggtt ctgctgctgc cggaaggaag actgacgttt
      121 tctgagatgc tcttggcggt agtg
//

LOCUS       BM293385                 328 bp    mRNA    linear   EST 01-JUL-2002
DEFINITION  EST575927 AvSG Amblyomma variegatum cDNA clone AVABS92 3' end, mRNA
            sequence.
ACCESSION   BM293385
VERSION     BM293385.1  GI:21643352
KEYWORDS    EST.
SOURCE      Amblyomma variegatum
  ORGANISM  Amblyomma variegatum
            Eukaryota; Metazoa; Arthropoda; Chelicerata; Arachnida; Acari;
            Parasitiformes; Ixodida; Ixodoidea; Ixodidae; Amblyomma.
REFERENCE   1  (bases 1 to 328)
  AUTHORS   Nene,V., Lee,D., Quackenbush,J., Skilton,R., Mwaura,S.,
            Gardner,M.J. and Bishop,R.
  TITLE     AvGI, an index of genes transcribed in the salivary glands of the
            ixodid tick Amblyomma variegatum
  JOURNAL   Int. J. Parasitol. 32 (12), 1447-1456 (2002)
   PUBMED   12392910
COMMENT     Other_ESTs: EST575928
            Contact: Vish Nene
            Parasite Genomics Group
            The Institute for Genomic Research
            9712 Medical Center Drive, Rockville, MD 20850, USA
            Tel: 301-610-5968
            Fax: 301-838-0208
            Email: nene@tigr.org
            Seq primer: M13 forward.
FEATURES             Location/Qualifiers
     source          1..328
                     /organism="Amblyomma variegatum"
                     /mol_type="mRNA"
                     /db_xref="taxon:34610"
                     /clone="AVABS92"
                     /tissue_type="Salivary glands"
                     /dev_stage="Adult"
                     /lab_host="E.coli strain DH10B-TonA"
                     /clone_lib="AvSG"
                     /note="Vector: pCMV-SPORT6.1; Salivary glands were
                     dissected on day five after initiation of feeding. Total
                     RNA was prepared using acid guanidium
                     thiocyanate-phenol-chloroform extraction. The cDNA library
                     was custom prepared by Invitrogen Corporation. Briefly,
                     first strand cDNA was primed using oligo(dT) containing a
                     NotI site. Size fractionated double stranded cDNA was
                     ligated to EcoRV-NotI cleaved vector and electroporated
                     into E.coli."
ORIGIN      
        1 aaggaaagag tagctttatt tagtttgtaa tcatctttag gagcagttat accgcattag
       61 tactatacgc tggaagcact tcccagtttt cgcttggagc agctgataca cgtcactctt
      121 gtcctgtggc ggcggaagca cctgccttcg gtgaaggcgc ctgaccactt ccagatccgc
      181 ttgagccaag cgtggcgcca ccgcttccag catgcgcacc gaaagcaact ccaaatgcag
      241 gaaccccgaa tccggaactg cttccgtgtg aggaaccaaa gccgccacca aaaccacttc
      301 caaaaccgct gttatagaca ccgtcgaa
//

LOCUS       BM293384                 745 bp    mRNA    linear   EST 01-JUL-2002
DEFINITION  EST575926 AvSG Amblyomma variegatum cDNA clone AVABS91 5' end, mRNA
            sequence.
ACCESSION   BM293384
VERSION     BM293384.1  GI:21643351
KEYWORDS    EST.
SOURCE      Amblyomma variegatum
  ORGANISM  Amblyomma variegatum
            Eukaryota; Metazoa; Arthropoda; Chelicerata; Arachnida; Acari;
            Parasitiformes; Ixodida; Ixodoidea; Ixodidae; Amblyomma.
REFERENCE   1  (bases 1 to 745)
  AUTHORS   Nene,V., Lee,D., Quackenbush,J., Skilton,R., Mwaura,S.,
            Gardner,M.J. and Bishop,R.
  TITLE     AvGI, an index of genes transcribed in the salivary glands of the
            ixodid tick Amblyomma variegatum
  JOURNAL   Int. J. Parasitol. 32 (12), 1447-1456 (2002)
   PUBMED   12392910
COMMENT     Other_ESTs: EST575925
            Contact: Vish Nene
            Parasite Genomics Group
            The Institute for Genomic Research
            9712 Medical Center Drive, Rockville, MD 20850, USA
            Tel: 301-610-5968
            Fax: 301-838-0208
            Email: nene@tigr.org
            Seq primer: M13 reverse.
FEATURES             Location/Qualifiers
     source          1..745
                     /organism="Amblyomma variegatum"
                     /mol_type="mRNA"
                     /db_xref="taxon:34610"
                     /clone="AVABS91"
                     /tissue_type="Salivary glands"
                     /dev_stage="Adult"
                     /lab_host="E.coli strain DH10B-TonA"
                     /clone_lib="AvSG"
                     /note="Vector: pCMV-SPORT6.1; Salivary glands were
                     dissected on day five after initiation of feeding. Total
                     RNA was prepared using acid guanidium
                     thiocyanate-phenol-chloroform extraction. The cDNA library
                     was custom prepared by Invitrogen Corporation. Briefly,
                     first strand cDNA was primed using oligo(dT) containing a
                     NotI site. Size fractionated double stranded cDNA was
                     ligated to EcoRV-NotI cleaved vector and electroporated
                     into E.coli."
ORIGIN      
        1 ctgcacccct cgcagcgcgg atggcgagct tactgcccag tcccttatcg ccaccgagcg
       61 acgacttgac gtcggtggcg tttttcgggc gcaccgcatg gactaccacc actacgctgc
      121 ccggtctgtc cctgagccgt ggctttggct gccggccgtg cactccggag acgccggacg
      181 actcgtccag ccgcgagtcc gatggcggtt gttctcctgg tcgcggcatc ggcaaggaag
      241 acggctgctc agcggacgcc tgctccacgg tgacttcgtc ctcttcggca gcgatgtctc
      301 ccaagtcggc gtacaagcac gttccccacc gcgagaagcc gccgcacctg gtcgccagga
      361 ggaacgcccg cgagcggcgc agggtgcagg cggtcaacaa cgccttctcc cggctacgaa
      421 agttcgtgcc cgtggaaaac agagccaaga gactgtcgaa ggtcaagact cttcacaagg
      481 ccatcgagta catccaggcg ctttcaggtc tcttagaaga agcagacaag ggtgtgacat
      541 catcttctgc tcctgaagac gtatgtgctt ccagcactgt gtaccaagaa gcagcagcgc
      601 ctgtctgtga acagggaaat gatgctagtc agcgatggat tacattagaa aacgcatccg
      661 tgtgcgcagg agagagctat cctcctttca tactcgactt ctacgaagat tacggcatcg
      721 cattcgcaag ctgacttcct gcgga
//

LOCUS       BM293383                 205 bp    mRNA    linear   EST 01-JUL-2002
DEFINITION  EST575925 AvSG Amblyomma variegatum cDNA clone AVABS91 3' end, mRNA
            sequence.
ACCESSION   BM293383
VERSION     BM293383.1  GI:21643350
KEYWORDS    EST.
SOURCE      Amblyomma variegatum
  ORGANISM  Amblyomma variegatum
            Eukaryota; Metazoa; Arthropoda; Chelicerata; Arachnida; Acari;
            Parasitiformes; Ixodida; Ixodoidea; Ixodidae; Amblyomma.
REFERENCE   1  (bases 1 to 205)
  AUTHORS   Nene,V., Lee,D., Quackenbush,J., Skilton,R., Mwaura,S.,
            Gardner,M.J. and Bishop,R.
  TITLE     AvGI, an index of genes transcribed in the salivary glands of the
            ixodid tick Amblyomma variegatum
  JOURNAL   Int. J. Parasitol. 32 (12), 1447-1456 (2002)
   PUBMED   12392910
COMMENT     Other_ESTs: EST575926
            Contact: Vish Nene
            Parasite Genomics Group
            The Institute for Genomic Research
            9712 Medical Center Drive, Rockville, MD 20850, USA
            Tel: 301-610-5968
            Fax: 301-838-0208
            Email: nene@tigr.org
            Seq primer: M13 forward.
FEATURES             Location/Qualifiers
     source          1..205
                     /organism="Amblyomma variegatum"
                     /mol_type="mRNA"
                     /db_xref="taxon:34610"
                     /clone="AVABS91"
                     /tissue_type="Salivary glands"
                     /dev_stage="Adult"
                     /lab_host="E.coli strain DH10B-TonA"
                     /clone_lib="AvSG"
                     /note="Vector: pCMV-SPORT6.1; Salivary glands were
                     dissected on day five after initiation of feeding. Total
                     RNA was prepared using acid guanidium
                     thiocyanate-phenol-chloroform extraction. The cDNA library
                     was custom prepared by Invitrogen Corporation. Briefly,
                     first strand cDNA was primed using oligo(dT) containing a
                     NotI site. Size fractionated double stranded cDNA was
                     ligated to EcoRV-NotI cleaved vector and electroporated
                     into E.coli."
ORIGIN      
        1 ggacaaagtt ttattgaatt tggagattct tgtctcaaga aaaaaaaaag taaaaagggc
       61 tatttaccac ccaaaaaagt gaaacaaatg tagagtgaaa ctgaaccaga aataaaaaaa
      121 aactgacggg actaggacaa ctctgtaatg cctcttggac aggaacattt ccgagtaaaa
      181 ccataaacaa ccgcgtcggc agaac
//

LOCUS       BM293382                 523 bp    mRNA    linear   EST 01-JUL-2002
DEFINITION  EST575924 AvSG Amblyomma variegatum cDNA clone AVABS90 5' end, mRNA
            sequence.
ACCESSION   BM293382
VERSION     BM293382.1  GI:21643349
KEYWORDS    EST.
SOURCE      Amblyomma variegatum
  ORGANISM  Amblyomma variegatum
            Eukaryota; Metazoa; Arthropoda; Chelicerata; Arachnida; Acari;
            Parasitiformes; Ixodida; Ixodoidea; Ixodidae; Amblyomma.
REFERENCE   1  (bases 1 to 523)
  AUTHORS   Nene,V., Lee,D., Quackenbush,J., Skilton,R., Mwaura,S.,
            Gardner,M.J. and Bishop,R.
  TITLE     AvGI, an index of genes transcribed in the salivary glands of the
            ixodid tick Amblyomma variegatum
  JOURNAL   Int. J. Parasitol. 32 (12), 1447-1456 (2002)
   PUBMED   12392910
COMMENT     Other_ESTs: EST575923
            Contact: Vish Nene
            Parasite Genomics Group
            The Institute for Genomic Research
            9712 Medical Center Drive, Rockville, MD 20850, USA
            Tel: 301-610-5968
            Fax: 301-838-0208
            Email: nene@tigr.org
            Seq primer: M13 reverse.
FEATURES             Location/Qualifiers
     source          1..523
                     /organism="Amblyomma variegatum"
                     /mol_type="mRNA"
                     /db_xref="taxon:34610"
                     /clone="AVABS90"
                     /tissue_type="Salivary glands"
                     /dev_stage="Adult"
                     /lab_host="E.coli strain DH10B-TonA"
                     /clone_lib="AvSG"
                     /note="Vector: pCMV-SPORT6.1; Salivary glands were
                     dissected on day five after initiation of feeding. Total
                     RNA was prepared using acid guanidium
                     thiocyanate-phenol-chloroform extraction. The cDNA library
                     was custom prepared by Invitrogen Corporation. Briefly,
                     first strand cDNA was primed using oligo(dT) containing a
                     NotI site. Size fractionated double stranded cDNA was
                     ligated to EcoRV-NotI cleaved vector and electroporated
                     into E.coli."
ORIGIN      
        1 ggggctgggg ctccggcctc ggcggtgttg gtctctacgg cctcggaggt ggcttaggcg
       61 gcttgagcgg cttgggaggc ctgtacggct tgggaggcct gtacggcttg ggtggctacg
      121 gccgcttggg tggactgtat ggcttgggcg gctacggccg cttgggtggc ctgtacggct
      181 tgggtggctt gagcggcttg ggctatcctg gcttgggtct tcttggaggc ctcggcggct
      241 acggtccctt cggccgtctc ggcggtctca gccccttggg aggcctcggt ggtctcagcc
      301 ctctcggagg cctcggcgga tacggcccct ttggacccct aggcggattc gggcctttcg
      361 gacgtctcgg cggtctcagc cccctgggag gcctcggtgg tctcagccct ctcggaggcc
      421 tcggcggata cggccccttt ggacctctag gcggattcgg acctttcgga cgtctcggtg
      481 gttatggccc cttcggtggc ctcagcgggt acggcccctt tgg
//

LOCUS       BM293381                 339 bp    mRNA    linear   EST 01-JUL-2002
DEFINITION  EST575923 AvSG Amblyomma variegatum cDNA clone AVABS90 3' end, mRNA
            sequence.
ACCESSION   BM293381
VERSION     BM293381.1  GI:21643348
KEYWORDS    EST.
SOURCE      Amblyomma variegatum
  ORGANISM  Amblyomma variegatum
            Eukaryota; Metazoa; Arthropoda; Chelicerata; Arachnida; Acari;
            Parasitiformes; Ixodida; Ixodoidea; Ixodidae; Amblyomma.
REFERENCE   1  (bases 1 to 339)
  AUTHORS   Nene,V., Lee,D., Quackenbush,J., Skilton,R., Mwaura,S.,
            Gardner,M.J. and Bishop,R.
  TITLE     AvGI, an index of genes transcribed in the salivary glands of the
            ixodid tick Amblyomma variegatum
  JOURNAL   Int. J. Parasitol. 32 (12), 1447-1456 (2002)
   PUBMED   12392910
COMMENT     Other_ESTs: EST575924
            Contact: Vish Nene
            Parasite Genomics Group
            The Institute for Genomic Research
            9712 Medical Center Drive, Rockville, MD 20850, USA
            Tel: 301-610-5968
            Fax: 301-838-0208
            Email: nene@tigr.org
            Seq primer: M13 forward.
FEATURES             Location/Qualifiers
     source          1..339
                     /organism="Amblyomma variegatum"
                     /mol_type="mRNA"
                     /db_xref="taxon:34610"
                     /clone="AVABS90"
                     /tissue_type="Salivary glands"
                     /dev_stage="Adult"
                     /lab_host="E.coli strain DH10B-TonA"
                     /clone_lib="AvSG"
                     /note="Vector: pCMV-SPORT6.1; Salivary glands were
                     dissected on day five after initiation of feeding. Total
                     RNA was prepared using acid guanidium
                     thiocyanate-phenol-chloroform extraction. The cDNA library
                     was custom prepared by Invitrogen Corporation. Briefly,
                     first strand cDNA was primed using oligo(dT) containing a
                     NotI site. Size fractionated double stranded cDNA was
                     ligated to EcoRV-NotI cleaved vector and electroporated
                     into E.coli."
ORIGIN      
        1 cagtttggca tatttcgact ttatttaaca ttttgtaatt ggaacaaaac gaatggattg
       61 tgtaacctgc agcgcctatg tcgtggtcct tgagacgctt agagggtgac gtgagtctgg
      121 gactggccgg tggccatgtc ggtagtggtc gttgcgccct caacgactgt tgttaccgtg
      181 cctggagaga cgacgtgggt tttttccttg tcggtgtggg tgtggattgg tactggctgt
      241 tccacaggaa catcaatcgg ctgagggaat ggttgtggaa ctgggtacgg cagcgggact
      301 gggtgcgggg ctgggaccgg gacgggatgc gggaccggg
//

LOCUS       BM293380                 739 bp    mRNA    linear   EST 01-JUL-2002
DEFINITION  EST575922 AvSG Amblyomma variegatum cDNA clone AVABS89 5' end, mRNA
            sequence.
ACCESSION   BM293380
VERSION     BM293380.1  GI:21643347
KEYWORDS    EST.
SOURCE      Amblyomma variegatum
  ORGANISM  Amblyomma variegatum
            Eukaryota; Metazoa; Arthropoda; Chelicerata; Arachnida; Acari;
            Parasitiformes; Ixodida; Ixodoidea; Ixodidae; Amblyomma.
REFERENCE   1  (bases 1 to 739)
  AUTHORS   Nene,V., Lee,D., Quackenbush,J., Skilton,R., Mwaura,S.,
            Gardner,M.J. and Bishop,R.
  TITLE     AvGI, an index of genes transcribed in the salivary glands of the
            ixodid tick Amblyomma variegatum
  JOURNAL   Int. J. Parasitol. 32 (12), 1447-1456 (2002)
   PUBMED   12392910
COMMENT     Contact: Vish Nene
            Parasite Genomics Group
            The Institute for Genomic Research
            9712 Medical Center Drive, Rockville, MD 20850, USA
            Tel: 301-610-5968
            Fax: 301-838-0208
            Email: nene@tigr.org
            Seq primer: M13 reverse.
FEATURES             Location/Qualifiers
     source          1..739
                     /organism="Amblyomma variegatum"
                     /mol_type="mRNA"
                     /db_xref="taxon:34610"
                     /clone="AVABS89"
                     /tissue_type="Salivary glands"
                     /dev_stage="Adult"
                     /lab_host="E.coli strain DH10B-TonA"
                     /clone_lib="AvSG"
                     /note="Vector: pCMV-SPORT6.1; Salivary glands were
                     dissected on day five after initiation of feeding. Total
                     RNA was prepared using acid guanidium
                     thiocyanate-phenol-chloroform extraction. The cDNA library
                     was custom prepared by Invitrogen Corporation. Briefly,
                     first strand cDNA was primed using oligo(dT) containing a
                     NotI site. Size fractionated double stranded cDNA was
                     ligated to EcoRV-NotI cleaved vector and electroporated
                     into E.coli."
ORIGIN      
        1 gttcctgata aacactaaat tcttaccgtg tgcttgactg cgtattgtga cacacttcat
       61 ccaccttccc acccctgaga agaaggctga cgtcattatt taatttgtgt agatccttgc
      121 tctccttgcc cagacaagga cttgccgaag tgaccagact ttttaacaga atttatacct
      181 tatgttttcc gcatgatagc cttaattgct tatgtgccat taaacccagc gcaacacaca
      241 acatgcagat ctttgtcttt ttttgctgct ttttccttgt ttagtgataa gtgtttgttc
      301 gttcaattga ctgattatca aagacgttat tacttggaag gcctagaaca acatgaataa
      361 tctatttttt tcacacgatg tggtgcccct caggggagca cacaataatt agcctgcagg
      421 ccacagcggt ggctcggtga ttatggtgct ccactactgg acccgaaaga cgccgcagta
      481 ctgacccgaa accccgcggg tggtcacatt tcgatgttgg tgaaatgcta gaggcccgtg
      541 tactgtgcga tatcagtgca tggttaagaa ctccaggtgg tcaaaatttc cgtagccctc
      601 cactacagcg tctctcatac cctgcaggaa tcactctggg actttgaacc ccacaaacca
      661 ataattcgct tgctatatag agagctggtt ggaaatgtgc tcatgggtgc tgctgtgcac
      721 gctccagaac tgcattttg
//

LOCUS       BM293379                 471 bp    mRNA    linear   EST 01-JUL-2002
DEFINITION  EST575921 AvSG Amblyomma variegatum cDNA clone AVABS88 5' end, mRNA
            sequence.
ACCESSION   BM293379
VERSION     BM293379.1  GI:21643346
KEYWORDS    EST.
SOURCE      Amblyomma variegatum
  ORGANISM  Amblyomma variegatum
            Eukaryota; Metazoa; Arthropoda; Chelicerata; Arachnida; Acari;
            Parasitiformes; Ixodida; Ixodoidea; Ixodidae; Amblyomma.
REFERENCE   1  (bases 1 to 471)
  AUTHORS   Nene,V., Lee,D., Quackenbush,J., Skilton,R., Mwaura,S.,
            Gardner,M.J. and Bishop,R.
  TITLE     AvGI, an index of genes transcribed in the salivary glands of the
            ixodid tick Amblyomma variegatum
  JOURNAL   Int. J. Parasitol. 32 (12), 1447-1456 (2002)
   PUBMED   12392910
COMMENT     Other_ESTs: EST575920
            Contact: Vish Nene
            Parasite Genomics Group
            The Institute for Genomic Research
            9712 Medical Center Drive, Rockville, MD 20850, USA
            Tel: 301-610-5968
            Fax: 301-838-0208
            Email: nene@tigr.org
            Seq primer: M13 reverse.
FEATURES             Location/Qualifiers
     source          1..471
                     /organism="Amblyomma variegatum"
                     /mol_type="mRNA"
                     /db_xref="taxon:34610"
                     /clone="AVABS88"
                     /tissue_type="Salivary glands"
                     /dev_stage="Adult"
                     /lab_host="E.coli strain DH10B-TonA"
                     /clone_lib="AvSG"
                     /note="Vector: pCMV-SPORT6.1; Salivary glands were
                     dissected on day five after initiation of feeding. Total
                     RNA was prepared using acid guanidium
                     thiocyanate-phenol-chloroform extraction. The cDNA library
                     was custom prepared by Invitrogen Corporation. Briefly,
                     first strand cDNA was primed using oligo(dT) containing a
                     NotI site. Size fractionated double stranded cDNA was
                     ligated to EcoRV-NotI cleaved vector and electroporated
                     into E.coli."
ORIGIN      
        1 gttttgagta gtgctatagc ggttcgtttc tcttttaatt tcctttcgtt ttcttgtatg
       61 cggcttcacg aacacttcct gttccctccg aaccgttgaa caccgggatg acagcatcgt
      121 cgcccaagaa aattctcctc gtctcactgc aatccgcaga ataaaacgcg atgatccatg
      181 gctgctcagt ccggtggaaa gtccgaaaat gtggtcttgg aaccttatat tcatcaggtt
      241 ggagggcgat catctatgct gtgtcttgat gagttcactc tgtgcaagcc gctgattcta
      301 caagaactaa aattctatga aaatcttccc cgatgatctc aagccgttta catcggaata
      361 caaaggtgtc gttgaagtgg cattgctgga agaacccgat ggctacctaa cactgacagc
      421 gcatccttct tatgacctcc ttaagaatgg ctgtggctct agtcatacca t
//

LOCUS       BM293378                 202 bp    mRNA    linear   EST 01-JUL-2002
DEFINITION  EST575920 AvSG Amblyomma variegatum cDNA clone AVABS88 3' end, mRNA
            sequence.
ACCESSION   BM293378
VERSION     BM293378.1  GI:21643345
KEYWORDS    EST.
SOURCE      Amblyomma variegatum
  ORGANISM  Amblyomma variegatum
            Eukaryota; Metazoa; Arthropoda; Chelicerata; Arachnida; Acari;
            Parasitiformes; Ixodida; Ixodoidea; Ixodidae; Amblyomma.
REFERENCE   1  (bases 1 to 202)
  AUTHORS   Nene,V., Lee,D., Quackenbush,J., Skilton,R., Mwaura,S.,
            Gardner,M.J. and Bishop,R.
  TITLE     AvGI, an index of genes transcribed in the salivary glands of the
            ixodid tick Amblyomma variegatum
  JOURNAL   Int. J. Parasitol. 32 (12), 1447-1456 (2002)
   PUBMED   12392910
COMMENT     Other_ESTs: EST575921
            Contact: Vish Nene
            Parasite Genomics Group
            The Institute for Genomic Research
            9712 Medical Center Drive, Rockville, MD 20850, USA
            Tel: 301-610-5968
            Fax: 301-838-0208
            Email: nene@tigr.org
            Seq primer: M13 forward.
FEATURES             Location/Qualifiers
     source          1..202
                     /organism="Amblyomma variegatum"
                     /mol_type="mRNA"
                     /db_xref="taxon:34610"
                     /clone="AVABS88"
                     /tissue_type="Salivary glands"
                     /dev_stage="Adult"
                     /lab_host="E.coli strain DH10B-TonA"
                     /clone_lib="AvSG"
                     /note="Vector: pCMV-SPORT6.1; Salivary glands were
                     dissected on day five after initiation of feeding. Total
                     RNA was prepared using acid guanidium
                     thiocyanate-phenol-chloroform extraction. The cDNA library
                     was custom prepared by Invitrogen Corporation. Briefly,
                     first strand cDNA was primed using oligo(dT) containing a
                     NotI site. Size fractionated double stranded cDNA was
                     ligated to EcoRV-NotI cleaved vector and electroporated
                     into E.coli."
ORIGIN      
        1 ttggtgaaga cgcggtcgtt gggcggcagc ggcgcttcgc tgctgcagtc gtttgagttc
       61 ccgtcggccc ctttgccctc gtacaggatc agaagcgagc tcgtgtagaa acgaaacgac
      121 tccagtttct ctactacctg tgtcagtgcg tgcagacgtt cgatgagggg tagcaggatg
      181 tcaaggcgga agcgaacacc gt
//

LOCUS       BM293377                 644 bp    mRNA    linear   EST 01-JUL-2002
DEFINITION  EST575919 AvSG Amblyomma variegatum cDNA clone AVABS87 5' end, mRNA
            sequence.
ACCESSION   BM293377
VERSION     BM293377.1  GI:21643344
KEYWORDS    EST.
SOURCE      Amblyomma variegatum
  ORGANISM  Amblyomma variegatum
            Eukaryota; Metazoa; Arthropoda; Chelicerata; Arachnida; Acari;
            Parasitiformes; Ixodida; Ixodoidea; Ixodidae; Amblyomma.
REFERENCE   1  (bases 1 to 644)
  AUTHORS   Nene,V., Lee,D., Quackenbush,J., Skilton,R., Mwaura,S.,
            Gardner,M.J. and Bishop,R.
  TITLE     AvGI, an index of genes transcribed in the salivary glands of the
            ixodid tick Amblyomma variegatum
  JOURNAL   Int. J. Parasitol. 32 (12), 1447-1456 (2002)
   PUBMED   12392910
COMMENT     Contact: Vish Nene
            Parasite Genomics Group
            The Institute for Genomic Research
            9712 Medical Center Drive, Rockville, MD 20850, USA
            Tel: 301-610-5968
            Fax: 301-838-0208
            Email: nene@tigr.org
            Seq primer: M13 reverse.
FEATURES             Location/Qualifiers
     source          1..644
                     /organism="Amblyomma variegatum"
                     /mol_type="mRNA"
                     /db_xref="taxon:34610"
                     /clone="AVABS87"
                     /tissue_type="Salivary glands"
                     /dev_stage="Adult"
                     /lab_host="E.coli strain DH10B-TonA"
                     /clone_lib="AvSG"
                     /note="Vector: pCMV-SPORT6.1; Salivary glands were
                     dissected on day five after initiation of feeding. Total
                     RNA was prepared using acid guanidium
                     thiocyanate-phenol-chloroform extraction. The cDNA library
                     was custom prepared by Invitrogen Corporation. Briefly,
                     first strand cDNA was primed using oligo(dT) containing a
                     NotI site. Size fractionated double stranded cDNA was
                     ligated to EcoRV-NotI cleaved vector and electroporated
                     into E.coli."
ORIGIN      
        1 gggcaggact gaccaataaa agcgggcttt tgggacactt tttgtggcag tttttgggat
       61 tgatcgttcc gcaattcggc ccctcatacg agctcagtaa ttaatgatgt ttaactaata
      121 agctttttgt ttttaatttt agggggcggg attgcattgg gaaatttaaa ggtgagccca
      181 gtttttaaat tttcgtaata ggctgtgtgg tttgaaatat ttaatgtcaa aaattcgcat
      241 ttgttaggtc atcgagttag cttcccgcaa tgcacattta gtgtcccttc acgcagtatt
      301 gtcacagaaa ttgcgtaaag tgtttctgtg tcgtaaaatg cataaaaggc tttcatgttt
      361 tctgtattat aagtgcgagt gataccattt tataaatgtg ccatgcagga tgccaactca
      421 aagagtaaaa aaaaattcaa actaaattag gaaaatttaa aaactggcca aatcttcgat
      481 gttgacggcc ttcgatttcc cagtgttgtc ttgtccccct gaatttaaaa ataaaagtta
      541 aagttcatta aagtctgtca aatattcatt ttattattga gctttatcgg gcataaaatg
      601 tctgccatgc ttcagaaatc acctgcatga cctgcatatt tgta
//

LOCUS       BM293376                 249 bp    mRNA    linear   EST 01-JUL-2002
DEFINITION  EST575918 AvSG Amblyomma variegatum cDNA clone AVABS85 5' end, mRNA
            sequence.
ACCESSION   BM293376
VERSION     BM293376.1  GI:21643343
KEYWORDS    EST.
SOURCE      Amblyomma variegatum
  ORGANISM  Amblyomma variegatum
            Eukaryota; Metazoa; Arthropoda; Chelicerata; Arachnida; Acari;
            Parasitiformes; Ixodida; Ixodoidea; Ixodidae; Amblyomma.
REFERENCE   1  (bases 1 to 249)
  AUTHORS   Nene,V., Lee,D., Quackenbush,J., Skilton,R., Mwaura,S.,
            Gardner,M.J. and Bishop,R.
  TITLE     AvGI, an index of genes transcribed in the salivary glands of the
            ixodid tick Amblyomma variegatum
  JOURNAL   Int. J. Parasitol. 32 (12), 1447-1456 (2002)
   PUBMED   12392910
COMMENT     Other_ESTs: EST575917
            Contact: Vish Nene
            Parasite Genomics Group
            The Institute for Genomic Research
            9712 Medical Center Drive, Rockville, MD 20850, USA
            Tel: 301-610-5968
            Fax: 301-838-0208
            Email: nene@tigr.org
            Seq primer: M13 reverse.
FEATURES             Location/Qualifiers
     source          1..249
                     /organism="Amblyomma variegatum"
                     /mol_type="mRNA"
                     /db_xref="taxon:34610"
                     /clone="AVABS85"
                     /tissue_type="Salivary glands"
                     /dev_stage="Adult"
                     /lab_host="E.coli strain DH10B-TonA"
                     /clone_lib="AvSG"
                     /note="Vector: pCMV-SPORT6.1; Salivary glands were
                     dissected on day five after initiation of feeding. Total
                     RNA was prepared using acid guanidium
                     thiocyanate-phenol-chloroform extraction. The cDNA library
                     was custom prepared by Invitrogen Corporation. Briefly,
                     first strand cDNA was primed using oligo(dT) containing a
                     NotI site. Size fractionated double stranded cDNA was
                     ligated to EcoRV-NotI cleaved vector and electroporated
                     into E.coli."
ORIGIN      
        1 cacggtcgtg tcaagctaga gctgcgccag tctcggttct tcacgttcca cgcccaggag
       61 acctttcatc gcttctgcct gcagaccagg acgagcatca tgagcagcca ggagtgctac
      121 agctgccaca agccaggcca cttcgcccgc gagtgcccgc agggagaccg ctacgggagc
      181 cgggacggcg gctatggcgg atcgttcggc ggctaccgct ccggcggagg tgggttcaac
      241 tcccgcggt
//

LOCUS       BM293375                 198 bp    mRNA    linear   EST 01-JUL-2002
DEFINITION  EST575917 AvSG Amblyomma variegatum cDNA clone AVABS85 3' end, mRNA
            sequence.
ACCESSION   BM293375
VERSION     BM293375.1  GI:21643342
KEYWORDS    EST.
SOURCE      Amblyomma variegatum
  ORGANISM  Amblyomma variegatum
            Eukaryota; Metazoa; Arthropoda; Chelicerata; Arachnida; Acari;
            Parasitiformes; Ixodida; Ixodoidea; Ixodidae; Amblyomma.
REFERENCE   1  (bases 1 to 198)
  AUTHORS   Nene,V., Lee,D., Quackenbush,J., Skilton,R., Mwaura,S.,
            Gardner,M.J. and Bishop,R.
  TITLE     AvGI, an index of genes transcribed in the salivary glands of the
            ixodid tick Amblyomma variegatum
  JOURNAL   Int. J. Parasitol. 32 (12), 1447-1456 (2002)
   PUBMED   12392910
COMMENT     Other_ESTs: EST575918
            Contact: Vish Nene
            Parasite Genomics Group
            The Institute for Genomic Research
            9712 Medical Center Drive, Rockville, MD 20850, USA
            Tel: 301-610-5968
            Fax: 301-838-0208
            Email: nene@tigr.org
            Seq primer: M13 forward.
FEATURES             Location/Qualifiers
     source          1..198
                     /organism="Amblyomma variegatum"
                     /mol_type="mRNA"
                     /db_xref="taxon:34610"
                     /clone="AVABS85"
                     /tissue_type="Salivary glands"
                     /dev_stage="Adult"
                     /lab_host="E.coli strain DH10B-TonA"
                     /clone_lib="AvSG"
                     /note="Vector: pCMV-SPORT6.1; Salivary glands were
                     dissected on day five after initiation of feeding. Total
                     RNA was prepared using acid guanidium
                     thiocyanate-phenol-chloroform extraction. The cDNA library
                     was custom prepared by Invitrogen Corporation. Briefly,
                     first strand cDNA was primed using oligo(dT) containing a
                     NotI site. Size fractionated double stranded cDNA was
                     ligated to EcoRV-NotI cleaved vector and electroporated
                     into E.coli."
ORIGIN      
        1 ccaccctttc catcttttta ttgccccccc gaagggggat ccctgcaaca acaactgcac
       61 ggcacactca tcatcctcag gaaaaaatgt tgaacatgag gctttttctc attttttata
      121 cccccccaaa aaaaggagta aaaaaaaaac ccaaacgcca gtcctacgca ccacacgcgc
      181 acaccacaca caaggttt
//

LOCUS       BM293374                 808 bp    mRNA    linear   EST 01-JUL-2002
DEFINITION  EST575916 AvSG Amblyomma variegatum cDNA clone AVABS84 5' end, mRNA
            sequence.
ACCESSION   BM293374
VERSION     BM293374.1  GI:21643341
KEYWORDS    EST.
SOURCE      Amblyomma variegatum
  ORGANISM  Amblyomma variegatum
            Eukaryota; Metazoa; Arthropoda; Chelicerata; Arachnida; Acari;
            Parasitiformes; Ixodida; Ixodoidea; Ixodidae; Amblyomma.
REFERENCE   1  (bases 1 to 808)
  AUTHORS   Nene,V., Lee,D., Quackenbush,J., Skilton,R., Mwaura,S.,
            Gardner,M.J. and Bishop,R.
  TITLE     AvGI, an index of genes transcribed in the salivary glands of the
            ixodid tick Amblyomma variegatum
  JOURNAL   Int. J. Parasitol. 32 (12), 1447-1456 (2002)
   PUBMED   12392910
COMMENT     Contact: Vish Nene
            Parasite Genomics Group
            The Institute for Genomic Research
            9712 Medical Center Drive, Rockville, MD 20850, USA
            Tel: 301-610-5968
            Fax: 301-838-0208
            Email: nene@tigr.org
            Seq primer: M13 reverse.
FEATURES             Location/Qualifiers
     source          1..808
                     /organism="Amblyomma variegatum"
                     /mol_type="mRNA"
                     /db_xref="taxon:34610"
                     /clone="AVABS84"
                     /tissue_type="Salivary glands"
                     /dev_stage="Adult"
                     /lab_host="E.coli strain DH10B-TonA"
                     /clone_lib="AvSG"
                     /note="Vector: pCMV-SPORT6.1; Salivary glands were
                     dissected on day five after initiation of feeding. Total
                     RNA was prepared using acid guanidium
                     thiocyanate-phenol-chloroform extraction. The cDNA library
                     was custom prepared by Invitrogen Corporation. Briefly,
                     first strand cDNA was primed using oligo(dT) containing a
                     NotI site. Size fractionated double stranded cDNA was
                     ligated to EcoRV-NotI cleaved vector and electroporated
                     into E.coli."
ORIGIN      
        1 ctcacttggt gatgttcgtt cgctgcgttt ggggtctctt ccttagccga cgcgtagcca
       61 gcgtagcttc gaaatcgccc tgccagaggt tcatcagagt aagctcaaca gacgcctaca
      121 tgatgccttc agatggtgct gaccatggag ctcgtgtgca taacaacatc atacagtcgg
      181 agtcggacaa gaatctctac agaggtcttg agcttagcaa tggcatgaaa gtgctcctca
      241 ttagtgaccc aagcacagat aagtctgctg ctgcactcaa cgttcaagta ggctacatgt
      301 ctgacccttg ggaactgcca ggattagctc acttctgtga gcatatgctg tttttaggca
      361 cagaaaagta cccatctgag aatgagtacc acaagtactt gtgtcagcat gcaggtagca
      421 gcaatgcatt tactgccagt gaccacacat gctattactt tgatgttgcc cctgagaact
      481 tggagccagc cttggacagg tttgctgcat tctttgtgtg ccctctgttc aatgaggatg
      541 caacagacag agaagtgaat gccattcact ctgagcacat caagaacatg cagaatgact
      601 cgtggcgctt gaaacaacta gaagcatcaa cggcagaccc caagcatgac ttcagtaaat
      661 ttggctcggg taacaagacc acgctggacg ccatcccaaa gtcaaagggg ctaatggtgc
      721 gagacgagct gctcagtttc attcacagtg gtactcttcg aacatcatgt cacttgtcgt
      781 gcttggcaaa gagtcgctcg atgacctg
//

LOCUS       BM293373                 653 bp    mRNA    linear   EST 01-JUL-2002
DEFINITION  EST575915 AvSG Amblyomma variegatum cDNA clone AVABS83 5' end, mRNA
            sequence.
ACCESSION   BM293373
VERSION     BM293373.1  GI:21643340
KEYWORDS    EST.
SOURCE      Amblyomma variegatum
  ORGANISM  Amblyomma variegatum
            Eukaryota; Metazoa; Arthropoda; Chelicerata; Arachnida; Acari;
            Parasitiformes; Ixodida; Ixodoidea; Ixodidae; Amblyomma.
REFERENCE   1  (bases 1 to 653)
  AUTHORS   Nene,V., Lee,D., Quackenbush,J., Skilton,R., Mwaura,S.,
            Gardner,M.J. and Bishop,R.
  TITLE     AvGI, an index of genes transcribed in the salivary glands of the
            ixodid tick Amblyomma variegatum
  JOURNAL   Int. J. Parasitol. 32 (12), 1447-1456 (2002)
   PUBMED   12392910
COMMENT     Contact: Vish Nene
            Parasite Genomics Group
            The Institute for Genomic Research
            9712 Medical Center Drive, Rockville, MD 20850, USA
            Tel: 301-610-5968
            Fax: 301-838-0208
            Email: nene@tigr.org
            Seq primer: M13 reverse.
FEATURES             Location/Qualifiers
     source          1..653
                     /organism="Amblyomma variegatum"
                     /mol_type="mRNA"
                     /db_xref="taxon:34610"
                     /clone="AVABS83"
                     /tissue_type="Salivary glands"
                     /dev_stage="Adult"
                     /lab_host="E.coli strain DH10B-TonA"
                     /clone_lib="AvSG"
                     /note="Vector: pCMV-SPORT6.1; Salivary glands were
                     dissected on day five after initiation of feeding. Total
                     RNA was prepared using acid guanidium
                     thiocyanate-phenol-chloroform extraction. The cDNA library
                     was custom prepared by Invitrogen Corporation. Briefly,
                     first strand cDNA was primed using oligo(dT) containing a
                     NotI site. Size fractionated double stranded cDNA was
                     ligated to EcoRV-NotI cleaved vector and electroporated
                     into E.coli."
ORIGIN      
        1 cacatctttg ctcacagtta tgaaccgctt aagcgagaca tagaccgcct cactgcaaaa
       61 taagtaatgg cgtggccgtt cgagcaggaa ggcggccaga gcctgcctca cggcaagcta
      121 aacgagccga taaaggacat ctccgagaag tggaaattgc tgcccgcttt cctcagcatg
      181 cgtggcctgg tgcggcacca catcgactcc ttcaaccact ttatcaacgt cgagatcaag
      241 gagatcatgc gcgccaacga gcgcatcacc agcgacgccg acccacagtt ctacctcaag
      301 tacctggaca tccacgtggg tacacccaac gtcgaggagg acttcacggt gggccggccc
      361 acaacgccgc acgagtgccg gctacgggac atgacttatt ctgcgccaat cacggtcgac
      421 atcgagtaca cgcgcgggca ggagcgggtg atgcgttcag gattccccat cggccgcatg
      481 cccatcatgt tacgcagcgc aaactgcgtg ctcgccaaca agacccactt cgagatgtcc
      541 cagctgaacg agtgccccta cgaaccccgg aggctacttc gtcgtcaacg gtgtcgagcg
      601 cgtcattctg atgcaggagc agctctccca gaacgcatga ttgtcgaggg aga
//

LOCUS       BM293372                 565 bp    mRNA    linear   EST 01-JUL-2002
DEFINITION  EST575914 AvSG Amblyomma variegatum cDNA clone AVABS82 5' end, mRNA
            sequence.
ACCESSION   BM293372
VERSION     BM293372.1  GI:21643339
KEYWORDS    EST.
SOURCE      Amblyomma variegatum
  ORGANISM  Amblyomma variegatum
            Eukaryota; Metazoa; Arthropoda; Chelicerata; Arachnida; Acari;
            Parasitiformes; Ixodida; Ixodoidea; Ixodidae; Amblyomma.
REFERENCE   1  (bases 1 to 565)
  AUTHORS   Nene,V., Lee,D., Quackenbush,J., Skilton,R., Mwaura,S.,
            Gardner,M.J. and Bishop,R.
  TITLE     AvGI, an index of genes transcribed in the salivary glands of the
            ixodid tick Amblyomma variegatum
  JOURNAL   Int. J. Parasitol. 32 (12), 1447-1456 (2002)
   PUBMED   12392910
COMMENT     Contact: Vish Nene
            Parasite Genomics Group
            The Institute for Genomic Research
            9712 Medical Center Drive, Rockville, MD 20850, USA
            Tel: 301-610-5968
            Fax: 301-838-0208
            Email: nene@tigr.org
            Seq primer: M13 reverse.
FEATURES             Location/Qualifiers
     source          1..565
                     /organism="Amblyomma variegatum"
                     /mol_type="mRNA"
                     /db_xref="taxon:34610"
                     /clone="AVABS82"
                     /tissue_type="Salivary glands"
                     /dev_stage="Adult"
                     /lab_host="E.coli strain DH10B-TonA"
                     /clone_lib="AvSG"
                     /note="Vector: pCMV-SPORT6.1; Salivary glands were
                     dissected on day five after initiation of feeding. Total
                     RNA was prepared using acid guanidium
                     thiocyanate-phenol-chloroform extraction. The cDNA library
                     was custom prepared by Invitrogen Corporation. Briefly,
                     first strand cDNA was primed using oligo(dT) containing a
                     NotI site. Size fractionated double stranded cDNA was
                     ligated to EcoRV-NotI cleaved vector and electroporated
                     into E.coli."
ORIGIN      
        1 cgattgtgtc cacttgctgc acttgcatag tcctgttttc tggcctgtct cgcctgtatt
       61 gatttctgtt gacgctgtca tttgcacctt accgcttgtc ttcactcttg ctttttcgtg
      121 ttcattttct cgagctagtc tcttttgtca ttgttttgtt gcaacttacc gttctctgtt
      181 tcaagttttc atttgtagca ttcattgtcg gattgtgtgt gtttcttgga gttatcaaca
      241 gcttttcctt ttcaacagat tttcgtgcat cttgtttaaa attctctgct ggcaaggttt
      301 aattttttca taattctgac tcttttatca cagagtgaaa ttttgtctta gcatatgctg
      361 ttttgaagct ctctgatgca tttgagagtg tagctttgta tgtttgttta ggcattggaa
      421 catgggcgca gccatgaaca ccacaccatg gtcaaaaatg cacctttggg tcttgactct
      481 ttcagagtaa gttccttatc ttgcacctct ggctctactt gtgtccggca agtactcttg
      541 aatcctcaga aggttgctgt gattc
//

LOCUS       BM293371                 332 bp    mRNA    linear   EST 01-JUL-2002
DEFINITION  EST575913 AvSG Amblyomma variegatum cDNA clone AVABS81 5' end, mRNA
            sequence.
ACCESSION   BM293371
VERSION     BM293371.1  GI:21643338
KEYWORDS    EST.
SOURCE      Amblyomma variegatum
  ORGANISM  Amblyomma variegatum
            Eukaryota; Metazoa; Arthropoda; Chelicerata; Arachnida; Acari;
            Parasitiformes; Ixodida; Ixodoidea; Ixodidae; Amblyomma.
REFERENCE   1  (bases 1 to 332)
  AUTHORS   Nene,V., Lee,D., Quackenbush,J., Skilton,R., Mwaura,S.,
            Gardner,M.J. and Bishop,R.
  TITLE     AvGI, an index of genes transcribed in the salivary glands of the
            ixodid tick Amblyomma variegatum
  JOURNAL   Int. J. Parasitol. 32 (12), 1447-1456 (2002)
   PUBMED   12392910
COMMENT     Contact: Vish Nene
            Parasite Genomics Group
            The Institute for Genomic Research
            9712 Medical Center Drive, Rockville, MD 20850, USA
            Tel: 301-610-5968
            Fax: 301-838-0208
            Email: nene@tigr.org
            Seq primer: M13 reverse.
FEATURES             Location/Qualifiers
     source          1..332
                     /organism="Amblyomma variegatum"
                     /mol_type="mRNA"
                     /db_xref="taxon:34610"
                     /clone="AVABS81"
                     /tissue_type="Salivary glands"
                     /dev_stage="Adult"
                     /lab_host="E.coli strain DH10B-TonA"
                     /clone_lib="AvSG"
                     /note="Vector: pCMV-SPORT6.1; Salivary glands were
                     dissected on day five after initiation of feeding. Total
                     RNA was prepared using acid guanidium
                     thiocyanate-phenol-chloroform extraction. The cDNA library
                     was custom prepared by Invitrogen Corporation. Briefly,
                     first strand cDNA was primed using oligo(dT) containing a
                     NotI site. Size fractionated double stranded cDNA was
                     ligated to EcoRV-NotI cleaved vector and electroporated
                     into E.coli."
ORIGIN      
        1 gctgtggtcc gaaaccgcgc ggagtgtgcc gagagagcgc gaagcaccga gcgacatctc
       61 tctgctctcg ccgctctgcg ctctggatga tgccttcctg gagacgtcca gttgtgttgc
      121 aatgcgaccc tcctcggctg ttcccgagaa ggcggccacg tctcacgctg atgatgacca
      181 cacgctagaa gccaaggcca cacgcaagaa gtcgtcccga aaatcacgcc cgtctacggg
      241 ttccgcaggc ctcgggaggg ctcctcgcct aagccgtgac gtcaccgaag gagaggacca
      301 agtgcatgca tcgagacccg gagacatggg gg
//

LOCUS       BM293370                 582 bp    mRNA    linear   EST 01-JUL-2002
DEFINITION  EST575912 AvSG Amblyomma variegatum cDNA clone AVABS80 5' end, mRNA
            sequence.
ACCESSION   BM293370
VERSION     BM293370.1  GI:21643337
KEYWORDS    EST.
SOURCE      Amblyomma variegatum
  ORGANISM  Amblyomma variegatum
            Eukaryota; Metazoa; Arthropoda; Chelicerata; Arachnida; Acari;
            Parasitiformes; Ixodida; Ixodoidea; Ixodidae; Amblyomma.
REFERENCE   1  (bases 1 to 582)
  AUTHORS   Nene,V., Lee,D., Quackenbush,J., Skilton,R., Mwaura,S.,
            Gardner,M.J. and Bishop,R.
  TITLE     AvGI, an index of genes transcribed in the salivary glands of the
            ixodid tick Amblyomma variegatum
  JOURNAL   Int. J. Parasitol. 32 (12), 1447-1456 (2002)
   PUBMED   12392910
COMMENT     Contact: Vish Nene
            Parasite Genomics Group
            The Institute for Genomic Research
            9712 Medical Center Drive, Rockville, MD 20850, USA
            Tel: 301-610-5968
            Fax: 301-838-0208
            Email: nene@tigr.org
            Seq primer: M13 reverse.
FEATURES             Location/Qualifiers
     source          1..582
                     /organism="Amblyomma variegatum"
                     /mol_type="mRNA"
                     /db_xref="taxon:34610"
                     /clone="AVABS80"
                     /tissue_type="Salivary glands"
                     /dev_stage="Adult"
                     /lab_host="E.coli strain DH10B-TonA"
                     /clone_lib="AvSG"
                     /note="Vector: pCMV-SPORT6.1; Salivary glands were
                     dissected on day five after initiation of feeding. Total
                     RNA was prepared using acid guanidium
                     thiocyanate-phenol-chloroform extraction. The cDNA library
                     was custom prepared by Invitrogen Corporation. Briefly,
                     first strand cDNA was primed using oligo(dT) containing a
                     NotI site. Size fractionated double stranded cDNA was
                     ligated to EcoRV-NotI cleaved vector and electroporated
                     into E.coli."
ORIGIN      
        1 ggagaatagt agagaaaagg gtagttagac agaattctgc aacaccttgt atagtagtca
       61 aaccgactga atgtactact ggcagcaaaa gtttgtggga cgtgggcgta tggaaaaaca
      121 tttattgtgc cccagtaacg tgtgccaatt gcctgaaatg catacaggca tcaaggggtg
      181 tgcgtgctcc ttcctatgtt agcaatacac agtgactgca tagtgaggta caatagatgt
      241 tgttccacga actcgtctcc tacaaacttt tgctcaggat agtgcatgct tactgttaaa
      301 tgtggcgtgt tcccatgcac tttgagagag tgggcgcagt ctttttcatg gtagcatagc
      361 atttgcagca ttactatgga gtctgtgggc acattacagt gcgtttctct attgcatgct
      421 gcaaaaaagt gctaaaggat tgaagaaata tcttcattct gtgcattcac cattacacag
      481 tggtacgtct ccactgccag ttctcttgat tgcaactagt cttgcattgt gaaaaggaaa
      541 gaaaagaaaa tgaaggaagt gttttcatat ctttgtagag tt
//

LOCUS       BM293369                 289 bp    mRNA    linear   EST 01-JUL-2002
DEFINITION  EST575911 AvSG Amblyomma variegatum cDNA clone AVABS79 5' end, mRNA
            sequence.
ACCESSION   BM293369
VERSION     BM293369.1  GI:21643336
KEYWORDS    EST.
SOURCE      Amblyomma variegatum
  ORGANISM  Amblyomma variegatum
            Eukaryota; Metazoa; Arthropoda; Chelicerata; Arachnida; Acari;
            Parasitiformes; Ixodida; Ixodoidea; Ixodidae; Amblyomma.
REFERENCE   1  (bases 1 to 289)
  AUTHORS   Nene,V., Lee,D., Quackenbush,J., Skilton,R., Mwaura,S.,
            Gardner,M.J. and Bishop,R.
  TITLE     AvGI, an index of genes transcribed in the salivary glands of the
            ixodid tick Amblyomma variegatum
  JOURNAL   Int. J. Parasitol. 32 (12), 1447-1456 (2002)
   PUBMED   12392910
COMMENT     Other_ESTs: EST575910
            Contact: Vish Nene
            Parasite Genomics Group
            The Institute for Genomic Research
            9712 Medical Center Drive, Rockville, MD 20850, USA
            Tel: 301-610-5968
            Fax: 301-838-0208
            Email: nene@tigr.org
            Seq primer: M13 reverse.
FEATURES             Location/Qualifiers
     source          1..289
                     /organism="Amblyomma variegatum"
                     /mol_type="mRNA"
                     /db_xref="taxon:34610"
                     /clone="AVABS79"
                     /tissue_type="Salivary glands"
                     /dev_stage="Adult"
                     /lab_host="E.coli strain DH10B-TonA"
                     /clone_lib="AvSG"
                     /note="Vector: pCMV-SPORT6.1; Salivary glands were
                     dissected on day five after initiation of feeding. Total
                     RNA was prepared using acid guanidium
                     thiocyanate-phenol-chloroform extraction. The cDNA library
                     was custom prepared by Invitrogen Corporation. Briefly,
                     first strand cDNA was primed using oligo(dT) containing a
                     NotI site. Size fractionated double stranded cDNA was
                     ligated to EcoRV-NotI cleaved vector and electroporated
                     into E.coli."
ORIGIN      
        1 gtcacatact cgtgtgcaga gggtcgcctt cagacggcag catgaagctc ttcgttgctg
       61 tcgcgctcct gtgcctggct caagccagcc tggccgtctt gaataaaggc ctcaagacta
      121 aaattgtcac tgccggagct acagtacccg gcgctactgt agttgcacct gctgttggtg
      181 tcttgcccgc tgtaacagac gtagtcaccg gcggggacac cgtttccact atctccaccg
      241 gtccgggcgt ggtcagcact gtggtcagtc ctagcgtcac taccgtcga
//

LOCUS       BM293368                 626 bp    mRNA    linear   EST 01-JUL-2002
DEFINITION  EST575910 AvSG Amblyomma variegatum cDNA clone AVABS79 3' end, mRNA
            sequence.
ACCESSION   BM293368
VERSION     BM293368.1  GI:21643335
KEYWORDS    EST.
SOURCE      Amblyomma variegatum
  ORGANISM  Amblyomma variegatum
            Eukaryota; Metazoa; Arthropoda; Chelicerata; Arachnida; Acari;
            Parasitiformes; Ixodida; Ixodoidea; Ixodidae; Amblyomma.
REFERENCE   1  (bases 1 to 626)
  AUTHORS   Nene,V., Lee,D., Quackenbush,J., Skilton,R., Mwaura,S.,
            Gardner,M.J. and Bishop,R.
  TITLE     AvGI, an index of genes transcribed in the salivary glands of the
            ixodid tick Amblyomma variegatum
  JOURNAL   Int. J. Parasitol. 32 (12), 1447-1456 (2002)
   PUBMED   12392910
COMMENT     Other_ESTs: EST575911
            Contact: Vish Nene
            Parasite Genomics Group
            The Institute for Genomic Research
            9712 Medical Center Drive, Rockville, MD 20850, USA
            Tel: 301-610-5968
            Fax: 301-838-0208
            Email: nene@tigr.org
            Seq primer: M13 forward.
FEATURES             Location/Qualifiers
     source          1..626
                     /organism="Amblyomma variegatum"
                     /mol_type="mRNA"
                     /db_xref="taxon:34610"
                     /clone="AVABS79"
                     /tissue_type="Salivary glands"
                     /dev_stage="Adult"
                     /lab_host="E.coli strain DH10B-TonA"
                     /clone_lib="AvSG"
                     /note="Vector: pCMV-SPORT6.1; Salivary glands were
                     dissected on day five after initiation of feeding. Total
                     RNA was prepared using acid guanidium
                     thiocyanate-phenol-chloroform extraction. The cDNA library
                     was custom prepared by Invitrogen Corporation. Briefly,
                     first strand cDNA was primed using oligo(dT) containing a
                     NotI site. Size fractionated double stranded cDNA was
                     ligated to EcoRV-NotI cleaved vector and electroporated
                     into E.coli."
ORIGIN      
        1 agccaggtac attttttgtt tatttcagag acctttgtcg aggataattg tatttagtgg
       61 tttgaagtga cgtggttctt gcattcaaga aatttatgtc agggcgcgtc actgtgtccg
      121 gaaggtcgtg gccgctgtgt caacgagggc agctcctacg ggggtgctag caacgacgtt
      181 ttccttgtgc gtctcagtgg cggtgtggac tggcaccggc actccctggg ggaccggaac
      241 tggcacgggg accggcctgg ggactggtaa tggttgcggg atcggctgtg ggactggatg
      301 tgggaccggg tatgggactg ggactggcag tggcacgaga cgttcgcgca ggactgcagt
      361 gtacacagcc acagcatact ggatgccagt gtgagggtca gtaacgacac gaacgtcgct
      421 ggggatgtga ctgaagcctc ctatacgttc gacggcgcct agaccacgga gtgctccgta
      481 aggcaagccg acaccgtatg atcccgggta gggggtcaga agacctccga gcggtcctcc
      541 cgatgctcca cttccgtaca gtcctccgta ggcgcccagg gtagccgtgt ccataacttt
      601 ccgacatacc tccgtaggct ccagga
//

LOCUS       BM293367                 168 bp    mRNA    linear   EST 01-JUL-2002
DEFINITION  EST575909 AvSG Amblyomma variegatum cDNA clone AVABS78 5' end, mRNA
            sequence.
ACCESSION   BM293367
VERSION     BM293367.1  GI:21643334
KEYWORDS    EST.
SOURCE      Amblyomma variegatum
  ORGANISM  Amblyomma variegatum
            Eukaryota; Metazoa; Arthropoda; Chelicerata; Arachnida; Acari;
            Parasitiformes; Ixodida; Ixodoidea; Ixodidae; Amblyomma.
REFERENCE   1  (bases 1 to 168)
  AUTHORS   Nene,V., Lee,D., Quackenbush,J., Skilton,R., Mwaura,S.,
            Gardner,M.J. and Bishop,R.
  TITLE     AvGI, an index of genes transcribed in the salivary glands of the
            ixodid tick Amblyomma variegatum
  JOURNAL   Int. J. Parasitol. 32 (12), 1447-1456 (2002)
   PUBMED   12392910
COMMENT     Other_ESTs: EST575908
            Contact: Vish Nene
            Parasite Genomics Group
            The Institute for Genomic Research
            9712 Medical Center Drive, Rockville, MD 20850, USA
            Tel: 301-610-5968
            Fax: 301-838-0208
            Email: nene@tigr.org
            Seq primer: M13 reverse.
FEATURES             Location/Qualifiers
     source          1..168
                     /organism="Amblyomma variegatum"
                     /mol_type="mRNA"
                     /db_xref="taxon:34610"
                     /clone="AVABS78"
                     /tissue_type="Salivary glands"
                     /dev_stage="Adult"
                     /lab_host="E.coli strain DH10B-TonA"
                     /clone_lib="AvSG"
                     /note="Vector: pCMV-SPORT6.1; Salivary glands were
                     dissected on day five after initiation of feeding. Total
                     RNA was prepared using acid guanidium
                     thiocyanate-phenol-chloroform extraction. The cDNA library
                     was custom prepared by Invitrogen Corporation. Briefly,
                     first strand cDNA was primed using oligo(dT) containing a
                     NotI site. Size fractionated double stranded cDNA was
                     ligated to EcoRV-NotI cleaved vector and electroporated
                     into E.coli."
ORIGIN      
        1 ctgggtgtct tgcgcaccgc cactgcgagt aaatacgaaa cgcttaagca agttacgttg
       61 tcatttgtca gcaaagtgaa agatatgtcc actgtcgaag aggctaccga gctgaagggt
      121 ggccatccgc ctgcagtgaa ggctggtggc atgcgaatca cgcagcac
//

LOCUS       BM293366                 271 bp    mRNA    linear   EST 01-JUL-2002
DEFINITION  EST575908 AvSG Amblyomma variegatum cDNA clone AVABS78 3' end, mRNA
            sequence.
ACCESSION   BM293366
VERSION     BM293366.1  GI:21643333
KEYWORDS    EST.
SOURCE      Amblyomma variegatum
  ORGANISM  Amblyomma variegatum
            Eukaryota; Metazoa; Arthropoda; Chelicerata; Arachnida; Acari;
            Parasitiformes; Ixodida; Ixodoidea; Ixodidae; Amblyomma.
REFERENCE   1  (bases 1 to 271)
  AUTHORS   Nene,V., Lee,D., Quackenbush,J., Skilton,R., Mwaura,S.,
            Gardner,M.J. and Bishop,R.
  TITLE     AvGI, an index of genes transcribed in the salivary glands of the
            ixodid tick Amblyomma variegatum
  JOURNAL   Int. J. Parasitol. 32 (12), 1447-1456 (2002)
   PUBMED   12392910
COMMENT     Other_ESTs: EST575909
            Contact: Vish Nene
            Parasite Genomics Group
            The Institute for Genomic Research
            9712 Medical Center Drive, Rockville, MD 20850, USA
            Tel: 301-610-5968
            Fax: 301-838-0208
            Email: nene@tigr.org
            Seq primer: M13 forward.
FEATURES             Location/Qualifiers
     source          1..271
                     /organism="Amblyomma variegatum"
                     /mol_type="mRNA"
                     /db_xref="taxon:34610"
                     /clone="AVABS78"
                     /tissue_type="Salivary glands"
                     /dev_stage="Adult"
                     /lab_host="E.coli strain DH10B-TonA"
                     /clone_lib="AvSG"
                     /note="Vector: pCMV-SPORT6.1; Salivary glands were
                     dissected on day five after initiation of feeding. Total
                     RNA was prepared using acid guanidium
                     thiocyanate-phenol-chloroform extraction. The cDNA library
                     was custom prepared by Invitrogen Corporation. Briefly,
                     first strand cDNA was primed using oligo(dT) containing a
                     NotI site. Size fractionated double stranded cDNA was
                     ligated to EcoRV-NotI cleaved vector and electroporated
                     into E.coli."
ORIGIN      
        1 ccagccaaaa ccaaaattta ttcaaattca aatgcctgat acaaaaaccc acaaaaccgc
       61 gtgcttaaaa aaaagcataa aagtccaaga cagtgacaca cacaacacac atgaatggaa
      121 taaaaaccat aagtaagggt tggagtttct ggtttaaacc gaaaacaaac gataaaagta
      181 tgccgaattc aatttttgaa atttggtttt aaccaaaaaa ggtcattatg acatacacgt
      241 ccagggctag ctgtctacgg agtataacct a
//

LOCUS       BM293365                 465 bp    mRNA    linear   EST 01-JUL-2002
DEFINITION  EST575907 AvSG Amblyomma variegatum cDNA clone AVABS77 5' end, mRNA
            sequence.
ACCESSION   BM293365
VERSION     BM293365.1  GI:21643332
KEYWORDS    EST.
SOURCE      Amblyomma variegatum
  ORGANISM  Amblyomma variegatum
            Eukaryota; Metazoa; Arthropoda; Chelicerata; Arachnida; Acari;
            Parasitiformes; Ixodida; Ixodoidea; Ixodidae; Amblyomma.
REFERENCE   1  (bases 1 to 465)
  AUTHORS   Nene,V., Lee,D., Quackenbush,J., Skilton,R., Mwaura,S.,
            Gardner,M.J. and Bishop,R.
  TITLE     AvGI, an index of genes transcribed in the salivary glands of the
            ixodid tick Amblyomma variegatum
  JOURNAL   Int. J. Parasitol. 32 (12), 1447-1456 (2002)
   PUBMED   12392910
COMMENT     Other_ESTs: EST575906
            Contact: Vish Nene
            Parasite Genomics Group
            The Institute for Genomic Research
            9712 Medical Center Drive, Rockville, MD 20850, USA
            Tel: 301-610-5968
            Fax: 301-838-0208
            Email: nene@tigr.org
            Seq primer: M13 reverse.
FEATURES             Location/Qualifiers
     source          1..465
                     /organism="Amblyomma variegatum"
                     /mol_type="mRNA"
                     /db_xref="taxon:34610"
                     /clone="AVABS77"
                     /tissue_type="Salivary glands"
                     /dev_stage="Adult"
                     /lab_host="E.coli strain DH10B-TonA"
                     /clone_lib="AvSG"
                     /note="Vector: pCMV-SPORT6.1; Salivary glands were
                     dissected on day five after initiation of feeding. Total
                     RNA was prepared using acid guanidium
                     thiocyanate-phenol-chloroform extraction. The cDNA library
                     was custom prepared by Invitrogen Corporation. Briefly,
                     first strand cDNA was primed using oligo(dT) containing a
                     NotI site. Size fractionated double stranded cDNA was
                     ligated to EcoRV-NotI cleaved vector and electroporated
                     into E.coli."
ORIGIN      
        1 gggaacgcgt taggtttgtg cttgaacttg gcagtttaac gagtagtttg aggattttct
       61 aggttttgac ggttatacaa gatgggcgga tcacaaagta gtgccattcc tggaggtggt
      121 acggaaggat accacgtcct gcgggtacaa gagaattctc ctggacataa agctgggctg
      181 gaagctttct ttgacttcat tgttgccatt gggaatacac gcttgaacca agataacgat
      241 atgctcaagg atgttctgaa ggccaacatc gaaaagccca tagtgatgac cgtgtacagc
      301 agcaaaactc agacagtacg ggatgttgaa attgtgcctt catccatgtg gggcggccat
      361 ggcctcctag gagtcagcat tcgcttttgc tcttttgaag gagccaatga gaatgtttgg
      421 cacgtgctgg atgtcagccg ccactctcct gctgaggcag caggt
//

LOCUS       BM293364                 148 bp    mRNA    linear   EST 01-JUL-2002
DEFINITION  EST575906 AvSG Amblyomma variegatum cDNA clone AVABS77 3' end, mRNA
            sequence.
ACCESSION   BM293364
VERSION     BM293364.1  GI:21643331
KEYWORDS    EST.
SOURCE      Amblyomma variegatum
  ORGANISM  Amblyomma variegatum
            Eukaryota; Metazoa; Arthropoda; Chelicerata; Arachnida; Acari;
            Parasitiformes; Ixodida; Ixodoidea; Ixodidae; Amblyomma.
REFERENCE   1  (bases 1 to 148)
  AUTHORS   Nene,V., Lee,D., Quackenbush,J., Skilton,R., Mwaura,S.,
            Gardner,M.J. and Bishop,R.
  TITLE     AvGI, an index of genes transcribed in the salivary glands of the
            ixodid tick Amblyomma variegatum
  JOURNAL   Int. J. Parasitol. 32 (12), 1447-1456 (2002)
   PUBMED   12392910
COMMENT     Other_ESTs: EST575907
            Contact: Vish Nene
            Parasite Genomics Group
            The Institute for Genomic Research
            9712 Medical Center Drive, Rockville, MD 20850, USA
            Tel: 301-610-5968
            Fax: 301-838-0208
            Email: nene@tigr.org
            Seq primer: M13 forward.
FEATURES             Location/Qualifiers
     source          1..148
                     /organism="Amblyomma variegatum"
                     /mol_type="mRNA"
                     /db_xref="taxon:34610"
                     /clone="AVABS77"
                     /tissue_type="Salivary glands"
                     /dev_stage="Adult"
                     /lab_host="E.coli strain DH10B-TonA"
                     /clone_lib="AvSG"
                     /note="Vector: pCMV-SPORT6.1; Salivary glands were
                     dissected on day five after initiation of feeding. Total
                     RNA was prepared using acid guanidium
                     thiocyanate-phenol-chloroform extraction. The cDNA library
                     was custom prepared by Invitrogen Corporation. Briefly,
                     first strand cDNA was primed using oligo(dT) containing a
                     NotI site. Size fractionated double stranded cDNA was
                     ligated to EcoRV-NotI cleaved vector and electroporated
                     into E.coli."
ORIGIN      
        1 gcacattatt ttctttttat tctttctttg ctggaaaacc tctacaccaa ttccaagatc
       61 cactttttct ttaatgactt gaatggttta ctgccccgaa agggaagaga ttcagtgtct
      121 cccagaagaa tgactaacag cgtgtgac
//

LOCUS       BM293363                 336 bp    mRNA    linear   EST 01-JUL-2002
DEFINITION  EST575905 AvSG Amblyomma variegatum cDNA clone AVABS76 5' end, mRNA
            sequence.
ACCESSION   BM293363
VERSION     BM293363.1  GI:21643330
KEYWORDS    EST.
SOURCE      Amblyomma variegatum
  ORGANISM  Amblyomma variegatum
            Eukaryota; Metazoa; Arthropoda; Chelicerata; Arachnida; Acari;
            Parasitiformes; Ixodida; Ixodoidea; Ixodidae; Amblyomma.
REFERENCE   1  (bases 1 to 336)
  AUTHORS   Nene,V., Lee,D., Quackenbush,J., Skilton,R., Mwaura,S.,
            Gardner,M.J. and Bishop,R.
  TITLE     AvGI, an index of genes transcribed in the salivary glands of the
            ixodid tick Amblyomma variegatum
  JOURNAL   Int. J. Parasitol. 32 (12), 1447-1456 (2002)
   PUBMED   12392910
COMMENT     Other_ESTs: EST575904
            Contact: Vish Nene
            Parasite Genomics Group
            The Institute for Genomic Research
            9712 Medical Center Drive, Rockville, MD 20850, USA
            Tel: 301-610-5968
            Fax: 301-838-0208
            Email: nene@tigr.org
            Seq primer: M13 reverse.
FEATURES             Location/Qualifiers
     source          1..336
                     /organism="Amblyomma variegatum"
                     /mol_type="mRNA"
                     /db_xref="taxon:34610"
                     /clone="AVABS76"
                     /tissue_type="Salivary glands"
                     /dev_stage="Adult"
                     /lab_host="E.coli strain DH10B-TonA"
                     /clone_lib="AvSG"
                     /note="Vector: pCMV-SPORT6.1; Salivary glands were
                     dissected on day five after initiation of feeding. Total
                     RNA was prepared using acid guanidium
                     thiocyanate-phenol-chloroform extraction. The cDNA library
                     was custom prepared by Invitrogen Corporation. Briefly,
                     first strand cDNA was primed using oligo(dT) containing a
                     NotI site. Size fractionated double stranded cDNA was
                     ligated to EcoRV-NotI cleaved vector and electroporated
                     into E.coli."
ORIGIN      
        1 tcgccatatg cagaggcgat aagtggctgc ggaagtataa ccactttaaa aatggcgtat
       61 acgttagcgc gaccgctggt caacgtttat aatgagaaga atgagctgtc cggcgccacc
      121 gtggcgctgc cggctgtgtt caaggcgccc atcaggcccg acatcgtcaa cttcgttcac
      181 atgaacatgg cgaagaacag ccgccaaccg tacgccgtct ccaaggaggc tgggcaccag
      241 acgtccgccg agtcgtgggg cacgggccgt gctgtggccc gtattccgcg agtgcgcggt
      301 ggcggcactc accgctctgg ccagggtgcc tttggc
//

LOCUS       BM293362                 120 bp    mRNA    linear   EST 01-JUL-2002
DEFINITION  EST575904 AvSG Amblyomma variegatum cDNA clone AVABS76 3' end, mRNA
            sequence.
ACCESSION   BM293362
VERSION     BM293362.1  GI:21643329
KEYWORDS    EST.
SOURCE      Amblyomma variegatum
  ORGANISM  Amblyomma variegatum
            Eukaryota; Metazoa; Arthropoda; Chelicerata; Arachnida; Acari;
            Parasitiformes; Ixodida; Ixodoidea; Ixodidae; Amblyomma.
REFERENCE   1  (bases 1 to 120)
  AUTHORS   Nene,V., Lee,D., Quackenbush,J., Skilton,R., Mwaura,S.,
            Gardner,M.J. and Bishop,R.
  TITLE     AvGI, an index of genes transcribed in the salivary glands of the
            ixodid tick Amblyomma variegatum
  JOURNAL   Int. J. Parasitol. 32 (12), 1447-1456 (2002)
   PUBMED   12392910
COMMENT     Other_ESTs: EST575905
            Contact: Vish Nene
            Parasite Genomics Group
            The Institute for Genomic Research
            9712 Medical Center Drive, Rockville, MD 20850, USA
            Tel: 301-610-5968
            Fax: 301-838-0208
            Email: nene@tigr.org
            Seq primer: M13 forward.
FEATURES             Location/Qualifiers
     source          1..120
                     /organism="Amblyomma variegatum"
                     /mol_type="mRNA"
                     /db_xref="taxon:34610"
                     /clone="AVABS76"
                     /tissue_type="Salivary glands"
                     /dev_stage="Adult"
                     /lab_host="E.coli strain DH10B-TonA"
                     /clone_lib="AvSG"
                     /note="Vector: pCMV-SPORT6.1; Salivary glands were
                     dissected on day five after initiation of feeding. Total
                     RNA was prepared using acid guanidium
                     thiocyanate-phenol-chloroform extraction. The cDNA library
                     was custom prepared by Invitrogen Corporation. Briefly,
                     first strand cDNA was primed using oligo(dT) containing a
                     NotI site. Size fractionated double stranded cDNA was
                     ligated to EcoRV-NotI cleaved vector and electroporated
                     into E.coli."
ORIGIN      
        1 gcgcggggcc cttattttat ttattccaag tacgggactt catttcttgg ctgctgctgt
       61 cttggctggc ttggccttgg ctgaaacctt gcccttctta ccaactttct tgggcttctc
//

LOCUS       BM293361                 180 bp    mRNA    linear   EST 01-JUL-2002
DEFINITION  EST575903 AvSG Amblyomma variegatum cDNA clone AVABS75 5' end, mRNA
            sequence.
ACCESSION   BM293361
VERSION     BM293361.1  GI:21643328
KEYWORDS    EST.
SOURCE      Amblyomma variegatum
  ORGANISM  Amblyomma variegatum
            Eukaryota; Metazoa; Arthropoda; Chelicerata; Arachnida; Acari;
            Parasitiformes; Ixodida; Ixodoidea; Ixodidae; Amblyomma.
REFERENCE   1  (bases 1 to 180)
  AUTHORS   Nene,V., Lee,D., Quackenbush,J., Skilton,R., Mwaura,S.,
            Gardner,M.J. and Bishop,R.
  TITLE     AvGI, an index of genes transcribed in the salivary glands of the
            ixodid tick Amblyomma variegatum
  JOURNAL   Int. J. Parasitol. 32 (12), 1447-1456 (2002)
   PUBMED   12392910
COMMENT     Contact: Vish Nene
            Parasite Genomics Group
            The Institute for Genomic Research
            9712 Medical Center Drive, Rockville, MD 20850, USA
            Tel: 301-610-5968
            Fax: 301-838-0208
            Email: nene@tigr.org
            Seq primer: M13 reverse.
FEATURES             Location/Qualifiers
     source          1..180
                     /organism="Amblyomma variegatum"
                     /mol_type="mRNA"
                     /db_xref="taxon:34610"
                     /clone="AVABS75"
                     /tissue_type="Salivary glands"
                     /dev_stage="Adult"
                     /lab_host="E.coli strain DH10B-TonA"
                     /clone_lib="AvSG"
                     /note="Vector: pCMV-SPORT6.1; Salivary glands were
                     dissected on day five after initiation of feeding. Total
                     RNA was prepared using acid guanidium
                     thiocyanate-phenol-chloroform extraction. The cDNA library
                     was custom prepared by Invitrogen Corporation. Briefly,
                     first strand cDNA was primed using oligo(dT) containing a
                     NotI site. Size fractionated double stranded cDNA was
                     ligated to EcoRV-NotI cleaved vector and electroporated
                     into E.coli."
ORIGIN      
        1 catacacgta agcagtctta agtgtgccca ctgatttttt ttgttaaaca tttcatgtcg
       61 cgggttgcta aattcctttt tgttgcatat cgatatattt ttgtgttgaa attatctctg
      121 cacattgttt gcctttttta ttttttgcaa ggcactgtga attaaatctc ccatgttttg
//

LOCUS       BM293360                 300 bp    mRNA    linear   EST 01-JUL-2002
DEFINITION  EST575902 AvSG Amblyomma variegatum cDNA clone AVABS74 5' end, mRNA
            sequence.
ACCESSION   BM293360
VERSION     BM293360.1  GI:21643327
KEYWORDS    EST.
SOURCE      Amblyomma variegatum
  ORGANISM  Amblyomma variegatum
            Eukaryota; Metazoa; Arthropoda; Chelicerata; Arachnida; Acari;
            Parasitiformes; Ixodida; Ixodoidea; Ixodidae; Amblyomma.
REFERENCE   1  (bases 1 to 300)
  AUTHORS   Nene,V., Lee,D., Quackenbush,J., Skilton,R., Mwaura,S.,
            Gardner,M.J. and Bishop,R.
  TITLE     AvGI, an index of genes transcribed in the salivary glands of the
            ixodid tick Amblyomma variegatum
  JOURNAL   Int. J. Parasitol. 32 (12), 1447-1456 (2002)
   PUBMED   12392910
COMMENT     Contact: Vish Nene
            Parasite Genomics Group
            The Institute for Genomic Research
            9712 Medical Center Drive, Rockville, MD 20850, USA
            Tel: 301-610-5968
            Fax: 301-838-0208
            Email: nene@tigr.org
            Seq primer: M13 reverse.
FEATURES             Location/Qualifiers
     source          1..300
                     /organism="Amblyomma variegatum"
                     /mol_type="mRNA"
                     /db_xref="taxon:34610"
                     /clone="AVABS74"
                     /tissue_type="Salivary glands"
                     /dev_stage="Adult"
                     /lab_host="E.coli strain DH10B-TonA"
                     /clone_lib="AvSG"
                     /note="Vector: pCMV-SPORT6.1; Salivary glands were
                     dissected on day five after initiation of feeding. Total
                     RNA was prepared using acid guanidium
                     thiocyanate-phenol-chloroform extraction. The cDNA library
                     was custom prepared by Invitrogen Corporation. Briefly,
                     first strand cDNA was primed using oligo(dT) containing a
                     NotI site. Size fractionated double stranded cDNA was
                     ligated to EcoRV-NotI cleaved vector and electroporated
                     into E.coli."
ORIGIN      
        1 ctgccgtgct ggaggactgt tgcacccccc accactctcc cggctgcccg ttcttccccg
       61 ttttgttccc cgtttccccc attttttttt gccatttttt gttttctgtc gttgtacacc
      121 gggataatac agcacattgc tgcccgctcg tttgccgggc gttgccaacc tctcgcagca
      181 agaagtgaag tcgaggcgag gcgagaaggc gtacagcttt gcgcacatcg tattgctcag
      241 aggagggaag gaggcgtcca gtgtgcagct ttcatcttgc gccgaccagg aaggagcctt
//

LOCUS       BM293359                 577 bp    mRNA    linear   EST 01-JUL-2002
DEFINITION  EST575901 AvSG Amblyomma variegatum cDNA clone AVABS73 5' end, mRNA
            sequence.
ACCESSION   BM293359
VERSION     BM293359.1  GI:21643326
KEYWORDS    EST.
SOURCE      Amblyomma variegatum
  ORGANISM  Amblyomma variegatum
            Eukaryota; Metazoa; Arthropoda; Chelicerata; Arachnida; Acari;
            Parasitiformes; Ixodida; Ixodoidea; Ixodidae; Amblyomma.
REFERENCE   1  (bases 1 to 577)
  AUTHORS   Nene,V., Lee,D., Quackenbush,J., Skilton,R., Mwaura,S.,
            Gardner,M.J. and Bishop,R.
  TITLE     AvGI, an index of genes transcribed in the salivary glands of the
            ixodid tick Amblyomma variegatum
  JOURNAL   Int. J. Parasitol. 32 (12), 1447-1456 (2002)
   PUBMED   12392910
COMMENT     Other_ESTs: EST575900
            Contact: Vish Nene
            Parasite Genomics Group
            The Institute for Genomic Research
            9712 Medical Center Drive, Rockville, MD 20850, USA
            Tel: 301-610-5968
            Fax: 301-838-0208
            Email: nene@tigr.org
            Seq primer: M13 reverse.
FEATURES             Location/Qualifiers
     source          1..577
                     /organism="Amblyomma variegatum"
                     /mol_type="mRNA"
                     /db_xref="taxon:34610"
                     /clone="AVABS73"
                     /tissue_type="Salivary glands"
                     /dev_stage="Adult"
                     /lab_host="E.coli strain DH10B-TonA"
                     /clone_lib="AvSG"
                     /note="Vector: pCMV-SPORT6.1; Salivary glands were
                     dissected on day five after initiation of feeding. Total
                     RNA was prepared using acid guanidium
                     thiocyanate-phenol-chloroform extraction. The cDNA library
                     was custom prepared by Invitrogen Corporation. Briefly,
                     first strand cDNA was primed using oligo(dT) containing a
                     NotI site. Size fractionated double stranded cDNA was
                     ligated to EcoRV-NotI cleaved vector and electroporated
                     into E.coli."
ORIGIN      
        1 cgctgggtgt gtgcacgtgc taactttgct ttccttgtgg gagccgcctg ggacgcgcat
       61 ttcacattct cggcggtcaa gagcctgaaa ggaacaaggc ttctgctgac tcgctcgggg
      121 gggcttcttc agcgtcgcaa gtgtctccag taaggtccac ccggaagcat gtggctcttg
      181 ctggcgacac ttggcgcggc ggcgtgcttg tcggctgcgc agctcgacgg cggtaagtac
      241 ggtcgccggc tgccccctcc ggtgccgctg ccgccgcgta aggactctgc ctacctgccc
      301 tccttgttcg atgtggctca ggccgactcc ccactcacag gggagctgcc tcccggcgga
      361 ggtgcaccgc tggccggggc accgctgggc gactgcgtct gcgtgcccta ctaccagtgc
      421 aaggacggca aggtgtccga ggacggcgga ggtcttctcg acgcccgccg caagctgccc
      481 ccgaaggaag agataccgct ggacggcctc ggggaccaga accagcagtg gccgggcgtg
      541 gaccagatct gctgtgcgga gccatctggc gtcacgg
//

LOCUS       BM293358                 462 bp    mRNA    linear   EST 01-JUL-2002
DEFINITION  EST575900 AvSG Amblyomma variegatum cDNA clone AVABS73 3' end, mRNA
            sequence.
ACCESSION   BM293358
VERSION     BM293358.1  GI:21643325
KEYWORDS    EST.
SOURCE      Amblyomma variegatum
  ORGANISM  Amblyomma variegatum
            Eukaryota; Metazoa; Arthropoda; Chelicerata; Arachnida; Acari;
            Parasitiformes; Ixodida; Ixodoidea; Ixodidae; Amblyomma.
REFERENCE   1  (bases 1 to 462)
  AUTHORS   Nene,V., Lee,D., Quackenbush,J., Skilton,R., Mwaura,S.,
            Gardner,M.J. and Bishop,R.
  TITLE     AvGI, an index of genes transcribed in the salivary glands of the
            ixodid tick Amblyomma variegatum
  JOURNAL   Int. J. Parasitol. 32 (12), 1447-1456 (2002)
   PUBMED   12392910
COMMENT     Other_ESTs: EST575901
            Contact: Vish Nene
            Parasite Genomics Group
            The Institute for Genomic Research
            9712 Medical Center Drive, Rockville, MD 20850, USA
            Tel: 301-610-5968
            Fax: 301-838-0208
            Email: nene@tigr.org
            Seq primer: M13 forward.
FEATURES             Location/Qualifiers
     source          1..462
                     /organism="Amblyomma variegatum"
                     /mol_type="mRNA"
                     /db_xref="taxon:34610"
                     /clone="AVABS73"
                     /tissue_type="Salivary glands"
                     /dev_stage="Adult"
                     /lab_host="E.coli strain DH10B-TonA"
                     /clone_lib="AvSG"
                     /note="Vector: pCMV-SPORT6.1; Salivary glands were
                     dissected on day five after initiation of feeding. Total
                     RNA was prepared using acid guanidium
                     thiocyanate-phenol-chloroform extraction. The cDNA library
                     was custom prepared by Invitrogen Corporation. Briefly,
                     first strand cDNA was primed using oligo(dT) containing a
                     NotI site. Size fractionated double stranded cDNA was
                     ligated to EcoRV-NotI cleaved vector and electroporated
                     into E.coli."
ORIGIN      
        1 cgagacggaa gctttattgt ctttggacta gcttgagaac agtaccggaa ccgagacaac
       61 cgtagcccgg tggcactccc tgtccctaca aagcgatagc cgcagcaggc gcagggccaa
      121 cgccggcagc ctttccgaag gaggactgtc cgaatccgga ttggtgaccg gctacgccgc
      181 ccttgtgccc cgaggattcc tgatgacggc cagcaccgta aaagaaaggg ggccgccgcc
      241 gtcacccttg caggagtcga cgccgtcctc ggttccggcg cagatgaagc cctcgtgaag
      301 gcggaagtac cgacccaggc gcgtctggcg aagcaggttc tggcaggttg ggttgtcgat
      361 cacaggcacc gtcacttcct tcatgatgtt ggcgaacttg cccgtacggt aagcgtcctt
      421 gccccatccg gtgacgacgc aggagctgcc ctcgaacatg tc
//

LOCUS       BM293357                 720 bp    mRNA    linear   EST 01-JUL-2002
DEFINITION  EST575899 AvSG Amblyomma variegatum cDNA clone AVABS72 5' end, mRNA
            sequence.
ACCESSION   BM293357
VERSION     BM293357.1  GI:21643324
KEYWORDS    EST.
SOURCE      Amblyomma variegatum
  ORGANISM  Amblyomma variegatum
            Eukaryota; Metazoa; Arthropoda; Chelicerata; Arachnida; Acari;
            Parasitiformes; Ixodida; Ixodoidea; Ixodidae; Amblyomma.
REFERENCE   1  (bases 1 to 720)
  AUTHORS   Nene,V., Lee,D., Quackenbush,J., Skilton,R., Mwaura,S.,
            Gardner,M.J. and Bishop,R.
  TITLE     AvGI, an index of genes transcribed in the salivary glands of the
            ixodid tick Amblyomma variegatum
  JOURNAL   Int. J. Parasitol. 32 (12), 1447-1456 (2002)
   PUBMED   12392910
COMMENT     Contact: Vish Nene
            Parasite Genomics Group
            The Institute for Genomic Research
            9712 Medical Center Drive, Rockville, MD 20850, USA
            Tel: 301-610-5968
            Fax: 301-838-0208
            Email: nene@tigr.org
            Seq primer: M13 reverse.
FEATURES             Location/Qualifiers
     source          1..720
                     /organism="Amblyomma variegatum"
                     /mol_type="mRNA"
                     /db_xref="taxon:34610"
                     /clone="AVABS72"
                     /tissue_type="Salivary glands"
                     /dev_stage="Adult"
                     /lab_host="E.coli strain DH10B-TonA"
                     /clone_lib="AvSG"
                     /note="Vector: pCMV-SPORT6.1; Salivary glands were
                     dissected on day five after initiation of feeding. Total
                     RNA was prepared using acid guanidium
                     thiocyanate-phenol-chloroform extraction. The cDNA library
                     was custom prepared by Invitrogen Corporation. Briefly,
                     first strand cDNA was primed using oligo(dT) containing a
                     NotI site. Size fractionated double stranded cDNA was
                     ligated to EcoRV-NotI cleaved vector and electroporated
                     into E.coli."
ORIGIN      
        1 gttgtcgaga aaaagacacc aggcagagca ccacaaccat gaatgctttt cttgcaggct
       61 ccctcctgtt tgcagcgtcg ctgacatgcg cttctgctgc tgcgggaagg aagaccgatg
      121 ttttcggagg tgctccaggt ggtagtggtg ccttcagctc tagtgcgccg cttggcgcag
      181 gtgctttagg tggcggtgcg ttggctggcg gtagtacgtc gcttggcggc gctgccccgt
      241 ttggcggcag cagtttctct gcaggtgccg ctggtggtac gccccttggc ggtggtgctt
      301 tcggcggcag tacctcgttt ggcctaggcg gtttcactgg aggttccact ggtggtgcaa
      361 cgcttggcgg tagttccgtc ggaggcgccg gcccgttggg tttcgccggg ggtgcgcagc
      421 ttgacggtgc gtcgggagcg ggttcacctg gcagtcctgg aggaccttcc tcctggagca
      481 ttggcactca cggtgttggt tctcaaggtg gccgtttcac cggtggctct tcatggggag
      541 gctctgcgta cggcgctggt tctcacggtc gaggttttgg gttcagctat ggcactggcg
      601 gcgctggtgg atttggcgtg ccaggatttg gaggccacgg agtctcatgg caagcgcctt
      661 cgggaggttt cagtgggggt ctggtggttt cagtccgtcg ggtagctacg aggtctatac
//

LOCUS       BM293356                 815 bp    mRNA    linear   EST 01-JUL-2002
DEFINITION  EST575898 AvSG Amblyomma variegatum cDNA clone AVABS71 5' end, mRNA
            sequence.
ACCESSION   BM293356
VERSION     BM293356.1  GI:21643323
KEYWORDS    EST.
SOURCE      Amblyomma variegatum
  ORGANISM  Amblyomma variegatum
            Eukaryota; Metazoa; Arthropoda; Chelicerata; Arachnida; Acari;
            Parasitiformes; Ixodida; Ixodoidea; Ixodidae; Amblyomma.
REFERENCE   1  (bases 1 to 815)
  AUTHORS   Nene,V., Lee,D., Quackenbush,J., Skilton,R., Mwaura,S.,
            Gardner,M.J. and Bishop,R.
  TITLE     AvGI, an index of genes transcribed in the salivary glands of the
            ixodid tick Amblyomma variegatum
  JOURNAL   Int. J. Parasitol. 32 (12), 1447-1456 (2002)
   PUBMED   12392910
COMMENT     Contact: Vish Nene
            Parasite Genomics Group
            The Institute for Genomic Research
            9712 Medical Center Drive, Rockville, MD 20850, USA
            Tel: 301-610-5968
            Fax: 301-838-0208
            Email: nene@tigr.org
            Seq primer: M13 reverse.
FEATURES             Location/Qualifiers
     source          1..815
                     /organism="Amblyomma variegatum"
                     /mol_type="mRNA"
                     /db_xref="taxon:34610"
                     /clone="AVABS71"
                     /tissue_type="Salivary glands"
                     /dev_stage="Adult"
                     /lab_host="E.coli strain DH10B-TonA"
                     /clone_lib="AvSG"
                     /note="Vector: pCMV-SPORT6.1; Salivary glands were
                     dissected on day five after initiation of feeding. Total
                     RNA was prepared using acid guanidium
                     thiocyanate-phenol-chloroform extraction. The cDNA library
                     was custom prepared by Invitrogen Corporation. Briefly,
                     first strand cDNA was primed using oligo(dT) containing a
                     NotI site. Size fractionated double stranded cDNA was
                     ligated to EcoRV-NotI cleaved vector and electroporated
                     into E.coli."
ORIGIN      
        1 ggaacttctg cccctctact tcaagcacaa caacatggca agcttcatca ggcagcttaa
       61 catgtatggc tttcgcaaag tggccaacat agaccagggt ctcaggtcag accgagaaga
      121 aatagaattt tttcataact tctttgtacg gggtcaagaa tgtctacttg agttcatcaa
      181 gcgaaaggtg ccatctggcc gggctggagc aagtggccct gatgatgggc gtgtccgcag
      241 cgaggtcctc agggaactac tctccaatgt tggcagcatg cagggtcggc aagagcatat
      301 ggaccagctc cttgcagata tgaaaaagga aaatgaggct ttatggcgtg aagtggcccg
      361 tctgcgtcag aagcacatga aacagcaaca gatagttgag aagcttatcc agttcctggt
      421 cactatggtt caagccaacc gcaatattac tgtgaagcgc aagatgccac tgatgctgca
      481 tgacagccca aactccagct ccaaggtgcc tcggcttacg aagaccacct ttgtcaccga
      541 ctaccaggtt gcctctcctt ctggttccca gatgtccgaa ggccctgtaa ttcgggatgt
      601 gactgaccta atggacgacc ttggagagac aagcagcact gttatcagtg atcctttggc
      661 tgctggccaa tcaccaaagg tagtcgaggc gtctgctgct ggaacatcag ttcgctcctt
      721 gggttctcca gcaccttcta gcgactttga tgttggtccc atcgtggcaa gtcccctggg
      781 cacagtagac gcgatggaac ctctgtgctt gcttg
//

LOCUS       BM293355                 693 bp    mRNA    linear   EST 01-JUL-2002
DEFINITION  EST575897 AvSG Amblyomma variegatum cDNA clone AVABS70 5' end, mRNA
            sequence.
ACCESSION   BM293355
VERSION     BM293355.1  GI:21643322
KEYWORDS    EST.
SOURCE      Amblyomma variegatum
  ORGANISM  Amblyomma variegatum
            Eukaryota; Metazoa; Arthropoda; Chelicerata; Arachnida; Acari;
            Parasitiformes; Ixodida; Ixodoidea; Ixodidae; Amblyomma.
REFERENCE   1  (bases 1 to 693)
  AUTHORS   Nene,V., Lee,D., Quackenbush,J., Skilton,R., Mwaura,S.,
            Gardner,M.J. and Bishop,R.
  TITLE     AvGI, an index of genes transcribed in the salivary glands of the
            ixodid tick Amblyomma variegatum
  JOURNAL   Int. J. Parasitol. 32 (12), 1447-1456 (2002)
   PUBMED   12392910
COMMENT     Contact: Vish Nene
            Parasite Genomics Group
            The Institute for Genomic Research
            9712 Medical Center Drive, Rockville, MD 20850, USA
            Tel: 301-610-5968
            Fax: 301-838-0208
            Email: nene@tigr.org
            Seq primer: M13 reverse.
FEATURES             Location/Qualifiers
     source          1..693
                     /organism="Amblyomma variegatum"
                     /mol_type="mRNA"
                     /db_xref="taxon:34610"
                     /clone="AVABS70"
                     /tissue_type="Salivary glands"
                     /dev_stage="Adult"
                     /lab_host="E.coli strain DH10B-TonA"
                     /clone_lib="AvSG"
                     /note="Vector: pCMV-SPORT6.1; Salivary glands were
                     dissected on day five after initiation of feeding. Total
                     RNA was prepared using acid guanidium
                     thiocyanate-phenol-chloroform extraction. The cDNA library
                     was custom prepared by Invitrogen Corporation. Briefly,
                     first strand cDNA was primed using oligo(dT) containing a
                     NotI site. Size fractionated double stranded cDNA was
                     ligated to EcoRV-NotI cleaved vector and electroporated
                     into E.coli."
ORIGIN      
        1 ccgagagttc agtcgagtca cctgcgccag ctccgccatt agagatggag gtggacactc
       61 cagagccagt gccagttctg ccgagcaaga acccgaagag ctggacggtt caagaagttg
      121 cagactacat ccaggagctt ccaggctgca ctgattatgc agaagaattc cgctcccagg
      181 agattgatgg ccaagcactg cttctgctca aagaggatca cctgatgaca gctatgaaca
      241 tcaagcttgg ccctgctctc aagatatgtg ccaagatcaa tgccttgcga gaggatcagt
      301 aatccgcttc aaactggttc acaccacttg tgttcggact tcacatcttc ccagtgctca
      361 agacgccccc tgaagaaatg caaattgtgc tgcagagagt cagtctacat tcacttgaca
      421 gacatcgagt ctgtttaaag tctcgtgcga ttgccatagt gtgtgtgtgt gtgtagattg
      481 atcctgtggc agtgcgtaac gtggtctcct gctatgctac aaattatgac tgaactgcac
      541 tggattgaca ttacactgtg tcggttgtgt ttatgcgaac tgcagaacga ggttgagtcc
      601 ttgttgcatc gatttatttt tcagcacctg aacttttcca agctgtgtgt cgtatcccgg
      661 agcagcctct gatggcactg ctgtgtggat gga
//

LOCUS       BM293354                 778 bp    mRNA    linear   EST 01-JUL-2002
DEFINITION  EST575896 AvSG Amblyomma variegatum cDNA clone AVABS69 5' end, mRNA
            sequence.
ACCESSION   BM293354
VERSION     BM293354.1  GI:21643321
KEYWORDS    EST.
SOURCE      Amblyomma variegatum
  ORGANISM  Amblyomma variegatum
            Eukaryota; Metazoa; Arthropoda; Chelicerata; Arachnida; Acari;
            Parasitiformes; Ixodida; Ixodoidea; Ixodidae; Amblyomma.
REFERENCE   1  (bases 1 to 778)
  AUTHORS   Nene,V., Lee,D., Quackenbush,J., Skilton,R., Mwaura,S.,
            Gardner,M.J. and Bishop,R.
  TITLE     AvGI, an index of genes transcribed in the salivary glands of the
            ixodid tick Amblyomma variegatum
  JOURNAL   Int. J. Parasitol. 32 (12), 1447-1456 (2002)
   PUBMED   12392910
COMMENT     Contact: Vish Nene
            Parasite Genomics Group
            The Institute for Genomic Research
            9712 Medical Center Drive, Rockville, MD 20850, USA
            Tel: 301-610-5968
            Fax: 301-838-0208
            Email: nene@tigr.org
            Seq primer: M13 reverse.
FEATURES             Location/Qualifiers
     source          1..778
                     /organism="Amblyomma variegatum"
                     /mol_type="mRNA"
                     /db_xref="taxon:34610"
                     /clone="AVABS69"
                     /tissue_type="Salivary glands"
                     /dev_stage="Adult"
                     /lab_host="E.coli strain DH10B-TonA"
                     /clone_lib="AvSG"
                     /note="Vector: pCMV-SPORT6.1; Salivary glands were
                     dissected on day five after initiation of feeding. Total
                     RNA was prepared using acid guanidium
                     thiocyanate-phenol-chloroform extraction. The cDNA library
                     was custom prepared by Invitrogen Corporation. Briefly,
                     first strand cDNA was primed using oligo(dT) containing a
                     NotI site. Size fractionated double stranded cDNA was
                     ligated to EcoRV-NotI cleaved vector and electroporated
                     into E.coli."
ORIGIN      
        1 cgagagagag acaccaggca gagcatcaca accatgaatg cttttctagg aggctccctc
       61 ctgtttgcag cgtcgctgac atgcgcttct gctgctgcgg gaaggaagac cgatgttttc
      121 ggaggtgctc caggtggtag tggtgccttc agctctagtg cgccgcttgg cgcaggtgct
      181 ttaggtggcg gtgcgttggc tggcggtagt acgtcgcttg gcggcgctgc cccgtttggc
      241 ggcagcagtt tctctgcagg tgccgctggt ggtacgcccc ttggcggtgg tgctttcggc
      301 ggcagtacct cgtttggcct aggcggtttc actggaggtt ccactggtgg tgcaacgctt
      361 ggcggtagtt ccgtcggagg cgccggcccg ttgggtttcg ccgggggtgc gcagcttgac
      421 ggtgcgtcgg gagcgggttc acctggcagt cctggaggac cttcctcctg gagcattggc
      481 actcacggtg ttggttctca aggtggccgt ttcaccggtg gctcttcatg gggaggctct
      541 gcgtacggcg ctggttctca cggtcgaggt tttgggttca gctatggcac tggcggcgct
      601 ggtggatttg gcgtgccagg atttggaggc cacggagtct catggcaagc gccttcggga
      661 ggtttccagt ggggggtctg ggtggtttca gtccgtcggg tagctacgag gtctatactc
      721 ctggatttgg tgcatacgga tttagcggtg gatatcctgg aggctacggc agcggttt
//

LOCUS       BM293353                 718 bp    mRNA    linear   EST 01-JUL-2002
DEFINITION  EST575895 AvSG Amblyomma variegatum cDNA clone AVABS68 5' end, mRNA
            sequence.
ACCESSION   BM293353
VERSION     BM293353.1  GI:21643320
KEYWORDS    EST.
SOURCE      Amblyomma variegatum
  ORGANISM  Amblyomma variegatum
            Eukaryota; Metazoa; Arthropoda; Chelicerata; Arachnida; Acari;
            Parasitiformes; Ixodida; Ixodoidea; Ixodidae; Amblyomma.
REFERENCE   1  (bases 1 to 718)
  AUTHORS   Nene,V., Lee,D., Quackenbush,J., Skilton,R., Mwaura,S.,
            Gardner,M.J. and Bishop,R.
  TITLE     AvGI, an index of genes transcribed in the salivary glands of the
            ixodid tick Amblyomma variegatum
  JOURNAL   Int. J. Parasitol. 32 (12), 1447-1456 (2002)
   PUBMED   12392910
COMMENT     Contact: Vish Nene
            Parasite Genomics Group
            The Institute for Genomic Research
            9712 Medical Center Drive, Rockville, MD 20850, USA
            Tel: 301-610-5968
            Fax: 301-838-0208
            Email: nene@tigr.org
            Seq primer: M13 reverse.
FEATURES             Location/Qualifiers
     source          1..718
                     /organism="Amblyomma variegatum"
                     /mol_type="mRNA"
                     /db_xref="taxon:34610"
                     /clone="AVABS68"
                     /tissue_type="Salivary glands"
                     /dev_stage="Adult"
                     /lab_host="E.coli strain DH10B-TonA"
                     /clone_lib="AvSG"
                     /note="Vector: pCMV-SPORT6.1; Salivary glands were
                     dissected on day five after initiation of feeding. Total
                     RNA was prepared using acid guanidium
                     thiocyanate-phenol-chloroform extraction. The cDNA library
                     was custom prepared by Invitrogen Corporation. Briefly,
                     first strand cDNA was primed using oligo(dT) containing a
                     NotI site. Size fractionated double stranded cDNA was
                     ligated to EcoRV-NotI cleaved vector and electroporated
                     into E.coli."
ORIGIN      
        1 tttgtggctg tctttattgt actctctgtt gggagcgcag agaggtacat tcctatcgaa
       61 attggcgggg atttgttgcc agggtgatcc cttgcagctg aggcaagtgt atgagaaagt
      121 atactgacga cacctagctg ctgaagaggt acccttaatg ttgcatgcat tggcaattca
      181 ttttctcatg ttgcatgccc tgctttgcac ctgtggtaac gtcgggtact aatactgtgc
      241 aatgttattt aattttcttg ttgtgctctt tgttttgctt tactgctaag cctgtttctg
      301 ggaagtcatg tcaacatggt tacgcagctg tgagagcaca tgattggatt tcactggact
      361 ttggtgtggt agcggttaag tttgcaatgc ctttacttgg gaaagctcgt ttgaaactat
      421 gttactttat atagttgagc ttacggtgcc cttgtgaact ctacttacca taacagcagc
      481 aagtcttctt gagttgttcc gcatatataa agtactattc taagcatctt atgttccagg
      541 taaatgtgct agacaaggcc atgtgtgtcc acagaaagaa cttaaaatgt acacactgcc
      601 gccactagag cgtttcctgc agtttgaaga accttacgat aaatgaagga cacgttggag
      661 ggaaaaaaat tacaaaaaaa ttactttaca tacgatgtgg aggcctggta aatgtaaa
//

LOCUS       BM293352                 356 bp    mRNA    linear   EST 01-JUL-2002
DEFINITION  EST575894 AvSG Amblyomma variegatum cDNA clone AVABS67 5' end, mRNA
            sequence.
ACCESSION   BM293352
VERSION     BM293352.1  GI:21643319
KEYWORDS    EST.
SOURCE      Amblyomma variegatum
  ORGANISM  Amblyomma variegatum
            Eukaryota; Metazoa; Arthropoda; Chelicerata; Arachnida; Acari;
            Parasitiformes; Ixodida; Ixodoidea; Ixodidae; Amblyomma.
REFERENCE   1  (bases 1 to 356)
  AUTHORS   Nene,V., Lee,D., Quackenbush,J., Skilton,R., Mwaura,S.,
            Gardner,M.J. and Bishop,R.
  TITLE     AvGI, an index of genes transcribed in the salivary glands of the
            ixodid tick Amblyomma variegatum
  JOURNAL   Int. J. Parasitol. 32 (12), 1447-1456 (2002)
   PUBMED   12392910
COMMENT     Contact: Vish Nene
            Parasite Genomics Group
            The Institute for Genomic Research
            9712 Medical Center Drive, Rockville, MD 20850, USA
            Tel: 301-610-5968
            Fax: 301-838-0208
            Email: nene@tigr.org
            Seq primer: M13 reverse.
FEATURES             Location/Qualifiers
     source          1..356
                     /organism="Amblyomma variegatum"
                     /mol_type="mRNA"
                     /db_xref="taxon:34610"
                     /clone="AVABS67"
                     /tissue_type="Salivary glands"
                     /dev_stage="Adult"
                     /lab_host="E.coli strain DH10B-TonA"
                     /clone_lib="AvSG"
                     /note="Vector: pCMV-SPORT6.1; Salivary glands were
                     dissected on day five after initiation of feeding. Total
                     RNA was prepared using acid guanidium
                     thiocyanate-phenol-chloroform extraction. The cDNA library
                     was custom prepared by Invitrogen Corporation. Briefly,
                     first strand cDNA was primed using oligo(dT) containing a
                     NotI site. Size fractionated double stranded cDNA was
                     ligated to EcoRV-NotI cleaved vector and electroporated
                     into E.coli."
ORIGIN      
        1 cggagttttc ggaagagtgg gcataactgc tacacttgcg gcgcctgcac gcattctcgt
       61 tgagatgacg ctggccgaat tgaaggcgct gcagaggcag ccgtgcgacg ctggaggagc
      121 cacgaagatg tacggcacga ccaagatcaa gcaggctgac catgacgacg agactaacgt
      181 cgcgcctcac ggaatctctc tcttcctggc caccgtgttc gtggtgggag gggtggccgg
      241 cattggcatc ctagctctgc cgcagtccat agtgcttacg ggctggtcgg gcatcttcct
      301 catcgtggcc tcggcgttcg cctccggctt ctgtgggtga agctgggcgc ctgctg
//

LOCUS       BM293351                 684 bp    mRNA    linear   EST 01-JUL-2002
DEFINITION  EST575893 AvSG Amblyomma variegatum cDNA clone AVABS66 5' end, mRNA
            sequence.
ACCESSION   BM293351
VERSION     BM293351.1  GI:21643318
KEYWORDS    EST.
SOURCE      Amblyomma variegatum
  ORGANISM  Amblyomma variegatum
            Eukaryota; Metazoa; Arthropoda; Chelicerata; Arachnida; Acari;
            Parasitiformes; Ixodida; Ixodoidea; Ixodidae; Amblyomma.
REFERENCE   1  (bases 1 to 684)
  AUTHORS   Nene,V., Lee,D., Quackenbush,J., Skilton,R., Mwaura,S.,
            Gardner,M.J. and Bishop,R.
  TITLE     AvGI, an index of genes transcribed in the salivary glands of the
            ixodid tick Amblyomma variegatum
  JOURNAL   Int. J. Parasitol. 32 (12), 1447-1456 (2002)
   PUBMED   12392910
COMMENT     Other_ESTs: EST575892
            Contact: Vish Nene
            Parasite Genomics Group
            The Institute for Genomic Research
            9712 Medical Center Drive, Rockville, MD 20850, USA
            Tel: 301-610-5968
            Fax: 301-838-0208
            Email: nene@tigr.org
            Seq primer: M13 reverse.
FEATURES             Location/Qualifiers
     source          1..684
                     /organism="Amblyomma variegatum"
                     /mol_type="mRNA"
                     /db_xref="taxon:34610"
                     /clone="AVABS66"
                     /tissue_type="Salivary glands"
                     /dev_stage="Adult"
                     /lab_host="E.coli strain DH10B-TonA"
                     /clone_lib="AvSG"
                     /note="Vector: pCMV-SPORT6.1; Salivary glands were
                     dissected on day five after initiation of feeding. Total
                     RNA was prepared using acid guanidium
                     thiocyanate-phenol-chloroform extraction. The cDNA library
                     was custom prepared by Invitrogen Corporation. Briefly,
                     first strand cDNA was primed using oligo(dT) containing a
                     NotI site. Size fractionated double stranded cDNA was
                     ligated to EcoRV-NotI cleaved vector and electroporated
                     into E.coli."
ORIGIN      
        1 gttttgagta gtgctatagc ggttcgtttc tcttttaatt tcctttcgtt ttcttgtatg
       61 cggcttcacg aacacttcct gttccctccg aaccgttgaa caccgggatg acagcatcgt
      121 cgcccaagaa aattctcctc gtctcactgc aatccgcaga ataaaacgcg atgatccatg
      181 gctgctcagt ccggtggaaa gtccgaaaat gtggtcttgg aaccttatat tcatcaggtt
      241 ggagggcgat catctatgct gtgtcttgat gagttcactc tgtgcaagcc gctgattcta
      301 caagaactaa aattctatga aaatcttccc gatgatctca agccgtttac atcggaatac
      361 aaaggtgtcg ttgaagtggc attgctggaa agaccccgat ggctacctaa cactgacagc
      421 gcatccttct tatgacctcc ttaagaatgg ctgtgcctct agtcatacca tcaaaggcac
      481 cgaaagcatc acaagcataa ggggccgaaa gtataggatg cgttggcaga aggtgggcag
      541 cgtcgagatt gagccggtgc tcacggacgg cacgcagcta tttgaagagc aagacgatgg
      601 aaagacagtt tcccacacac aacccctgga tcgtgcgctg tcacaacctg cagattcagc
      661 gcttcctctc gtcctcaggg agcc
//

LOCUS       BM293350                 734 bp    mRNA    linear   EST 01-JUL-2002
DEFINITION  EST575892 AvSG Amblyomma variegatum cDNA clone AVABS66 3' end, mRNA
            sequence.
ACCESSION   BM293350
VERSION     BM293350.1  GI:21643317
KEYWORDS    EST.
SOURCE      Amblyomma variegatum
  ORGANISM  Amblyomma variegatum
            Eukaryota; Metazoa; Arthropoda; Chelicerata; Arachnida; Acari;
            Parasitiformes; Ixodida; Ixodoidea; Ixodidae; Amblyomma.
REFERENCE   1  (bases 1 to 734)
  AUTHORS   Nene,V., Lee,D., Quackenbush,J., Skilton,R., Mwaura,S.,
            Gardner,M.J. and Bishop,R.
  TITLE     AvGI, an index of genes transcribed in the salivary glands of the
            ixodid tick Amblyomma variegatum
  JOURNAL   Int. J. Parasitol. 32 (12), 1447-1456 (2002)
   PUBMED   12392910
COMMENT     Other_ESTs: EST575893
            Contact: Vish Nene
            Parasite Genomics Group
            The Institute for Genomic Research
            9712 Medical Center Drive, Rockville, MD 20850, USA
            Tel: 301-610-5968
            Fax: 301-838-0208
            Email: nene@tigr.org
            Seq primer: M13 forward.
FEATURES             Location/Qualifiers
     source          1..734
                     /organism="Amblyomma variegatum"
                     /mol_type="mRNA"
                     /db_xref="taxon:34610"
                     /clone="AVABS66"
                     /tissue_type="Salivary glands"
                     /dev_stage="Adult"
                     /lab_host="E.coli strain DH10B-TonA"
                     /clone_lib="AvSG"
                     /note="Vector: pCMV-SPORT6.1; Salivary glands were
                     dissected on day five after initiation of feeding. Total
                     RNA was prepared using acid guanidium
                     thiocyanate-phenol-chloroform extraction. The cDNA library
                     was custom prepared by Invitrogen Corporation. Briefly,
                     first strand cDNA was primed using oligo(dT) containing a
                     NotI site. Size fractionated double stranded cDNA was
                     ligated to EcoRV-NotI cleaved vector and electroporated
                     into E.coli."
ORIGIN      
        1 ttggtgaaga cgcggtcgtt gggcggcagc ggcgcttcgc tgctgcagtc gtttgagttc
       61 ccgtcggccc ctttgccctc gtacaggatc agaagcgagc tcgtgtagaa acgaaacgac
      121 tccagtttct ctactacctg tgtcagtgcg tgcagacgtt cgatgagggg tagcaggatg
      181 tcaaggcgga agcgaacacc gtcgtgcagg aagtggtaga gcgtttggcg gaagccttcc
      241 acgttgagtg accggccaaa atacttgttg tggcacttgt agtagccgag gttctgctgg
      301 tacacctgca tgccacaaat gcgcagccca aggggactgg acgtggtggc ggccgtcttg
      361 gcgtccaagc tcctgcgctt ctcttccgag gcatcgtccg catactgccg ggtgcccatc
      421 ttcaagtcca ggatgcaggg gaacatgtag cgagccgtca ggttttccag caggagaaac
      481 tctctggggc tccctgagga cgagaggaag cgctgaatct gcaggttgtg acagcgcacg
      541 atccaggggt tgtgtgtggt gaaactgtcc tttccatcgt cttgctcttc aaatagctgc
      601 gtgccgtccg tgagcaccgg ctcaatctcg acgctgccaa ccttctgcca acgcatccta
      661 tactttcggc cctttatgct tgtgatgctt tcggtgcctt tgatggtatg actagaggca
      721 cagccattct taag
//

LOCUS       BM293349                 514 bp    mRNA    linear   EST 01-JUL-2002
DEFINITION  EST575891 AvSG Amblyomma variegatum cDNA clone AVABS65 5' end, mRNA
            sequence.
ACCESSION   BM293349
VERSION     BM293349.1  GI:21643316
KEYWORDS    EST.
SOURCE      Amblyomma variegatum
  ORGANISM  Amblyomma variegatum
            Eukaryota; Metazoa; Arthropoda; Chelicerata; Arachnida; Acari;
            Parasitiformes; Ixodida; Ixodoidea; Ixodidae; Amblyomma.
REFERENCE   1  (bases 1 to 514)
  AUTHORS   Nene,V., Lee,D., Quackenbush,J., Skilton,R., Mwaura,S.,
            Gardner,M.J. and Bishop,R.
  TITLE     AvGI, an index of genes transcribed in the salivary glands of the
            ixodid tick Amblyomma variegatum
  JOURNAL   Int. J. Parasitol. 32 (12), 1447-1456 (2002)
   PUBMED   12392910
COMMENT     Other_ESTs: EST575890
            Contact: Vish Nene
            Parasite Genomics Group
            The Institute for Genomic Research
            9712 Medical Center Drive, Rockville, MD 20850, USA
            Tel: 301-610-5968
            Fax: 301-838-0208
            Email: nene@tigr.org
            Seq primer: M13 reverse.
FEATURES             Location/Qualifiers
     source          1..514
                     /organism="Amblyomma variegatum"
                     /mol_type="mRNA"
                     /db_xref="taxon:34610"
                     /clone="AVABS65"
                     /tissue_type="Salivary glands"
                     /dev_stage="Adult"
                     /lab_host="E.coli strain DH10B-TonA"
                     /clone_lib="AvSG"
                     /note="Vector: pCMV-SPORT6.1; Salivary glands were
                     dissected on day five after initiation of feeding. Total
                     RNA was prepared using acid guanidium
                     thiocyanate-phenol-chloroform extraction. The cDNA library
                     was custom prepared by Invitrogen Corporation. Briefly,
                     first strand cDNA was primed using oligo(dT) containing a
                     NotI site. Size fractionated double stranded cDNA was
                     ligated to EcoRV-NotI cleaved vector and electroporated
                     into E.coli."
ORIGIN      
        1 cgctgggtgt gtgcacgtgc taactttgct ttccttgtgg gagccgcctg ggacgcgcat
       61 ttcacattct cggcggtcaa gagcctgaaa ggaacaaggc ttctgctgac tcgctcgggg
      121 gggcttcttc agcgtcgcaa gtgtctccag taaggtccac ccggaagcat gtggctcttg
      181 ctggcgacac ttggcgcggc ggcgtgcttg tcggctgcgc agctcgacgg cggtaagtac
      241 ggtcgccggc tgccccctcc ggtgccgctg ccgccgcgta aggactctgc ctacctgccc
      301 tccttgttcg atgtggctca ggccgactcc ccactcacag gggagctgcc tcccggcgga
      361 ggtgcaccgc tggccggggc accgctgggc gactgcgtct gcgtgcccta ctaccagtgc
      421 aaggacggca aggtgtccga ggacggcgga ggtcttctcg acgcccgccg caagctgccc
      481 ccgaaggagg agataccgct ggacggcctc gggg
//

LOCUS       BM293348                 593 bp    mRNA    linear   EST 01-JUL-2002
DEFINITION  EST575890 AvSG Amblyomma variegatum cDNA clone AVABS65 3' end, mRNA
            sequence.
ACCESSION   BM293348
VERSION     BM293348.1  GI:21643315
KEYWORDS    EST.
SOURCE      Amblyomma variegatum
  ORGANISM  Amblyomma variegatum
            Eukaryota; Metazoa; Arthropoda; Chelicerata; Arachnida; Acari;
            Parasitiformes; Ixodida; Ixodoidea; Ixodidae; Amblyomma.
REFERENCE   1  (bases 1 to 593)
  AUTHORS   Nene,V., Lee,D., Quackenbush,J., Skilton,R., Mwaura,S.,
            Gardner,M.J. and Bishop,R.
  TITLE     AvGI, an index of genes transcribed in the salivary glands of the
            ixodid tick Amblyomma variegatum
  JOURNAL   Int. J. Parasitol. 32 (12), 1447-1456 (2002)
   PUBMED   12392910
COMMENT     Other_ESTs: EST575891
            Contact: Vish Nene
            Parasite Genomics Group
            The Institute for Genomic Research
            9712 Medical Center Drive, Rockville, MD 20850, USA
            Tel: 301-610-5968
            Fax: 301-838-0208
            Email: nene@tigr.org
            Seq primer: M13 forward.
FEATURES             Location/Qualifiers
     source          1..593
                     /organism="Amblyomma variegatum"
                     /mol_type="mRNA"
                     /db_xref="taxon:34610"
                     /clone="AVABS65"
                     /tissue_type="Salivary glands"
                     /dev_stage="Adult"
                     /lab_host="E.coli strain DH10B-TonA"
                     /clone_lib="AvSG"
                     /note="Vector: pCMV-SPORT6.1; Salivary glands were
                     dissected on day five after initiation of feeding. Total
                     RNA was prepared using acid guanidium
                     thiocyanate-phenol-chloroform extraction. The cDNA library
                     was custom prepared by Invitrogen Corporation. Briefly,
                     first strand cDNA was primed using oligo(dT) containing a
                     NotI site. Size fractionated double stranded cDNA was
                     ligated to EcoRV-NotI cleaved vector and electroporated
                     into E.coli."
ORIGIN      
        1 cgagacggaa gctttattgt ctttggacta gcttgagaac agtaccggaa ccgagacaac
       61 cgtagcccgg tggcactccc tgtccctaca aagcgatagc cgcagcaggc gcagggccaa
      121 cgccggcagc ctttccgaag gaggactgtc cgaatccgga ttggtgaccg gctacgccgc
      181 ccttgtgccc cgaggattcc tgatgacggc cagcaccgta aaagaaaggg ggccgccgcc
      241 gtcacccttg caggagtcga cgccgtcctc ggttccggcg cagatgaagc cctcgtgaag
      301 gcggaagtac cgacccaggc gcgtctggcg aagcaggttc tggcaggttg ggttgtcgat
      361 cacaggcacc gtcacttcct tcatgatgtt ggcgaacttg cccgtacggt aagcgtcctt
      421 gccccatccg gtgacgacgc aggagctgcc ctcgaacatg tcctcgagct tcggcaggca
      481 gatgggcgag atgtgaggag cgaagttcac gggtcgcgtg agttctagaa gggcgacgtc
      541 gttccacagg gagttgttgc ggaagtactg gtggatgaag atgttgccca cgt
//

LOCUS       BM293347                 518 bp    mRNA    linear   EST 01-JUL-2002
DEFINITION  EST575889 AvSG Amblyomma variegatum cDNA clone AVABS64 5' end, mRNA
            sequence.
ACCESSION   BM293347
VERSION     BM293347.1  GI:21643314
KEYWORDS    EST.
SOURCE      Amblyomma variegatum
  ORGANISM  Amblyomma variegatum
            Eukaryota; Metazoa; Arthropoda; Chelicerata; Arachnida; Acari;
            Parasitiformes; Ixodida; Ixodoidea; Ixodidae; Amblyomma.
REFERENCE   1  (bases 1 to 518)
  AUTHORS   Nene,V., Lee,D., Quackenbush,J., Skilton,R., Mwaura,S.,
            Gardner,M.J. and Bishop,R.
  TITLE     AvGI, an index of genes transcribed in the salivary glands of the
            ixodid tick Amblyomma variegatum
  JOURNAL   Int. J. Parasitol. 32 (12), 1447-1456 (2002)
   PUBMED   12392910
COMMENT     Other_ESTs: EST575888
            Contact: Vish Nene
            Parasite Genomics Group
            The Institute for Genomic Research
            9712 Medical Center Drive, Rockville, MD 20850, USA
            Tel: 301-610-5968
            Fax: 301-838-0208
            Email: nene@tigr.org
            Seq primer: M13 reverse.
FEATURES             Location/Qualifiers
     source          1..518
                     /organism="Amblyomma variegatum"
                     /mol_type="mRNA"
                     /db_xref="taxon:34610"
                     /clone="AVABS64"
                     /tissue_type="Salivary glands"
                     /dev_stage="Adult"
                     /lab_host="E.coli strain DH10B-TonA"
                     /clone_lib="AvSG"
                     /note="Vector: pCMV-SPORT6.1; Salivary glands were
                     dissected on day five after initiation of feeding. Total
                     RNA was prepared using acid guanidium
                     thiocyanate-phenol-chloroform extraction. The cDNA library
                     was custom prepared by Invitrogen Corporation. Briefly,
                     first strand cDNA was primed using oligo(dT) containing a
                     NotI site. Size fractionated double stranded cDNA was
                     ligated to EcoRV-NotI cleaved vector and electroporated
                     into E.coli."
ORIGIN      
        1 ggggctgggg ctccggcctc ggcggtgttg gtctctacgg cctcggaggt ggcttaggcg
       61 gcttgagcgg cttgggaggc ctgtacggct tgggaggcct gtacggcttg ggtggctacg
      121 gccgcttggg tggactgtat ggcttgggcg gctacggccg cttgggtggc ctgtacggct
      181 tgggtggctt gagcggcttg ggctatcctg gcttgggtct tcttggaggc ctcggcggct
      241 acggtccctt cggccgtctc ggcggtctca gccccttggg aggcctcggt ggtctcagcc
      301 ctctcggagg cctcggcgga tacggcccct ttggacccct aggcggattc gggcctttcg
      361 gacgtctcgg cggtctcagc cccctgggag gcctcggtgg tctcagccct ctcggaggcc
      421 tcggcggata cggccccttt ggacctctag gcggattcgg acctttcgga cgtctccgtg
      481 gttatggccc ccttcggtgg cctcagcggg tacggccc
//

LOCUS       BM293346                 646 bp    mRNA    linear   EST 01-JUL-2002
DEFINITION  EST575888 AvSG Amblyomma variegatum cDNA clone AVABS64 3' end, mRNA
            sequence.
ACCESSION   BM293346
VERSION     BM293346.1  GI:21643313
KEYWORDS    EST.
SOURCE      Amblyomma variegatum
  ORGANISM  Amblyomma variegatum
            Eukaryota; Metazoa; Arthropoda; Chelicerata; Arachnida; Acari;
            Parasitiformes; Ixodida; Ixodoidea; Ixodidae; Amblyomma.
REFERENCE   1  (bases 1 to 646)
  AUTHORS   Nene,V., Lee,D., Quackenbush,J., Skilton,R., Mwaura,S.,
            Gardner,M.J. and Bishop,R.
  TITLE     AvGI, an index of genes transcribed in the salivary glands of the
            ixodid tick Amblyomma variegatum
  JOURNAL   Int. J. Parasitol. 32 (12), 1447-1456 (2002)
   PUBMED   12392910
COMMENT     Other_ESTs: EST575889
            Contact: Vish Nene
            Parasite Genomics Group
            The Institute for Genomic Research
            9712 Medical Center Drive, Rockville, MD 20850, USA
            Tel: 301-610-5968
            Fax: 301-838-0208
            Email: nene@tigr.org
            Seq primer: M13 forward.
FEATURES             Location/Qualifiers
     source          1..646
                     /organism="Amblyomma variegatum"
                     /mol_type="mRNA"
                     /db_xref="taxon:34610"
                     /clone="AVABS64"
                     /tissue_type="Salivary glands"
                     /dev_stage="Adult"
                     /lab_host="E.coli strain DH10B-TonA"
                     /clone_lib="AvSG"
                     /note="Vector: pCMV-SPORT6.1; Salivary glands were
                     dissected on day five after initiation of feeding. Total
                     RNA was prepared using acid guanidium
                     thiocyanate-phenol-chloroform extraction. The cDNA library
                     was custom prepared by Invitrogen Corporation. Briefly,
                     first strand cDNA was primed using oligo(dT) containing a
                     NotI site. Size fractionated double stranded cDNA was
                     ligated to EcoRV-NotI cleaved vector and electroporated
                     into E.coli."
ORIGIN      
        1 cagtttggca tatttcgact ttatttaaca ttttgtaatt ggaacaaaac gaatggattg
       61 tgtaacctgc agcgcctatg tcgtggtcct tgagacgctt agagggtgac gtgagtctgg
      121 gactggccgg tggccatgtc ggtagtggtc gttgcgccct caacgactgt tgttaccgtg
      181 cctggagaga cgacgtgggt tttttccttg tcggtgtggg tgtggattgg tactggctgt
      241 tccacaggaa catcaatcgg ctgagggaat ggttgtggaa ctgggtacgg cagcgggact
      301 gggtgcgggg ctgggaccgg gacgggatgc gggaccggga ccggcgttgg cactagccgc
      361 tggcgcacga tgccgacata gatggcctcg gcgatgggca gaccagtgga ggggtcagtg
      421 atcacgcgcc tgtcgttagg aaagtgccta acacctccgg gaccgccaaa ggggccgaat
      481 ccgctgcctc cgaatgggcc gaaacctccg aaggggccga aacttccggg acctccaaag
      541 gggccgtacc cgctgaggcc accgaagggg ccataaccac cgagacgtcc gaaaggtccg
      601 aatccgccta gaggtccaaa ggggccgtat ccgccgaggc ctccga
//

LOCUS       BM293345                 165 bp    mRNA    linear   EST 01-JUL-2002
DEFINITION  EST575887 AvSG Amblyomma variegatum cDNA clone AVABS63 5' end, mRNA
            sequence.
ACCESSION   BM293345
VERSION     BM293345.1  GI:21643312
KEYWORDS    EST.
SOURCE      Amblyomma variegatum
  ORGANISM  Amblyomma variegatum
            Eukaryota; Metazoa; Arthropoda; Chelicerata; Arachnida; Acari;
            Parasitiformes; Ixodida; Ixodoidea; Ixodidae; Amblyomma.
REFERENCE   1  (bases 1 to 165)
  AUTHORS   Nene,V., Lee,D., Quackenbush,J., Skilton,R., Mwaura,S.,
            Gardner,M.J. and Bishop,R.
  TITLE     AvGI, an index of genes transcribed in the salivary glands of the
            ixodid tick Amblyomma variegatum
  JOURNAL   Int. J. Parasitol. 32 (12), 1447-1456 (2002)
   PUBMED   12392910
COMMENT     Contact: Vish Nene
            Parasite Genomics Group
            The Institute for Genomic Research
            9712 Medical Center Drive, Rockville, MD 20850, USA
            Tel: 301-610-5968
            Fax: 301-838-0208
            Email: nene@tigr.org
            Seq primer: M13 reverse.
FEATURES             Location/Qualifiers
     source          1..165
                     /organism="Amblyomma variegatum"
                     /mol_type="mRNA"
                     /db_xref="taxon:34610"
                     /clone="AVABS63"
                     /tissue_type="Salivary glands"
                     /dev_stage="Adult"
                     /lab_host="E.coli strain DH10B-TonA"
                     /clone_lib="AvSG"
                     /note="Vector: pCMV-SPORT6.1; Salivary glands were
                     dissected on day five after initiation of feeding. Total
                     RNA was prepared using acid guanidium
                     thiocyanate-phenol-chloroform extraction. The cDNA library
                     was custom prepared by Invitrogen Corporation. Briefly,
                     first strand cDNA was primed using oligo(dT) containing a
                     NotI site. Size fractionated double stranded cDNA was
                     ligated to EcoRV-NotI cleaved vector and electroporated
                     into E.coli."
ORIGIN      
        1 ctgcacccct cgcagcgcgg atggcgagct tactgcccag tcccttatcg ccaccgagcg
       61 acgacttgac gtcggtggcg tttttcgggc gcaccgcatg gactaccacc actacgctgc
      121 ccggtctgtc cctgagccgt ggctttggct gccggccgtg cactc
//

LOCUS       BM293344                 623 bp    mRNA    linear   EST 01-JUL-2002
DEFINITION  EST575886 AvSG Amblyomma variegatum cDNA clone AVABS62 5' end, mRNA
            sequence.
ACCESSION   BM293344
VERSION     BM293344.1  GI:21643311
KEYWORDS    EST.
SOURCE      Amblyomma variegatum
  ORGANISM  Amblyomma variegatum
            Eukaryota; Metazoa; Arthropoda; Chelicerata; Arachnida; Acari;
            Parasitiformes; Ixodida; Ixodoidea; Ixodidae; Amblyomma.
REFERENCE   1  (bases 1 to 623)
  AUTHORS   Nene,V., Lee,D., Quackenbush,J., Skilton,R., Mwaura,S.,
            Gardner,M.J. and Bishop,R.
  TITLE     AvGI, an index of genes transcribed in the salivary glands of the
            ixodid tick Amblyomma variegatum
  JOURNAL   Int. J. Parasitol. 32 (12), 1447-1456 (2002)
   PUBMED   12392910
COMMENT     Contact: Vish Nene
            Parasite Genomics Group
            The Institute for Genomic Research
            9712 Medical Center Drive, Rockville, MD 20850, USA
            Tel: 301-610-5968
            Fax: 301-838-0208
            Email: nene@tigr.org
            Seq primer: M13 reverse.
FEATURES             Location/Qualifiers
     source          1..623
                     /organism="Amblyomma variegatum"
                     /mol_type="mRNA"
                     /db_xref="taxon:34610"
                     /clone="AVABS62"
                     /tissue_type="Salivary glands"
                     /dev_stage="Adult"
                     /lab_host="E.coli strain DH10B-TonA"
                     /clone_lib="AvSG"
                     /note="Vector: pCMV-SPORT6.1; Salivary glands were
                     dissected on day five after initiation of feeding. Total
                     RNA was prepared using acid guanidium
                     thiocyanate-phenol-chloroform extraction. The cDNA library
                     was custom prepared by Invitrogen Corporation. Briefly,
                     first strand cDNA was primed using oligo(dT) containing a
                     NotI site. Size fractionated double stranded cDNA was
                     ligated to EcoRV-NotI cleaved vector and electroporated
                     into E.coli."
ORIGIN      
        1 gggcaggact gaccaataaa agcgggcttt tgggacactt tttgtggcag tttttgggat
       61 tgatcgttcc gcaattcggc ccctcatacg agctcagtaa ttaatgatgt ttaactaata
      121 agctttttgt ttttaatttt agggggcggg attgcattgg gaaatttaaa ggtgagccca
      181 gtttttaaat tttcgtaata ggctgtgtgg tttgaaatat ttaatgtcaa aaattcgcat
      241 ttgttaggtc atcgagttag cttcccgcaa tgcacattta gtgtcccttc acgcagtatt
      301 gtcacagaaa ttgcgtaaag tgtttctgtg tcgtaaaatg cataaaaggc tttcatgttt
      361 tctgtattat aagtgcgagt gataccattt tataaatgtg ccatgcagga tgcccactca
      421 aagagtaaaa aaaattcaaa ctatattagg aaaatttaaa aactggccaa atcttcgatg
      481 ttgacggcct tcgatttcca gtggtgtctt gtcccctgaa attaaaaaat aaaagttaag
      541 ttcattaaag tctgtcaata ttcattttaa tattgagctt tatcgggcat aaatgtctgc
      601 catgcttcag aatccacctg cat
//

LOCUS       BM293343                 694 bp    mRNA    linear   EST 01-JUL-2002
DEFINITION  EST575885 AvSG Amblyomma variegatum cDNA clone AVABS61 5' end, mRNA
            sequence.
ACCESSION   BM293343
VERSION     BM293343.1  GI:21643310
KEYWORDS    EST.
SOURCE      Amblyomma variegatum
  ORGANISM  Amblyomma variegatum
            Eukaryota; Metazoa; Arthropoda; Chelicerata; Arachnida; Acari;
            Parasitiformes; Ixodida; Ixodoidea; Ixodidae; Amblyomma.
REFERENCE   1  (bases 1 to 694)
  AUTHORS   Nene,V., Lee,D., Quackenbush,J., Skilton,R., Mwaura,S.,
            Gardner,M.J. and Bishop,R.
  TITLE     AvGI, an index of genes transcribed in the salivary glands of the
            ixodid tick Amblyomma variegatum
  JOURNAL   Int. J. Parasitol. 32 (12), 1447-1456 (2002)
   PUBMED   12392910
COMMENT     Contact: Vish Nene
            Parasite Genomics Group
            The Institute for Genomic Research
            9712 Medical Center Drive, Rockville, MD 20850, USA
            Tel: 301-610-5968
            Fax: 301-838-0208
            Email: nene@tigr.org
            Seq primer: M13 reverse.
FEATURES             Location/Qualifiers
     source          1..694
                     /organism="Amblyomma variegatum"
                     /mol_type="mRNA"
                     /db_xref="taxon:34610"
                     /clone="AVABS61"
                     /tissue_type="Salivary glands"
                     /dev_stage="Adult"
                     /lab_host="E.coli strain DH10B-TonA"
                     /clone_lib="AvSG"
                     /note="Vector: pCMV-SPORT6.1; Salivary glands were
                     dissected on day five after initiation of feeding. Total
                     RNA was prepared using acid guanidium
                     thiocyanate-phenol-chloroform extraction. The cDNA library
                     was custom prepared by Invitrogen Corporation. Briefly,
                     first strand cDNA was primed using oligo(dT) containing a
                     NotI site. Size fractionated double stranded cDNA was
                     ligated to EcoRV-NotI cleaved vector and electroporated
                     into E.coli."
ORIGIN      
        1 gtgtgttggc atttggcgat agccgcaaat caacctgggt cgctccaaga cccagggggc
       61 tatgttggaa gcagccgccc actggctctg cagtcaacct gggtcgctga gggacccagt
      121 ggctattttg aagcagcctc ccactggctg tgctgcgtca ctaaccactg caccacagcc
      181 ccaggactgg tataaaggtt cccggtaacc tctgaacctg cccagtcaat tgtgaggacc
      241 acctgcagtg gttcaacacc caatcactgc accgctacgc catgaatgag gcgaggactc
      301 ctcaatattt atgaatgtaa agcagaaaat tgccacatgc gtttccgtac gtctcatgct
      361 atgctttcgc attcatacac gtaagcagtc ttaagtgtgc ccactgattt tttttgttaa
      421 acatttcatg tcgcgggttg ctaaattcct ttttgttgca tatcgatata tttttgtgtt
      481 gaaaattatc tctgcacatt gtttgccttt tttatttttt gcaaaggcac tgtgaattaa
      541 atctcccatg ttttgtattg ctgtcagact agctacaggc aaatctacct atagcaaacc
      601 tgacgatcgc gcagactgaa tttcgtattg aaagtggtag taagtggctt tgccccgaca
      661 ctagcccgca gcacaaagcc agaacaacgg ggaa
//

LOCUS       BM293342                 752 bp    mRNA    linear   EST 01-JUL-2002
DEFINITION  EST575884 AvSG Amblyomma variegatum cDNA clone AVABS60 5' end, mRNA
            sequence.
ACCESSION   BM293342
VERSION     BM293342.1  GI:21643309
KEYWORDS    EST.
SOURCE      Amblyomma variegatum
  ORGANISM  Amblyomma variegatum
            Eukaryota; Metazoa; Arthropoda; Chelicerata; Arachnida; Acari;
            Parasitiformes; Ixodida; Ixodoidea; Ixodidae; Amblyomma.
REFERENCE   1  (bases 1 to 752)
  AUTHORS   Nene,V., Lee,D., Quackenbush,J., Skilton,R., Mwaura,S.,
            Gardner,M.J. and Bishop,R.
  TITLE     AvGI, an index of genes transcribed in the salivary glands of the
            ixodid tick Amblyomma variegatum
  JOURNAL   Int. J. Parasitol. 32 (12), 1447-1456 (2002)
   PUBMED   12392910
COMMENT     Contact: Vish Nene
            Parasite Genomics Group
            The Institute for Genomic Research
            9712 Medical Center Drive, Rockville, MD 20850, USA
            Tel: 301-610-5968
            Fax: 301-838-0208
            Email: nene@tigr.org
            Seq primer: M13 reverse.
FEATURES             Location/Qualifiers
     source          1..752
                     /organism="Amblyomma variegatum"
                     /mol_type="mRNA"
                     /db_xref="taxon:34610"
                     /clone="AVABS60"
                     /tissue_type="Salivary glands"
                     /dev_stage="Adult"
                     /lab_host="E.coli strain DH10B-TonA"
                     /clone_lib="AvSG"
                     /note="Vector: pCMV-SPORT6.1; Salivary glands were
                     dissected on day five after initiation of feeding. Total
                     RNA was prepared using acid guanidium
                     thiocyanate-phenol-chloroform extraction. The cDNA library
                     was custom prepared by Invitrogen Corporation. Briefly,
                     first strand cDNA was primed using oligo(dT) containing a
                     NotI site. Size fractionated double stranded cDNA was
                     ligated to EcoRV-NotI cleaved vector and electroporated
                     into E.coli."
ORIGIN      
        1 gattggtgca gcagactgtg tgaggacggc tacttcacgt catggatact aggaaagcga
       61 ggtcggccaa gaaggacctg actacgccac gctctcggat tccgcgacga agctcgtcgc
      121 tcggcacagt gcgcagcact ccaggcgtca tgactggaca cagcagtcgc tccgcacgga
      181 cgcccgcagc ttccgctacc cggtccaggc gctcatcaag catgtcccag cttgaccgcc
      241 tcagtcaagg tgcaccgaga caagcaagct tgagagacca gagaccattc caagacaagg
      301 cttatattgc ggattcggtt gagaaattat atgcatttct ccaggagcaa ggctatcctc
      361 acggcacaac tagacagcta ttggccagaa tgtctactag agagtttgag aacgtgttca
      421 cgttcctgtt caggctcctg gagccgaact ttgcagtggg ccgaggggca cggctggaag
      481 atgtggtgct tgagcgtctg cgcatgctgc gataccctta tccactgcac aggagcatgc
      541 tgacgggcat tggttcccag ccgcacaagg ccctggccat catcacctgg ctggctgacg
      601 tcgtcaaata ccatatttca ctgagccctc tggatgactt cttctgctcg tcggacgttc
      661 gctctggatc ccctggtgct cagcagtggg gcgatgggca catgggaaaa ctgctacgat
      721 tcatgctcaa ccagcaggat gatgacactg aa
//

LOCUS       BM293341                 659 bp    mRNA    linear   EST 01-JUL-2002
DEFINITION  EST575883 AvSG Amblyomma variegatum cDNA clone AVABS59 5' end, mRNA
            sequence.
ACCESSION   BM293341
VERSION     BM293341.1  GI:21643308
KEYWORDS    EST.
SOURCE      Amblyomma variegatum
  ORGANISM  Amblyomma variegatum
            Eukaryota; Metazoa; Arthropoda; Chelicerata; Arachnida; Acari;
            Parasitiformes; Ixodida; Ixodoidea; Ixodidae; Amblyomma.
REFERENCE   1  (bases 1 to 659)
  AUTHORS   Nene,V., Lee,D., Quackenbush,J., Skilton,R., Mwaura,S.,
            Gardner,M.J. and Bishop,R.
  TITLE     AvGI, an index of genes transcribed in the salivary glands of the
            ixodid tick Amblyomma variegatum
  JOURNAL   Int. J. Parasitol. 32 (12), 1447-1456 (2002)
   PUBMED   12392910
COMMENT     Contact: Vish Nene
            Parasite Genomics Group
            The Institute for Genomic Research
            9712 Medical Center Drive, Rockville, MD 20850, USA
            Tel: 301-610-5968
            Fax: 301-838-0208
            Email: nene@tigr.org
            Seq primer: M13 reverse.
FEATURES             Location/Qualifiers
     source          1..659
                     /organism="Amblyomma variegatum"
                     /mol_type="mRNA"
                     /db_xref="taxon:34610"
                     /clone="AVABS59"
                     /tissue_type="Salivary glands"
                     /dev_stage="Adult"
                     /lab_host="E.coli strain DH10B-TonA"
                     /clone_lib="AvSG"
                     /note="Vector: pCMV-SPORT6.1; Salivary glands were
                     dissected on day five after initiation of feeding. Total
                     RNA was prepared using acid guanidium
                     thiocyanate-phenol-chloroform extraction. The cDNA library
                     was custom prepared by Invitrogen Corporation. Briefly,
                     first strand cDNA was primed using oligo(dT) containing a
                     NotI site. Size fractionated double stranded cDNA was
                     ligated to EcoRV-NotI cleaved vector and electroporated
                     into E.coli."
ORIGIN      
        1 cggagttttc ggaagagtgg gcataactgc tacacttgcg gcgcctgcac gcattctcgt
       61 tgagatgacg ctggccgaat tgaaggcgct gcagaggcag ccgtgcgacg ctggaggagc
      121 cacgaagatg tacggcacga ccaagatcaa gcaggctgac catgacgacg agactaacgt
      181 cgcgcctcac ggaatctctc tcttcctggc caccgtgttc gtggtgggag gggtggccgg
      241 cattggcatc ctagctctgc cgcagtccat agtgcttacg ggctggtcgg gcatcttcct
      301 catcgtggcc tcggcgttcg cctccggctt ctgtgggtgg aagctgggcg cctgctggac
      361 aatcctcgag gagagatggg aggagtacag gggtcacgtg cgcgaccctt acccgtccat
      421 cgcgttcagg gcgtacggca gatgggccag gatgggaacg tctgccgtcc agatcatggg
      481 cctcttcggc tacggctccg tattcctcct gttgtccgcg gagctcgtga tggacgtgac
      541 gaagcagttt tcgggcggaa aagtcacgtt gtacttttgc tactggctta tcatcatcgc
      601 cgtggggttg gggcgtcctc atgctgctgg gaaacgctaa gggactcggg ttgccgctt
//

LOCUS       BM293340                 477 bp    mRNA    linear   EST 01-JUL-2002
DEFINITION  EST575882 AvSG Amblyomma variegatum cDNA clone AVABS58 5' end, mRNA
            sequence.
ACCESSION   BM293340
VERSION     BM293340.1  GI:21643307
KEYWORDS    EST.
SOURCE      Amblyomma variegatum
  ORGANISM  Amblyomma variegatum
            Eukaryota; Metazoa; Arthropoda; Chelicerata; Arachnida; Acari;
            Parasitiformes; Ixodida; Ixodoidea; Ixodidae; Amblyomma.
REFERENCE   1  (bases 1 to 477)
  AUTHORS   Nene,V., Lee,D., Quackenbush,J., Skilton,R., Mwaura,S.,
            Gardner,M.J. and Bishop,R.
  TITLE     AvGI, an index of genes transcribed in the salivary glands of the
            ixodid tick Amblyomma variegatum
  JOURNAL   Int. J. Parasitol. 32 (12), 1447-1456 (2002)
   PUBMED   12392910
COMMENT     Contact: Vish Nene
            Parasite Genomics Group
            The Institute for Genomic Research
            9712 Medical Center Drive, Rockville, MD 20850, USA
            Tel: 301-610-5968
            Fax: 301-838-0208
            Email: nene@tigr.org
            Seq primer: M13 reverse.
FEATURES             Location/Qualifiers
     source          1..477
                     /organism="Amblyomma variegatum"
                     /mol_type="mRNA"
                     /db_xref="taxon:34610"
                     /clone="AVABS58"
                     /tissue_type="Salivary glands"
                     /dev_stage="Adult"
                     /lab_host="E.coli strain DH10B-TonA"
                     /clone_lib="AvSG"
                     /note="Vector: pCMV-SPORT6.1; Salivary glands were
                     dissected on day five after initiation of feeding. Total
                     RNA was prepared using acid guanidium
                     thiocyanate-phenol-chloroform extraction. The cDNA library
                     was custom prepared by Invitrogen Corporation. Briefly,
                     first strand cDNA was primed using oligo(dT) containing a
                     NotI site. Size fractionated double stranded cDNA was
                     ligated to EcoRV-NotI cleaved vector and electroporated
                     into E.coli."
ORIGIN      
        1 ctcacttggt gatgttcgtt cgctgcgttt ggggtctctt ccttagccga cgcgtagcca
       61 gcgtagcttc gaaatcgccc tgccagaggt tcatcagagt aagctcaaca gacgcctaca
      121 tgatgccttc agatggtgct gaccatggag ctcgtgtgca taacaacatc atacagtcgg
      181 agtcggacaa gaatctctac agaggtcttg agcttagcaa tggcatgaaa gtgctcctca
      241 ttagtgaccc aagcacagat aagtctgctg ctgcactcaa cgttcaagta ggctacatgt
      301 ctgacccttg ggaactgcca ggattagctc acttctgtga gcatatgctg tttttaggca
      361 cagaaaagta cccatctgag aatgagtacc acaagtactt gtgtcagcat gcaggtagca
      421 gcaatgcatt tactgccagt gaccacacat gctattactt tgatgttgcc cctgaga
//

LOCUS       BM293339                 604 bp    mRNA    linear   EST 01-JUL-2002
DEFINITION  EST575881 AvSG Amblyomma variegatum cDNA clone AVABS57 5' end, mRNA
            sequence.
ACCESSION   BM293339
VERSION     BM293339.1  GI:21643306
KEYWORDS    EST.
SOURCE      Amblyomma variegatum
  ORGANISM  Amblyomma variegatum
            Eukaryota; Metazoa; Arthropoda; Chelicerata; Arachnida; Acari;
            Parasitiformes; Ixodida; Ixodoidea; Ixodidae; Amblyomma.
REFERENCE   1  (bases 1 to 604)
  AUTHORS   Nene,V., Lee,D., Quackenbush,J., Skilton,R., Mwaura,S.,
            Gardner,M.J. and Bishop,R.
  TITLE     AvGI, an index of genes transcribed in the salivary glands of the
            ixodid tick Amblyomma variegatum
  JOURNAL   Int. J. Parasitol. 32 (12), 1447-1456 (2002)
   PUBMED   12392910
COMMENT     Contact: Vish Nene
            Parasite Genomics Group
            The Institute for Genomic Research
            9712 Medical Center Drive, Rockville, MD 20850, USA
            Tel: 301-610-5968
            Fax: 301-838-0208
            Email: nene@tigr.org
            Seq primer: M13 reverse.
FEATURES             Location/Qualifiers
     source          1..604
                     /organism="Amblyomma variegatum"
                     /mol_type="mRNA"
                     /db_xref="taxon:34610"
                     /clone="AVABS57"
                     /tissue_type="Salivary glands"
                     /dev_stage="Adult"
                     /lab_host="E.coli strain DH10B-TonA"
                     /clone_lib="AvSG"
                     /note="Vector: pCMV-SPORT6.1; Salivary glands were
                     dissected on day five after initiation of feeding. Total
                     RNA was prepared using acid guanidium
                     thiocyanate-phenol-chloroform extraction. The cDNA library
                     was custom prepared by Invitrogen Corporation. Briefly,
                     first strand cDNA was primed using oligo(dT) containing a
                     NotI site. Size fractionated double stranded cDNA was
                     ligated to EcoRV-NotI cleaved vector and electroporated
                     into E.coli."
ORIGIN      
        1 ccgagagttc agtcgagtca cctgcgccag ctccgccatt agagatggag gtggacactc
       61 cagagccagt gccagttctg ccgagcaaga acccgaagag ctggacggtt caagaagttg
      121 cagactacat ccaggagctt ccaggctgca ctgattatgc agaagaattc cgctcccagg
      181 agattgatgg ccaagcactg cttctgctca aagaggatca cctgatgaca gctatgaaca
      241 tcaagcttgg ccctgctctc aagatatgtg ccaagatcaa tgccttgcga gaggatcagt
      301 aatccgcttc aaactggttc acaccacttg tgttcggact tcacatcttc ccagtgctca
      361 agacgccccc tgaagaaatg caaattgtgc tgcagagagt cagtctacat tcacttgaca
      421 gacatcgagt ctgtttaaag tctcgtgcga ttgccatagt gtgtgtgtgt gtgtagattg
      481 atcctgtggc agtgcgtaac gtggtctcct gctatgctac aaattatgac tgaactgcac
      541 tggattgaca ttacactggt gtccgttgtg tttatgcgaa ctgcagaacg aggttgagtc
      601 cttg
//

LOCUS       BM293338                 275 bp    mRNA    linear   EST 01-JUL-2002
DEFINITION  EST575880 AvSG Amblyomma variegatum cDNA clone AVABS56 5' end, mRNA
            sequence.
ACCESSION   BM293338
VERSION     BM293338.1  GI:21643305
KEYWORDS    EST.
SOURCE      Amblyomma variegatum
  ORGANISM  Amblyomma variegatum
            Eukaryota; Metazoa; Arthropoda; Chelicerata; Arachnida; Acari;
            Parasitiformes; Ixodida; Ixodoidea; Ixodidae; Amblyomma.
REFERENCE   1  (bases 1 to 275)
  AUTHORS   Nene,V., Lee,D., Quackenbush,J., Skilton,R., Mwaura,S.,
            Gardner,M.J. and Bishop,R.
  TITLE     AvGI, an index of genes transcribed in the salivary glands of the
            ixodid tick Amblyomma variegatum
  JOURNAL   Int. J. Parasitol. 32 (12), 1447-1456 (2002)
   PUBMED   12392910
COMMENT     Contact: Vish Nene
            Parasite Genomics Group
            The Institute for Genomic Research
            9712 Medical Center Drive, Rockville, MD 20850, USA
            Tel: 301-610-5968
            Fax: 301-838-0208
            Email: nene@tigr.org
            Seq primer: M13 reverse.
FEATURES             Location/Qualifiers
     source          1..275
                     /organism="Amblyomma variegatum"
                     /mol_type="mRNA"
                     /db_xref="taxon:34610"
                     /clone="AVABS56"
                     /tissue_type="Salivary glands"
                     /dev_stage="Adult"
                     /lab_host="E.coli strain DH10B-TonA"
                     /clone_lib="AvSG"
                     /note="Vector: pCMV-SPORT6.1; Salivary glands were
                     dissected on day five after initiation of feeding. Total
                     RNA was prepared using acid guanidium
                     thiocyanate-phenol-chloroform extraction. The cDNA library
                     was custom prepared by Invitrogen Corporation. Briefly,
                     first strand cDNA was primed using oligo(dT) containing a
                     NotI site. Size fractionated double stranded cDNA was
                     ligated to EcoRV-NotI cleaved vector and electroporated
                     into E.coli."
ORIGIN      
        1 gttcctgata aacactaaat tcttaccgtg tgcttgactg cgtattgtga cacacttcat
       61 ccaccttccc acccctgaga agaaggctga cgtcattatt taatttgtgt agatccttgc
      121 tctccttgcc cagacaagga cttgccgaag tgaccagact ttttaacaga atttatacct
      181 tatgttttcc gcatgatagc cttaattgct tatgtgccat taaacccagc gcaacacaca
      241 acatgcagat ctttgtcttt ttttgctgct ttttc
//

LOCUS       BM293337                 553 bp    mRNA    linear   EST 01-JUL-2002
DEFINITION  EST575879 AvSG Amblyomma variegatum cDNA clone AVABS55 5' end, mRNA
            sequence.
ACCESSION   BM293337
VERSION     BM293337.1  GI:21643304
KEYWORDS    EST.
SOURCE      Amblyomma variegatum
  ORGANISM  Amblyomma variegatum
            Eukaryota; Metazoa; Arthropoda; Chelicerata; Arachnida; Acari;
            Parasitiformes; Ixodida; Ixodoidea; Ixodidae; Amblyomma.
REFERENCE   1  (bases 1 to 553)
  AUTHORS   Nene,V., Lee,D., Quackenbush,J., Skilton,R., Mwaura,S.,
            Gardner,M.J. and Bishop,R.
  TITLE     AvGI, an index of genes transcribed in the salivary glands of the
            ixodid tick Amblyomma variegatum
  JOURNAL   Int. J. Parasitol. 32 (12), 1447-1456 (2002)
   PUBMED   12392910
COMMENT     Contact: Vish Nene
            Parasite Genomics Group
            The Institute for Genomic Research
            9712 Medical Center Drive, Rockville, MD 20850, USA
            Tel: 301-610-5968
            Fax: 301-838-0208
            Email: nene@tigr.org
            Seq primer: M13 reverse.
FEATURES             Location/Qualifiers
     source          1..553
                     /organism="Amblyomma variegatum"
                     /mol_type="mRNA"
                     /db_xref="taxon:34610"
                     /clone="AVABS55"
                     /tissue_type="Salivary glands"
                     /dev_stage="Adult"
                     /lab_host="E.coli strain DH10B-TonA"
                     /clone_lib="AvSG"
                     /note="Vector: pCMV-SPORT6.1; Salivary glands were
                     dissected on day five after initiation of feeding. Total
                     RNA was prepared using acid guanidium
                     thiocyanate-phenol-chloroform extraction. The cDNA library
                     was custom prepared by Invitrogen Corporation. Briefly,
                     first strand cDNA was primed using oligo(dT) containing a
                     NotI site. Size fractionated double stranded cDNA was
                     ligated to EcoRV-NotI cleaved vector and electroporated
                     into E.coli."
ORIGIN      
        1 cgattgtgtc cacttgctgc acttgcatag tcctattttc tggcctgtct cgcctgtatt
       61 gatttctgtt gacgctgtca tttgcacctt accgcttgtc ttcactcttg ctttttcgtg
      121 ttcattttct cgagctagtc tcttttgtca ttgttttgtt gcaacttacc gttctctgtt
      181 tcaagttttc atttgtagca ttcattgtcg gattgtgtgt gtttcttgga gttatcaaca
      241 gcttttcctt ttcaacagat tttcgtgcat cttgtttaaa attctctgct ggcaaggttt
      301 aattttttca taattctgac tcttttatca cagagtgaaa ttttgtctta gcatatgctg
      361 ttttgaagct ctctgatgca tttgagagtg tagctttgta tgtttgttta ggcattggaa
      421 catggcgcag ccatgaacac cacaccatgg tcaaaaatgc accttggtct tgactcttca
      481 gagtaagttc cttatcttgc acctctggct ctacttgtgt ccggcaagta ctcttgaatc
      541 ctcagaaggt tgc
//

LOCUS       BM293336                 712 bp    mRNA    linear   EST 01-JUL-2002
DEFINITION  EST575878 AvSG Amblyomma variegatum cDNA clone AVABS54 5' end, mRNA
            sequence.
ACCESSION   BM293336
VERSION     BM293336.1  GI:21643303
KEYWORDS    EST.
SOURCE      Amblyomma variegatum
  ORGANISM  Amblyomma variegatum
            Eukaryota; Metazoa; Arthropoda; Chelicerata; Arachnida; Acari;
            Parasitiformes; Ixodida; Ixodoidea; Ixodidae; Amblyomma.
REFERENCE   1  (bases 1 to 712)
  AUTHORS   Nene,V., Lee,D., Quackenbush,J., Skilton,R., Mwaura,S.,
            Gardner,M.J. and Bishop,R.
  TITLE     AvGI, an index of genes transcribed in the salivary glands of the
            ixodid tick Amblyomma variegatum
  JOURNAL   Int. J. Parasitol. 32 (12), 1447-1456 (2002)
   PUBMED   12392910
COMMENT     Other_ESTs: EST575877
            Contact: Vish Nene
            Parasite Genomics Group
            The Institute for Genomic Research
            9712 Medical Center Drive, Rockville, MD 20850, USA
            Tel: 301-610-5968
            Fax: 301-838-0208
            Email: nene@tigr.org
            Seq primer: M13 reverse.
FEATURES             Location/Qualifiers
     source          1..712
                     /organism="Amblyomma variegatum"
                     /mol_type="mRNA"
                     /db_xref="taxon:34610"
                     /clone="AVABS54"
                     /tissue_type="Salivary glands"
                     /dev_stage="Adult"
                     /lab_host="E.coli strain DH10B-TonA"
                     /clone_lib="AvSG"
                     /note="Vector: pCMV-SPORT6.1; Salivary glands were
                     dissected on day five after initiation of feeding. Total
                     RNA was prepared using acid guanidium
                     thiocyanate-phenol-chloroform extraction. The cDNA library
                     was custom prepared by Invitrogen Corporation. Briefly,
                     first strand cDNA was primed using oligo(dT) containing a
                     NotI site. Size fractionated double stranded cDNA was
                     ligated to EcoRV-NotI cleaved vector and electroporated
                     into E.coli."
ORIGIN      
        1 cggctgccga gggaagaaca ccatcggagc acggcaacta tgaaatcttt tttggcaagc
       61 tcccttttgt tgacagtatc gctggcatgc agtgcagctc cgcccgcgag gaagccatac
      121 cctgtagatg gaagtcgact tggcggtggc acttcctttc ctgccgctag tagtagctca
      181 ggaggtttta ctattcatgc cccgggtggc gttttgtccg gaagaggtgg caccgttttg
      241 ggcggctctt tcggtggatc tttcggtggt tctacgagtg acgctttgcc aggagacggt
      301 ggcaacttcg ctggacgttc gttcggcggc tcattcttta gcagtgggcc tagagacgga
      361 gcacttcgct cctctggagc ctttggcgcc gcgtctctag gtaatgcttt agaaggtgag
      421 tcgggaagtc cttcattcgg cgttagtggg gcgagtgctg ctccaggcgg cgctggttcc
      481 ctcgttgagg ctgtcgcagg ggaattcggc agaccagcac caggaacatt cgggttttca
      541 ttccaaggtc cattcagaac atcgcagtgg ggttcacaag gcgttaaccc agtaggtagt
      601 ttcggcttct tttctcctgg tgggtatgga ggttcatatg gctatggtag tggatatgct
      661 ggcaactacg gagcccgtta caaagggagg cacggcagga gctttgacgg tg
//

LOCUS       BM293335                 624 bp    mRNA    linear   EST 01-JUL-2002
DEFINITION  EST575877 AvSG Amblyomma variegatum cDNA clone AVABS54 3' end, mRNA
            sequence.
ACCESSION   BM293335
VERSION     BM293335.1  GI:21643302
KEYWORDS    EST.
SOURCE      Amblyomma variegatum
  ORGANISM  Amblyomma variegatum
            Eukaryota; Metazoa; Arthropoda; Chelicerata; Arachnida; Acari;
            Parasitiformes; Ixodida; Ixodoidea; Ixodidae; Amblyomma.
REFERENCE   1  (bases 1 to 624)
  AUTHORS   Nene,V., Lee,D., Quackenbush,J., Skilton,R., Mwaura,S.,
            Gardner,M.J. and Bishop,R.
  TITLE     AvGI, an index of genes transcribed in the salivary glands of the
            ixodid tick Amblyomma variegatum
  JOURNAL   Int. J. Parasitol. 32 (12), 1447-1456 (2002)
   PUBMED   12392910
COMMENT     Other_ESTs: EST575878
            Contact: Vish Nene
            Parasite Genomics Group
            The Institute for Genomic Research
            9712 Medical Center Drive, Rockville, MD 20850, USA
            Tel: 301-610-5968
            Fax: 301-838-0208
            Email: nene@tigr.org
            Seq primer: M13 forward.
FEATURES             Location/Qualifiers
     source          1..624
                     /organism="Amblyomma variegatum"
                     /mol_type="mRNA"
                     /db_xref="taxon:34610"
                     /clone="AVABS54"
                     /tissue_type="Salivary glands"
                     /dev_stage="Adult"
                     /lab_host="E.coli strain DH10B-TonA"
                     /clone_lib="AvSG"
                     /note="Vector: pCMV-SPORT6.1; Salivary glands were
                     dissected on day five after initiation of feeding. Total
                     RNA was prepared using acid guanidium
                     thiocyanate-phenol-chloroform extraction. The cDNA library
                     was custom prepared by Invitrogen Corporation. Briefly,
                     first strand cDNA was primed using oligo(dT) containing a
                     NotI site. Size fractionated double stranded cDNA was
                     ligated to EcoRV-NotI cleaved vector and electroporated
                     into E.coli."
ORIGIN      
        1 aaacaataaa gtacctttat ttcactgcaa ttatccctcg gagaacttct gcggggaggg
       61 taaaatgtac tcggattatt cttaacatct ttgcctggga ggagctagca tacgtcaccg
      121 acttcttcgg tgttctgccg tctccaacag cagcggtgca cgtcattcga ttttgttgct
      181 gacagatggc cccgcgggag cagtttccgt cttctctgaa gccatctgag gcggtctagg
      241 tccacttgac ccgaacgcag agccattggt gccatcaaac gagccgaagc tgccttcagt
      301 gccaaaagcg ctaaaaccga agttgcccct gtcgccgcta ccaaaaccac ttccaaagcc
      361 ggtttcatga cctctgccaa agccgctgcc gaagccaata ccgaagcccc tgccgaagcc
      421 gctgccgtgg acaccgtcaa agctcctgcc gtgccctcct tcgtaaccgg ctccgtagtt
      481 gccagcatat ccactaccat agccatatga acctccatac ccaccaggag aaaagaagcc
      541 gaaactacct actgggttaa cgccttgtga accccactgc gatgttctga atggaccttg
      601 gaatgaaaac ccgaatgttc ctgg
//

LOCUS       BM293334                 227 bp    mRNA    linear   EST 01-JUL-2002
DEFINITION  EST575876 AvSG Amblyomma variegatum cDNA clone AVABS53 5' end, mRNA
            sequence.
ACCESSION   BM293334
VERSION     BM293334.1  GI:21643301
KEYWORDS    EST.
SOURCE      Amblyomma variegatum
  ORGANISM  Amblyomma variegatum
            Eukaryota; Metazoa; Arthropoda; Chelicerata; Arachnida; Acari;
            Parasitiformes; Ixodida; Ixodoidea; Ixodidae; Amblyomma.
REFERENCE   1  (bases 1 to 227)
  AUTHORS   Nene,V., Lee,D., Quackenbush,J., Skilton,R., Mwaura,S.,
            Gardner,M.J. and Bishop,R.
  TITLE     AvGI, an index of genes transcribed in the salivary glands of the
            ixodid tick Amblyomma variegatum
  JOURNAL   Int. J. Parasitol. 32 (12), 1447-1456 (2002)
   PUBMED   12392910
COMMENT     Other_ESTs: EST575875
            Contact: Vish Nene
            Parasite Genomics Group
            The Institute for Genomic Research
            9712 Medical Center Drive, Rockville, MD 20850, USA
            Tel: 301-610-5968
            Fax: 301-838-0208
            Email: nene@tigr.org
            Seq primer: M13 reverse.
FEATURES             Location/Qualifiers
     source          1..227
                     /organism="Amblyomma variegatum"
                     /mol_type="mRNA"
                     /db_xref="taxon:34610"
                     /clone="AVABS53"
                     /tissue_type="Salivary glands"
                     /dev_stage="Adult"
                     /lab_host="E.coli strain DH10B-TonA"
                     /clone_lib="AvSG"
                     /note="Vector: pCMV-SPORT6.1; Salivary glands were
                     dissected on day five after initiation of feeding. Total
                     RNA was prepared using acid guanidium
                     thiocyanate-phenol-chloroform extraction. The cDNA library
                     was custom prepared by Invitrogen Corporation. Briefly,
                     first strand cDNA was primed using oligo(dT) containing a
                     NotI site. Size fractionated double stranded cDNA was
                     ligated to EcoRV-NotI cleaved vector and electroporated
                     into E.coli."
ORIGIN      
        1 gtcacatact cgtgtgcaga gggtcgcctt cagacggcag catgaagctc ttcgttgctg
       61 tcgcgctcct gtgcctggct caagccagcc tggccgtctt gaataaaggc ctcaagacta
      121 aaattgtcac tgccggagct acagtacccg gcgctactgt agttgcacct gctgttggtg
      181 tcttgcccgc tgtaacagac gtagtcaccg gcggggacac cgtttcc
//

LOCUS       BM293333                 522 bp    mRNA    linear   EST 01-JUL-2002
DEFINITION  EST575875 AvSG Amblyomma variegatum cDNA clone AVABS53 3' end, mRNA
            sequence.
ACCESSION   BM293333
VERSION     BM293333.1  GI:21643300
KEYWORDS    EST.
SOURCE      Amblyomma variegatum
  ORGANISM  Amblyomma variegatum
            Eukaryota; Metazoa; Arthropoda; Chelicerata; Arachnida; Acari;
            Parasitiformes; Ixodida; Ixodoidea; Ixodidae; Amblyomma.
REFERENCE   1  (bases 1 to 522)
  AUTHORS   Nene,V., Lee,D., Quackenbush,J., Skilton,R., Mwaura,S.,
            Gardner,M.J. and Bishop,R.
  TITLE     AvGI, an index of genes transcribed in the salivary glands of the
            ixodid tick Amblyomma variegatum
  JOURNAL   Int. J. Parasitol. 32 (12), 1447-1456 (2002)
   PUBMED   12392910
COMMENT     Other_ESTs: EST575876
            Contact: Vish Nene
            Parasite Genomics Group
            The Institute for Genomic Research
            9712 Medical Center Drive, Rockville, MD 20850, USA
            Tel: 301-610-5968
            Fax: 301-838-0208
            Email: nene@tigr.org
            Seq primer: M13 forward.
FEATURES             Location/Qualifiers
     source          1..522
                     /organism="Amblyomma variegatum"
                     /mol_type="mRNA"
                     /db_xref="taxon:34610"
                     /clone="AVABS53"
                     /tissue_type="Salivary glands"
                     /dev_stage="Adult"
                     /lab_host="E.coli strain DH10B-TonA"
                     /clone_lib="AvSG"
                     /note="Vector: pCMV-SPORT6.1; Salivary glands were
                     dissected on day five after initiation of feeding. Total
                     RNA was prepared using acid guanidium
                     thiocyanate-phenol-chloroform extraction. The cDNA library
                     was custom prepared by Invitrogen Corporation. Briefly,
                     first strand cDNA was primed using oligo(dT) containing a
                     NotI site. Size fractionated double stranded cDNA was
                     ligated to EcoRV-NotI cleaved vector and electroporated
                     into E.coli."
ORIGIN      
        1 agccaggtac attttttgtt tatttcagag acctttgtcg aggataattg tatttagtgg
       61 tttgaagtga cgtggttctt gcattcaaga aatttatgtc agggcgcgtc actgtgtccg
      121 gaaggtcgtg gccgctgtgt caacgagggc agctcctacg ggggtgctag caacgacgtt
      181 ttccttgtgc gtctcagtgg cggtgtggac tggcaccggc actccctggg ggaccggaac
      241 tggcacgggg accggcctgg ggactggtaa tggttgcggg atcggctgtg ggactggatg
      301 tgggaccggg tatgggactg ggactggcag tggcacgaga cgttcgcgca ggactgcagt
      361 gtacacagcc acagcatact ggatgccagt gtgagggtca gtaacgacac gaacgtcgct
      421 ggggatgtga ctgaagcctc ctatacgttc gacggcgcct agaccacgga gtgctccgta
      481 aggcaagccg acaccgtatg atccccgggt agggggtcag aa
//

LOCUS       BM293332                 126 bp    mRNA    linear   EST 01-JUL-2002
DEFINITION  EST575874 AvSG Amblyomma variegatum cDNA clone AVABS52 5' end, mRNA
            sequence.
ACCESSION   BM293332
VERSION     BM293332.1  GI:21643299
KEYWORDS    EST.
SOURCE      Amblyomma variegatum
  ORGANISM  Amblyomma variegatum
            Eukaryota; Metazoa; Arthropoda; Chelicerata; Arachnida; Acari;
            Parasitiformes; Ixodida; Ixodoidea; Ixodidae; Amblyomma.
REFERENCE   1  (bases 1 to 126)
  AUTHORS   Nene,V., Lee,D., Quackenbush,J., Skilton,R., Mwaura,S.,
            Gardner,M.J. and Bishop,R.
  TITLE     AvGI, an index of genes transcribed in the salivary glands of the
            ixodid tick Amblyomma variegatum
  JOURNAL   Int. J. Parasitol. 32 (12), 1447-1456 (2002)
   PUBMED   12392910
COMMENT     Contact: Vish Nene
            Parasite Genomics Group
            The Institute for Genomic Research
            9712 Medical Center Drive, Rockville, MD 20850, USA
            Tel: 301-610-5968
            Fax: 301-838-0208
            Email: nene@tigr.org
            Seq primer: M13 reverse.
FEATURES             Location/Qualifiers
     source          1..126
                     /organism="Amblyomma variegatum"
                     /mol_type="mRNA"
                     /db_xref="taxon:34610"
                     /clone="AVABS52"
                     /tissue_type="Salivary glands"
                     /dev_stage="Adult"
                     /lab_host="E.coli strain DH10B-TonA"
                     /clone_lib="AvSG"
                     /note="Vector: pCMV-SPORT6.1; Salivary glands were
                     dissected on day five after initiation of feeding. Total
                     RNA was prepared using acid guanidium
                     thiocyanate-phenol-chloroform extraction. The cDNA library
                     was custom prepared by Invitrogen Corporation. Briefly,
                     first strand cDNA was primed using oligo(dT) containing a
                     NotI site. Size fractionated double stranded cDNA was
                     ligated to EcoRV-NotI cleaved vector and electroporated
                     into E.coli."
ORIGIN      
        1 cagccgtttc ggcgtttggg ttttggctct ttgtttctgt gctgtcggtg cggtgtccag
       61 ggttagggca gggaggacgt tactgtagcg tttcgcacgt caccgagcac aatgtcatct
      121 ccaaag
//

LOCUS       BM293331                 462 bp    mRNA    linear   EST 01-JUL-2002
DEFINITION  EST575873 AvSG Amblyomma variegatum cDNA clone AVABS51 5' end, mRNA
            sequence.
ACCESSION   BM293331
VERSION     BM293331.1  GI:21643298
KEYWORDS    EST.
SOURCE      Amblyomma variegatum
  ORGANISM  Amblyomma variegatum
            Eukaryota; Metazoa; Arthropoda; Chelicerata; Arachnida; Acari;
            Parasitiformes; Ixodida; Ixodoidea; Ixodidae; Amblyomma.
REFERENCE   1  (bases 1 to 462)
  AUTHORS   Nene,V., Lee,D., Quackenbush,J., Skilton,R., Mwaura,S.,
            Gardner,M.J. and Bishop,R.
  TITLE     AvGI, an index of genes transcribed in the salivary glands of the
            ixodid tick Amblyomma variegatum
  JOURNAL   Int. J. Parasitol. 32 (12), 1447-1456 (2002)
   PUBMED   12392910
COMMENT     Contact: Vish Nene
            Parasite Genomics Group
            The Institute for Genomic Research
            9712 Medical Center Drive, Rockville, MD 20850, USA
            Tel: 301-610-5968
            Fax: 301-838-0208
            Email: nene@tigr.org
            Seq primer: M13 reverse.
FEATURES             Location/Qualifiers
     source          1..462
                     /organism="Amblyomma variegatum"
                     /mol_type="mRNA"
                     /db_xref="taxon:34610"
                     /clone="AVABS51"
                     /tissue_type="Salivary glands"
                     /dev_stage="Adult"
                     /lab_host="E.coli strain DH10B-TonA"
                     /clone_lib="AvSG"
                     /note="Vector: pCMV-SPORT6.1; Salivary glands were
                     dissected on day five after initiation of feeding. Total
                     RNA was prepared using acid guanidium
                     thiocyanate-phenol-chloroform extraction. The cDNA library
                     was custom prepared by Invitrogen Corporation. Briefly,
                     first strand cDNA was primed using oligo(dT) containing a
                     NotI site. Size fractionated double stranded cDNA was
                     ligated to EcoRV-NotI cleaved vector and electroporated
                     into E.coli."
ORIGIN      
        1 tccacgccac cctttggggc ggtatgaatc gtacggctga gataacctta tcaagtttaa
       61 gtagtaaaga gaccgccatg ccaggtgttt gtagtaattt tagtagtagt tgtccggaca
      121 acaccatgag gacgctgctg cgccactact gtatctctct gggtgctggg cctctgtggt
      181 gctcctgatg cgccccatgc cgccgacgtg tcgctgtcaa gcacaggagg cagcggcgtg
      241 gggtctctga aagcgccccc tgtggacaac tcccatgttc gaaagggagg agagctgttt
      301 gcgcggcagt ggagcgagga agcggtgcgg ctgacgttcc gctgccgtct gacggagcag
      361 acggaggtga actgggaaac tgtgctgtgc gagggcaggc tgtatgtgca gctgccgtcc
      421 tgcgtgctgc cagacggctc ccgcgaagcc tttgtcacac tc
//

LOCUS       BM293330                 164 bp    mRNA    linear   EST 01-JUL-2002
DEFINITION  EST575872 AvSG Amblyomma variegatum cDNA clone AVABS50 5' end, mRNA
            sequence.
ACCESSION   BM293330
VERSION     BM293330.1  GI:21643297
KEYWORDS    EST.
SOURCE      Amblyomma variegatum
  ORGANISM  Amblyomma variegatum
            Eukaryota; Metazoa; Arthropoda; Chelicerata; Arachnida; Acari;
            Parasitiformes; Ixodida; Ixodoidea; Ixodidae; Amblyomma.
REFERENCE   1  (bases 1 to 164)
  AUTHORS   Nene,V., Lee,D., Quackenbush,J., Skilton,R., Mwaura,S.,
            Gardner,M.J. and Bishop,R.
  TITLE     AvGI, an index of genes transcribed in the salivary glands of the
            ixodid tick Amblyomma variegatum
  JOURNAL   Int. J. Parasitol. 32 (12), 1447-1456 (2002)
   PUBMED   12392910
COMMENT     Other_ESTs: EST575871
            Contact: Vish Nene
            Parasite Genomics Group
            The Institute for Genomic Research
            9712 Medical Center Drive, Rockville, MD 20850, USA
            Tel: 301-610-5968
            Fax: 301-838-0208
            Email: nene@tigr.org
            Seq primer: M13 reverse.
FEATURES             Location/Qualifiers
     source          1..164
                     /organism="Amblyomma variegatum"
                     /mol_type="mRNA"
                     /db_xref="taxon:34610"
                     /clone="AVABS50"
                     /tissue_type="Salivary glands"
                     /dev_stage="Adult"
                     /lab_host="E.coli strain DH10B-TonA"
                     /clone_lib="AvSG"
                     /note="Vector: pCMV-SPORT6.1; Salivary glands were
                     dissected on day five after initiation of feeding. Total
                     RNA was prepared using acid guanidium
                     thiocyanate-phenol-chloroform extraction. The cDNA library
                     was custom prepared by Invitrogen Corporation. Briefly,
                     first strand cDNA was primed using oligo(dT) containing a
                     NotI site. Size fractionated double stranded cDNA was
                     ligated to EcoRV-NotI cleaved vector and electroporated
                     into E.coli."
ORIGIN      
        1 gtcgagagaa agacaccagg cagagcacca caaccatgaa tgtttttctt gcaggctccc
       61 tcctgtttgc agcgtcgctg acatgcggtt ctgctgctgc cggaaggaag actgacgttt
      121 tcggagatgc tccttggcgg tagtggggtg ggccccccct tttt
//

LOCUS       BM293329                 337 bp    mRNA    linear   EST 01-JUL-2002
DEFINITION  EST575871 AvSG Amblyomma variegatum cDNA clone AVABS50 3' end, mRNA
            sequence.
ACCESSION   BM293329
VERSION     BM293329.1  GI:21643296
KEYWORDS    EST.
SOURCE      Amblyomma variegatum
  ORGANISM  Amblyomma variegatum
            Eukaryota; Metazoa; Arthropoda; Chelicerata; Arachnida; Acari;
            Parasitiformes; Ixodida; Ixodoidea; Ixodidae; Amblyomma.
REFERENCE   1  (bases 1 to 337)
  AUTHORS   Nene,V., Lee,D., Quackenbush,J., Skilton,R., Mwaura,S.,
            Gardner,M.J. and Bishop,R.
  TITLE     AvGI, an index of genes transcribed in the salivary glands of the
            ixodid tick Amblyomma variegatum
  JOURNAL   Int. J. Parasitol. 32 (12), 1447-1456 (2002)
   PUBMED   12392910
COMMENT     Other_ESTs: EST575872
            Contact: Vish Nene
            Parasite Genomics Group
            The Institute for Genomic Research
            9712 Medical Center Drive, Rockville, MD 20850, USA
            Tel: 301-610-5968
            Fax: 301-838-0208
            Email: nene@tigr.org
            Seq primer: M13 forward.
FEATURES             Location/Qualifiers
     source          1..337
                     /organism="Amblyomma variegatum"
                     /mol_type="mRNA"
                     /db_xref="taxon:34610"
                     /clone="AVABS50"
                     /tissue_type="Salivary glands"
                     /dev_stage="Adult"
                     /lab_host="E.coli strain DH10B-TonA"
                     /clone_lib="AvSG"
                     /note="Vector: pCMV-SPORT6.1; Salivary glands were
                     dissected on day five after initiation of feeding. Total
                     RNA was prepared using acid guanidium
                     thiocyanate-phenol-chloroform extraction. The cDNA library
                     was custom prepared by Invitrogen Corporation. Briefly,
                     first strand cDNA was primed using oligo(dT) containing a
                     NotI site. Size fractionated double stranded cDNA was
                     ligated to EcoRV-NotI cleaved vector and electroporated
                     into E.coli."
ORIGIN      
        1 aaggaaagag tagctttatt tagtttgtaa tcatctttag gagcagttat accgcattag
       61 tactatacgc tggaagcact tcccagtttt cgcttggagc agctgataca cgtcactctt
      121 gtcctgtggc ggcggaagca cctgccttcg gtgaaggcgc ctgaccactt ccagatccgc
      181 ttgagccaag cgtggcgcca ccgcttccag catgcgcacc gaaagcaact ccaaatgcag
      241 gaaccccgaa tccggaactg cttccgtgtg aggaaccaaa gccgccacca aaaccacttc
      301 caaaaccgct gttatagaca ccgtcgaagc cgccacc
//

LOCUS       BM293328                 587 bp    mRNA    linear   EST 01-JUL-2002
DEFINITION  EST575870 AvSG Amblyomma variegatum cDNA clone AVABS49 5' end, mRNA
            sequence.
ACCESSION   BM293328
VERSION     BM293328.1  GI:21643295
KEYWORDS    EST.
SOURCE      Amblyomma variegatum
  ORGANISM  Amblyomma variegatum
            Eukaryota; Metazoa; Arthropoda; Chelicerata; Arachnida; Acari;
            Parasitiformes; Ixodida; Ixodoidea; Ixodidae; Amblyomma.
REFERENCE   1  (bases 1 to 587)
  AUTHORS   Nene,V., Lee,D., Quackenbush,J., Skilton,R., Mwaura,S.,
            Gardner,M.J. and Bishop,R.
  TITLE     AvGI, an index of genes transcribed in the salivary glands of the
            ixodid tick Amblyomma variegatum
  JOURNAL   Int. J. Parasitol. 32 (12), 1447-1456 (2002)
   PUBMED   12392910
COMMENT     Other_ESTs: EST575869
            Contact: Vish Nene
            Parasite Genomics Group
            The Institute for Genomic Research
            9712 Medical Center Drive, Rockville, MD 20850, USA
            Tel: 301-610-5968
            Fax: 301-838-0208
            Email: nene@tigr.org
            Seq primer: M13 reverse.
FEATURES             Location/Qualifiers
     source          1..587
                     /organism="Amblyomma variegatum"
                     /mol_type="mRNA"
                     /db_xref="taxon:34610"
                     /clone="AVABS49"
                     /tissue_type="Salivary glands"
                     /dev_stage="Adult"
                     /lab_host="E.coli strain DH10B-TonA"
                     /clone_lib="AvSG"
                     /note="Vector: pCMV-SPORT6.1; Salivary glands were
                     dissected on day five after initiation of feeding. Total
                     RNA was prepared using acid guanidium
                     thiocyanate-phenol-chloroform extraction. The cDNA library
                     was custom prepared by Invitrogen Corporation. Briefly,
                     first strand cDNA was primed using oligo(dT) containing a
                     NotI site. Size fractionated double stranded cDNA was
                     ligated to EcoRV-NotI cleaved vector and electroporated
                     into E.coli."
ORIGIN      
        1 ctgggtgtct tgcgcaccgc cactgcgagt aaatacgaaa cgcttaagca agttacgttg
       61 tcatttgtca gcaaagtgaa agatatgtcc actgtcgaag aggctaccga gctgaagggt
      121 ggccatccgc ctgcagtgaa ggctggtggc atgcgaatca cgcagcacaa atctgcaagt
      181 gctcacgaaa aagctccgga gcttaagaga gaggatggag atgacactgt tgagcaagtc
      241 agtgcaagcc ctcccaagcc acaacttgtg atttcgggag tattgaccag gggtgatgct
      301 gactttccaa ctgaggcagt gcaggcttac cacaacaagc cacagccatc gcatgactac
      361 agggccagct cctccaaacc cactatcatt cagcagccta ggaaataggc atctctgtgc
      421 tttgacagtg aaatatggct tttgccagtt ttgatgaagt tgctaaggat gtttgcgctt
      481 tgtcggttgg accaatttca cttgttttct agtgctcagg catgactgaa gccggaagga
      541 ttttcagcgt tgatgttctt gcttaaggag ggtttgcatt gtgccgg
//

LOCUS       BM293327                 214 bp    mRNA    linear   EST 01-JUL-2002
DEFINITION  EST575869 AvSG Amblyomma variegatum cDNA clone AVABS49 3' end, mRNA
            sequence.
ACCESSION   BM293327
VERSION     BM293327.1  GI:21643294
KEYWORDS    EST.
SOURCE      Amblyomma variegatum
  ORGANISM  Amblyomma variegatum
            Eukaryota; Metazoa; Arthropoda; Chelicerata; Arachnida; Acari;
            Parasitiformes; Ixodida; Ixodoidea; Ixodidae; Amblyomma.
REFERENCE   1  (bases 1 to 214)
  AUTHORS   Nene,V., Lee,D., Quackenbush,J., Skilton,R., Mwaura,S.,
            Gardner,M.J. and Bishop,R.
  TITLE     AvGI, an index of genes transcribed in the salivary glands of the
            ixodid tick Amblyomma variegatum
  JOURNAL   Int. J. Parasitol. 32 (12), 1447-1456 (2002)
   PUBMED   12392910
COMMENT     Other_ESTs: EST575870
            Contact: Vish Nene
            Parasite Genomics Group
            The Institute for Genomic Research
            9712 Medical Center Drive, Rockville, MD 20850, USA
            Tel: 301-610-5968
            Fax: 301-838-0208
            Email: nene@tigr.org
            Seq primer: M13 forward.
FEATURES             Location/Qualifiers
     source          1..214
                     /organism="Amblyomma variegatum"
                     /mol_type="mRNA"
                     /db_xref="taxon:34610"
                     /clone="AVABS49"
                     /tissue_type="Salivary glands"
                     /dev_stage="Adult"
                     /lab_host="E.coli strain DH10B-TonA"
                     /clone_lib="AvSG"
                     /note="Vector: pCMV-SPORT6.1; Salivary glands were
                     dissected on day five after initiation of feeding. Total
                     RNA was prepared using acid guanidium
                     thiocyanate-phenol-chloroform extraction. The cDNA library
                     was custom prepared by Invitrogen Corporation. Briefly,
                     first strand cDNA was primed using oligo(dT) containing a
                     NotI site. Size fractionated double stranded cDNA was
                     ligated to EcoRV-NotI cleaved vector and electroporated
                     into E.coli."
ORIGIN      
        1 ccagccaaga ccaaaattta ttcaaattca aatgcctgat acaaaaaccc acagaaccgc
       61 gtgcttaaaa aaaagcataa aagtccaaga cagtgacaca cacaacacac atgaatggaa
      121 taaaaaccat aagtaagggt tggagtttct ggtttaaacc gaaaacaaac gataaaagta
      181 tgccgaattc aatttttgaa atttggtttt aacc
//

LOCUS       BM293326                 651 bp    mRNA    linear   EST 01-JUL-2002
DEFINITION  EST575868 AvSG Amblyomma variegatum cDNA clone AVABS48 5' end, mRNA
            sequence.
ACCESSION   BM293326
VERSION     BM293326.1  GI:21643293
KEYWORDS    EST.
SOURCE      Amblyomma variegatum
  ORGANISM  Amblyomma variegatum
            Eukaryota; Metazoa; Arthropoda; Chelicerata; Arachnida; Acari;
            Parasitiformes; Ixodida; Ixodoidea; Ixodidae; Amblyomma.
REFERENCE   1  (bases 1 to 651)
  AUTHORS   Nene,V., Lee,D., Quackenbush,J., Skilton,R., Mwaura,S.,
            Gardner,M.J. and Bishop,R.
  TITLE     AvGI, an index of genes transcribed in the salivary glands of the
            ixodid tick Amblyomma variegatum
  JOURNAL   Int. J. Parasitol. 32 (12), 1447-1456 (2002)
   PUBMED   12392910
COMMENT     Contact: Vish Nene
            Parasite Genomics Group
            The Institute for Genomic Research
            9712 Medical Center Drive, Rockville, MD 20850, USA
            Tel: 301-610-5968
            Fax: 301-838-0208
            Email: nene@tigr.org
            Seq primer: M13 reverse.
FEATURES             Location/Qualifiers
     source          1..651
                     /organism="Amblyomma variegatum"
                     /mol_type="mRNA"
                     /db_xref="taxon:34610"
                     /clone="AVABS48"
                     /tissue_type="Salivary glands"
                     /dev_stage="Adult"
                     /lab_host="E.coli strain DH10B-TonA"
                     /clone_lib="AvSG"
                     /note="Vector: pCMV-SPORT6.1; Salivary glands were
                     dissected on day five after initiation of feeding. Total
                     RNA was prepared using acid guanidium
                     thiocyanate-phenol-chloroform extraction. The cDNA library
                     was custom prepared by Invitrogen Corporation. Briefly,
                     first strand cDNA was primed using oligo(dT) containing a
                     NotI site. Size fractionated double stranded cDNA was
                     ligated to EcoRV-NotI cleaved vector and electroporated
                     into E.coli."
ORIGIN      
        1 atctgccgtg ctggaggact gttgcacccc ccaccactct cccggctgtt tgttcttccc
       61 cgttttgttc cccgtttccc ccattttttt ttgccatttt ttgttttctg tcgttgtaca
      121 ccgggataat acagcacatt gctgcccgct cgtttgccgg gcgttgccaa cctctcgcag
      181 caagaagtga agtcgaggcg aggcgagaag gcgtacagct ttgcgcacat cgtattgctc
      241 agaggaggga aggaggcgtc cagtgtgcag ctttcatctt gcgccgacca ggaaggagcc
      301 ttccgagagc agcggccaat gccggatacc tagagcgcgc atctcttgtc atcgtctata
      361 ctgccgaggg caacacgtga ggctggcaca gacagggtaa ggcaccatca gcgataggct
      421 ggcgcttctg tcgcatgcgg gaaggccgtc ttcatcgtca ctgcagcgtc gcgacatggc
      481 tgcccctccc gtgtccccgt gccgccgcgg tcgccgtctg ctcgagggtc cttccggaag
      541 gaaagcgaat acagcagtga tctccggctt ccacgcttgg caagctgacc cagagcactt
      601 tttttttttt tttgcgcgcg acgcgctgca ctgaacttca caccgaattg g
//

LOCUS       BM293325                 792 bp    mRNA    linear   EST 01-JUL-2002
DEFINITION  EST575867 AvSG Amblyomma variegatum cDNA clone AVABS47 5' end, mRNA
            sequence.
ACCESSION   BM293325
VERSION     BM293325.1  GI:21643292
KEYWORDS    EST.
SOURCE      Amblyomma variegatum
  ORGANISM  Amblyomma variegatum
            Eukaryota; Metazoa; Arthropoda; Chelicerata; Arachnida; Acari;
            Parasitiformes; Ixodida; Ixodoidea; Ixodidae; Amblyomma.
REFERENCE   1  (bases 1 to 792)
  AUTHORS   Nene,V., Lee,D., Quackenbush,J., Skilton,R., Mwaura,S.,
            Gardner,M.J. and Bishop,R.
  TITLE     AvGI, an index of genes transcribed in the salivary glands of the
            ixodid tick Amblyomma variegatum
  JOURNAL   Int. J. Parasitol. 32 (12), 1447-1456 (2002)
   PUBMED   12392910
COMMENT     Contact: Vish Nene
            Parasite Genomics Group
            The Institute for Genomic Research
            9712 Medical Center Drive, Rockville, MD 20850, USA
            Tel: 301-610-5968
            Fax: 301-838-0208
            Email: nene@tigr.org
            Seq primer: M13 reverse.
FEATURES             Location/Qualifiers
     source          1..792
                     /organism="Amblyomma variegatum"
                     /mol_type="mRNA"
                     /db_xref="taxon:34610"
                     /clone="AVABS47"
                     /tissue_type="Salivary glands"
                     /dev_stage="Adult"
                     /lab_host="E.coli strain DH10B-TonA"
                     /clone_lib="AvSG"
                     /note="Vector: pCMV-SPORT6.1; Salivary glands were
                     dissected on day five after initiation of feeding. Total
                     RNA was prepared using acid guanidium
                     thiocyanate-phenol-chloroform extraction. The cDNA library
                     was custom prepared by Invitrogen Corporation. Briefly,
                     first strand cDNA was primed using oligo(dT) containing a
                     NotI site. Size fractionated double stranded cDNA was
                     ligated to EcoRV-NotI cleaved vector and electroporated
                     into E.coli."
ORIGIN      
        1 cacggtcgtg tcaagctaga gctgcgccag tctcggttct tcacgttcca cgcccaggag
       61 acctttcatc gcttctgcct gcagaccagg acgagcatca tgagcagcca ggagtgctac
      121 agctgccaca agccaggcca cttcgcccgc gagtgcccgc agggagaccg ctacgggagc
      181 cgggacggcg gctatggcgg atcgttcggc ggctaccgct ccggcggagg tgggttcaac
      241 tcccgcggtg gtggaagccc gcggcggcgg cggaggtgga atgatgcgcg gagggccgcc
      301 cggccgtatg ggcgactcgc ggggcagctt ttcgtcgagc cgcatgtctt gctacaactg
      361 cggcaaggtg ggccacatcg cccgcgagtg ccccgaagac ggcaagactt gctacacctg
      421 cggcaaacag ggccacatat cgcgcgactg cgacgagaag ccgtgaaagc ggaccccgcg
      481 cgtgagcgag cgagccaggc agaacgggaa aaaaaacctc cgccgccgca cacggatgtt
      541 cgaaaaaaaa gtttgttgtt gcgttgtcat cgttctaggc ctgccgtgaa gagaaaaaca
      601 ttcgaccccc ctcccacacc tcgcatcgag tgcaccccct cgtggcggtc acgttaggac
      661 tgcatttgtt ttcccgtcaa cgtatttctt cccgtgtctg ctagcagcgc atcgttcgaa
      721 atttttagtc ccttgtttac ccccgctccg ccggccaggg ctaacagacg tcagccgctt
      781 ccgtaactgc gg
//

LOCUS       BM293324                 741 bp    mRNA    linear   EST 01-JUL-2002
DEFINITION  EST575866 AvSG Amblyomma variegatum cDNA clone AVABS46 5' end, mRNA
            sequence.
ACCESSION   BM293324
VERSION     BM293324.1  GI:21643291
KEYWORDS    EST.
SOURCE      Amblyomma variegatum
  ORGANISM  Amblyomma variegatum
            Eukaryota; Metazoa; Arthropoda; Chelicerata; Arachnida; Acari;
            Parasitiformes; Ixodida; Ixodoidea; Ixodidae; Amblyomma.
REFERENCE   1  (bases 1 to 741)
  AUTHORS   Nene,V., Lee,D., Quackenbush,J., Skilton,R., Mwaura,S.,
            Gardner,M.J. and Bishop,R.
  TITLE     AvGI, an index of genes transcribed in the salivary glands of the
            ixodid tick Amblyomma variegatum
  JOURNAL   Int. J. Parasitol. 32 (12), 1447-1456 (2002)
   PUBMED   12392910
COMMENT     Other_ESTs: EST575865
            Contact: Vish Nene
            Parasite Genomics Group
            The Institute for Genomic Research
            9712 Medical Center Drive, Rockville, MD 20850, USA
            Tel: 301-610-5968
            Fax: 301-838-0208
            Email: nene@tigr.org
            Seq primer: M13 reverse.
FEATURES             Location/Qualifiers
     source          1..741
                     /organism="Amblyomma variegatum"
                     /mol_type="mRNA"
                     /db_xref="taxon:34610"
                     /clone="AVABS46"
                     /tissue_type="Salivary glands"
                     /dev_stage="Adult"
                     /lab_host="E.coli strain DH10B-TonA"
                     /clone_lib="AvSG"
                     /note="Vector: pCMV-SPORT6.1; Salivary glands were
                     dissected on day five after initiation of feeding. Total
                     RNA was prepared using acid guanidium
                     thiocyanate-phenol-chloroform extraction. The cDNA library
                     was custom prepared by Invitrogen Corporation. Briefly,
                     first strand cDNA was primed using oligo(dT) containing a
                     NotI site. Size fractionated double stranded cDNA was
                     ligated to EcoRV-NotI cleaved vector and electroporated
                     into E.coli."
ORIGIN      
        1 acgccttcta cggacatcga tgggagaagg tctgcgtgaa gtgcgaagcc caaaagacgc
       61 gcccacactt ggccacctcc gaggtgtatt atgagctcaa gggaaccccc gagcactacg
      121 tcattgacca tgcctgggga gagtcttcgc agctcttcaa gcctcacaac gaaggcaaag
      181 agttccacgt actgctcaac cgcacgctgg acctggaaga ggaacacgac gccgcttcca
      241 ctgacaccgc cctgctggaa ggagctgaga aggagcacca cctggctcag gagttcccgg
      301 tgaccaacga cctgcacaat gttgaggagc tcaagcacgt gaaccagata gtcgaaaagt
      361 tcggtctgca cagcttcaag gacagcttcg tccaaggcct gcagaagctt gcccacctcg
      421 agttcaccga cgaggacatc aaggaggtcg gcgaagagaa gagcggaggt cttcaattcc
      481 ttgtcctttt ccattcgatg tatcctttga cctacgagga gatcagcgac gtctggagca
      541 ccacgtcgtc aacgcagcag atgacatcaa ggagagcatt cgccacgtct tcctggacct
      601 tctatcagcc actgggactc aaccgcacat ttccttcggt attcacctca tcgagaacaa
      661 gaactgacca ccgatgaagc cgaaaacttc tacgggcagt tgcacatgaa cctgaaagaa
      721 ctcagccccg cgctggtcag c
//

LOCUS       BM293323                 638 bp    mRNA    linear   EST 01-JUL-2002
DEFINITION  EST575865 AvSG Amblyomma variegatum cDNA clone AVABS46 3' end, mRNA
            sequence.
ACCESSION   BM293323
VERSION     BM293323.1  GI:21643290
KEYWORDS    EST.
SOURCE      Amblyomma variegatum
  ORGANISM  Amblyomma variegatum
            Eukaryota; Metazoa; Arthropoda; Chelicerata; Arachnida; Acari;
            Parasitiformes; Ixodida; Ixodoidea; Ixodidae; Amblyomma.
REFERENCE   1  (bases 1 to 638)
  AUTHORS   Nene,V., Lee,D., Quackenbush,J., Skilton,R., Mwaura,S.,
            Gardner,M.J. and Bishop,R.
  TITLE     AvGI, an index of genes transcribed in the salivary glands of the
            ixodid tick Amblyomma variegatum
  JOURNAL   Int. J. Parasitol. 32 (12), 1447-1456 (2002)
   PUBMED   12392910
COMMENT     Other_ESTs: EST575866
            Contact: Vish Nene
            Parasite Genomics Group
            The Institute for Genomic Research
            9712 Medical Center Drive, Rockville, MD 20850, USA
            Tel: 301-610-5968
            Fax: 301-838-0208
            Email: nene@tigr.org
            Seq primer: M13 forward.
FEATURES             Location/Qualifiers
     source          1..638
                     /organism="Amblyomma variegatum"
                     /mol_type="mRNA"
                     /db_xref="taxon:34610"
                     /clone="AVABS46"
                     /tissue_type="Salivary glands"
                     /dev_stage="Adult"
                     /lab_host="E.coli strain DH10B-TonA"
                     /clone_lib="AvSG"
                     /note="Vector: pCMV-SPORT6.1; Salivary glands were
                     dissected on day five after initiation of feeding. Total
                     RNA was prepared using acid guanidium
                     thiocyanate-phenol-chloroform extraction. The cDNA library
                     was custom prepared by Invitrogen Corporation. Briefly,
                     first strand cDNA was primed using oligo(dT) containing a
                     NotI site. Size fractionated double stranded cDNA was
                     ligated to EcoRV-NotI cleaved vector and electroporated
                     into E.coli."
ORIGIN      
        1 ctgttttctt tcacatagta cgttttattt ctctttcatt ttctgtactc ttaaatattg
       61 ctcgtcgggt tcttggcagt gcttttacag gacgctgagt cactccaagc tcccagaggc
      121 cccccgtcgc tgtgctctgc gtttttgcct cggcacggta actttcttct tctctgcaac
      181 agcggtttta tgcagggagg gggtgaactc ttggatgagt gcgagcgcgt cgaggatggt
      241 tctcagtgtg ccggtgggtg gcagtcggtg ctaggcacaa cgtagctctt ggcgaactcg
      301 agcgagctgt tgtagtggtg accgtcggga ccgctcagct cgtggttcct gtcgaggttg
      361 tagtcgccgc acaggccaca cagcttgcct tggtagaaat gggcggtctg gacaaagagc
      421 atgttgccgt tgaaggtgag gtagattccg tagggcttgg acaccacctc gaaccacttg
      481 tcgtgtgtcc tgacctcgaa gagctcacca tcgtggtcgg tgtggctgta gggtcgctca
      541 ggagtagcct caaccttggt gccgtcgacg cgaacaaccg ggccggcgtc gtcggacacg
      601 gtcaagatct ccagcttggt atggtggatg aacacctt
//

LOCUS       BM293322                 219 bp    mRNA    linear   EST 01-JUL-2002
DEFINITION  EST575864 AvSG Amblyomma variegatum cDNA clone AVABS45 5' end, mRNA
            sequence.
ACCESSION   BM293322
VERSION     BM293322.1  GI:21643289
KEYWORDS    EST.
SOURCE      Amblyomma variegatum
  ORGANISM  Amblyomma variegatum
            Eukaryota; Metazoa; Arthropoda; Chelicerata; Arachnida; Acari;
            Parasitiformes; Ixodida; Ixodoidea; Ixodidae; Amblyomma.
REFERENCE   1  (bases 1 to 219)
  AUTHORS   Nene,V., Lee,D., Quackenbush,J., Skilton,R., Mwaura,S.,
            Gardner,M.J. and Bishop,R.
  TITLE     AvGI, an index of genes transcribed in the salivary glands of the
            ixodid tick Amblyomma variegatum
  JOURNAL   Int. J. Parasitol. 32 (12), 1447-1456 (2002)
   PUBMED   12392910
COMMENT     Contact: Vish Nene
            Parasite Genomics Group
            The Institute for Genomic Research
            9712 Medical Center Drive, Rockville, MD 20850, USA
            Tel: 301-610-5968
            Fax: 301-838-0208
            Email: nene@tigr.org
            Seq primer: M13 reverse.
FEATURES             Location/Qualifiers
     source          1..219
                     /organism="Amblyomma variegatum"
                     /mol_type="mRNA"
                     /db_xref="taxon:34610"
                     /clone="AVABS45"
                     /tissue_type="Salivary glands"
                     /dev_stage="Adult"
                     /lab_host="E.coli strain DH10B-TonA"
                     /clone_lib="AvSG"
                     /note="Vector: pCMV-SPORT6.1; Salivary glands were
                     dissected on day five after initiation of feeding. Total
                     RNA was prepared using acid guanidium
                     thiocyanate-phenol-chloroform extraction. The cDNA library
                     was custom prepared by Invitrogen Corporation. Briefly,
                     first strand cDNA was primed using oligo(dT) containing a
                     NotI site. Size fractionated double stranded cDNA was
                     ligated to EcoRV-NotI cleaved vector and electroporated
                     into E.coli."
ORIGIN      
        1 tttgtggctg tctttattgt actctctgtt gggagcgcag agaggtacat tcctatcgaa
       61 attggcgggg atttgttgcc agggtgatcc cttgcagctg aggcaagtgt atgagaaagt
      121 atactgacga cacctagctg ctgaagaggt acccttaatg ttgcatgcat tggcaattca
      181 ttttctcatg ttgcatgccc tgctttgcac ctgtgggaa
//

LOCUS       BM293321                 343 bp    mRNA    linear   EST 01-JUL-2002
DEFINITION  EST575863 AvSG Amblyomma variegatum cDNA clone AVABS44 5' end, mRNA
            sequence.
ACCESSION   BM293321
VERSION     BM293321.1  GI:21643288
KEYWORDS    EST.
SOURCE      Amblyomma variegatum
  ORGANISM  Amblyomma variegatum
            Eukaryota; Metazoa; Arthropoda; Chelicerata; Arachnida; Acari;
            Parasitiformes; Ixodida; Ixodoidea; Ixodidae; Amblyomma.
REFERENCE   1  (bases 1 to 343)
  AUTHORS   Nene,V., Lee,D., Quackenbush,J., Skilton,R., Mwaura,S.,
            Gardner,M.J. and Bishop,R.
  TITLE     AvGI, an index of genes transcribed in the salivary glands of the
            ixodid tick Amblyomma variegatum
  JOURNAL   Int. J. Parasitol. 32 (12), 1447-1456 (2002)
   PUBMED   12392910
COMMENT     Contact: Vish Nene
            Parasite Genomics Group
            The Institute for Genomic Research
            9712 Medical Center Drive, Rockville, MD 20850, USA
            Tel: 301-610-5968
            Fax: 301-838-0208
            Email: nene@tigr.org
            Seq primer: M13 reverse.
FEATURES             Location/Qualifiers
     source          1..343
                     /organism="Amblyomma variegatum"
                     /mol_type="mRNA"
                     /db_xref="taxon:34610"
                     /clone="AVABS44"
                     /tissue_type="Salivary glands"
                     /dev_stage="Adult"
                     /lab_host="E.coli strain DH10B-TonA"
                     /clone_lib="AvSG"
                     /note="Vector: pCMV-SPORT6.1; Salivary glands were
                     dissected on day five after initiation of feeding. Total
                     RNA was prepared using acid guanidium
                     thiocyanate-phenol-chloroform extraction. The cDNA library
                     was custom prepared by Invitrogen Corporation. Briefly,
                     first strand cDNA was primed using oligo(dT) containing a
                     NotI site. Size fractionated double stranded cDNA was
                     ligated to EcoRV-NotI cleaved vector and electroporated
                     into E.coli."
ORIGIN      
        1 cacatctttg ctcacagtta tgaaccgctt aagcgagaca tagaccgcct cactgcaaaa
       61 taagtaatgg cgtggccgtt cgagcaggaa ggcggccaga gcctgcctca cggcaagcta
      121 aacgagccga taaaggacat ctccgagaag tggaaattgc tgcccgcttt cctcagcatg
      181 cgtggcctgg tgcggcacca catcgactcc ttcaaccact ttatcaacgt cgagatcaag
      241 gagatcatgc gcgccaacga gcgcatcacc agcgacgccg acccacagtt ctacctcaag
      301 tacctggaca tccacgtggg tacacccaac gtccaggagg act
//

LOCUS       BM293320                 538 bp    mRNA    linear   EST 01-JUL-2002
DEFINITION  EST575862 AvSG Amblyomma variegatum cDNA clone AVABS43 5' end, mRNA
            sequence.
ACCESSION   BM293320
VERSION     BM293320.1  GI:21643287
KEYWORDS    EST.
SOURCE      Amblyomma variegatum
  ORGANISM  Amblyomma variegatum
            Eukaryota; Metazoa; Arthropoda; Chelicerata; Arachnida; Acari;
            Parasitiformes; Ixodida; Ixodoidea; Ixodidae; Amblyomma.
REFERENCE   1  (bases 1 to 538)
  AUTHORS   Nene,V., Lee,D., Quackenbush,J., Skilton,R., Mwaura,S.,
            Gardner,M.J. and Bishop,R.
  TITLE     AvGI, an index of genes transcribed in the salivary glands of the
            ixodid tick Amblyomma variegatum
  JOURNAL   Int. J. Parasitol. 32 (12), 1447-1456 (2002)
   PUBMED   12392910
COMMENT     Contact: Vish Nene
            Parasite Genomics Group
            The Institute for Genomic Research
            9712 Medical Center Drive, Rockville, MD 20850, USA
            Tel: 301-610-5968
            Fax: 301-838-0208
            Email: nene@tigr.org
            Seq primer: M13 reverse.
FEATURES             Location/Qualifiers
     source          1..538
                     /organism="Amblyomma variegatum"
                     /mol_type="mRNA"
                     /db_xref="taxon:34610"
                     /clone="AVABS43"
                     /tissue_type="Salivary glands"
                     /dev_stage="Adult"
                     /lab_host="E.coli strain DH10B-TonA"
                     /clone_lib="AvSG"
                     /note="Vector: pCMV-SPORT6.1; Salivary glands were
                     dissected on day five after initiation of feeding. Total
                     RNA was prepared using acid guanidium
                     thiocyanate-phenol-chloroform extraction. The cDNA library
                     was custom prepared by Invitrogen Corporation. Briefly,
                     first strand cDNA was primed using oligo(dT) containing a
                     NotI site. Size fractionated double stranded cDNA was
                     ligated to EcoRV-NotI cleaved vector and electroporated
                     into E.coli."
ORIGIN      
        1 cgcagctgat aggagctagc agcacttccc ccatcctgtt tcctaaagtc gttccgataa
       61 accgcttgtc gcggctccga gggcacatga ggcagtggtt gtggttgacg cgagctgagc
      121 tgtagctatg gacgagacta gcaggtgctg cgaaaagccc ggaagtagca acggagccca
      181 aagtggcacg gctacaacct acggatggaa gtggcagaca actctgcaaa cacatcggaa
      241 ccacctccag atgcattggc aggtggggac cacaatgggg ccggagacat tgaactggcc
      301 agaggcgtcg tgagggacga cgacagcatt gtatgggacc caaagccctg caactgcgtt
      361 gccaatggtc ccaagtgcca cgagtgttta ggagccaaca agaatgccat gaaggtgcaa
      421 atggaatcgt ggtctgtgga gaagactgtg atctttggcg tgattctcgg tgctttcttg
      481 atctgggccg ttgtgtttgg tgtctggcct catgtctttc agctctaatg gacactgt
//

LOCUS       BM293319                 290 bp    mRNA    linear   EST 01-JUL-2002
DEFINITION  EST575861 AvSG Amblyomma variegatum cDNA clone AVABS42 5' end, mRNA
            sequence.
ACCESSION   BM293319
VERSION     BM293319.1  GI:21643286
KEYWORDS    EST.
SOURCE      Amblyomma variegatum
  ORGANISM  Amblyomma variegatum
            Eukaryota; Metazoa; Arthropoda; Chelicerata; Arachnida; Acari;
            Parasitiformes; Ixodida; Ixodoidea; Ixodidae; Amblyomma.
REFERENCE   1  (bases 1 to 290)
  AUTHORS   Nene,V., Lee,D., Quackenbush,J., Skilton,R., Mwaura,S.,
            Gardner,M.J. and Bishop,R.
  TITLE     AvGI, an index of genes transcribed in the salivary glands of the
            ixodid tick Amblyomma variegatum
  JOURNAL   Int. J. Parasitol. 32 (12), 1447-1456 (2002)
   PUBMED   12392910
COMMENT     Contact: Vish Nene
            Parasite Genomics Group
            The Institute for Genomic Research
            9712 Medical Center Drive, Rockville, MD 20850, USA
            Tel: 301-610-5968
            Fax: 301-838-0208
            Email: nene@tigr.org
            Seq primer: M13 reverse.
FEATURES             Location/Qualifiers
     source          1..290
                     /organism="Amblyomma variegatum"
                     /mol_type="mRNA"
                     /db_xref="taxon:34610"
                     /clone="AVABS42"
                     /tissue_type="Salivary glands"
                     /dev_stage="Adult"
                     /lab_host="E.coli strain DH10B-TonA"
                     /clone_lib="AvSG"
                     /note="Vector: pCMV-SPORT6.1; Salivary glands were
                     dissected on day five after initiation of feeding. Total
                     RNA was prepared using acid guanidium
                     thiocyanate-phenol-chloroform extraction. The cDNA library
                     was custom prepared by Invitrogen Corporation. Briefly,
                     first strand cDNA was primed using oligo(dT) containing a
                     NotI site. Size fractionated double stranded cDNA was
                     ligated to EcoRV-NotI cleaved vector and electroporated
                     into E.coli."
ORIGIN      
        1 cgagagagag acaccaggca gagcatcaca accatgaatg cttttctagg aggctccctc
       61 ctgtttgcag cgtcgctgac atgcgcttct gctgctgcgg gaaggaagac cgatgttttc
      121 ggaggtgctc caggtggtag tggtgccttc agctctagtg cgccgcttgg cgcaggtgct
      181 ttaggtggcg gtgcgttggc tggcggtagt acgtcgcttg gcggcgctgc cccgtttggc
      241 ggcagcagtt tctctgcagg tgccgctggt ggtacgcccc ttggcggtgg
//

LOCUS       BM293318                 228 bp    mRNA    linear   EST 01-JUL-2002
DEFINITION  EST575860 AvSG Amblyomma variegatum cDNA clone AVABS41 5' end, mRNA
            sequence.
ACCESSION   BM293318
VERSION     BM293318.1  GI:21643285
KEYWORDS    EST.
SOURCE      Amblyomma variegatum
  ORGANISM  Amblyomma variegatum
            Eukaryota; Metazoa; Arthropoda; Chelicerata; Arachnida; Acari;
            Parasitiformes; Ixodida; Ixodoidea; Ixodidae; Amblyomma.
REFERENCE   1  (bases 1 to 228)
  AUTHORS   Nene,V., Lee,D., Quackenbush,J., Skilton,R., Mwaura,S.,
            Gardner,M.J. and Bishop,R.
  TITLE     AvGI, an index of genes transcribed in the salivary glands of the
            ixodid tick Amblyomma variegatum
  JOURNAL   Int. J. Parasitol. 32 (12), 1447-1456 (2002)
   PUBMED   12392910
COMMENT     Other_ESTs: EST575859
            Contact: Vish Nene
            Parasite Genomics Group
            The Institute for Genomic Research
            9712 Medical Center Drive, Rockville, MD 20850, USA
            Tel: 301-610-5968
            Fax: 301-838-0208
            Email: nene@tigr.org
            Seq primer: M13 reverse.
FEATURES             Location/Qualifiers
     source          1..228
                     /organism="Amblyomma variegatum"
                     /mol_type="mRNA"
                     /db_xref="taxon:34610"
                     /clone="AVABS41"
                     /tissue_type="Salivary glands"
                     /dev_stage="Adult"
                     /lab_host="E.coli strain DH10B-TonA"
                     /clone_lib="AvSG"
                     /note="Vector: pCMV-SPORT6.1; Salivary glands were
                     dissected on day five after initiation of feeding. Total
                     RNA was prepared using acid guanidium
                     thiocyanate-phenol-chloroform extraction. The cDNA library
                     was custom prepared by Invitrogen Corporation. Briefly,
                     first strand cDNA was primed using oligo(dT) containing a
                     NotI site. Size fractionated double stranded cDNA was
                     ligated to EcoRV-NotI cleaved vector and electroporated
                     into E.coli."
ORIGIN      
        1 tcgccatatg cagaggcgat aagtggctgc ggaagtataa ccactttaaa aatggcgtat
       61 acgttagcgc gaccgctggt caacgtttat aatgagaaga atgagctgtc cggcgccacc
      121 gtggcgctgc cggctgtgtt caaggcgccc atcaggcccg acatcgtcaa cttcgttcac
      181 atgaacatgg cgaaagaaca gccgccaacc gtacgccgtc tccaagga
//

LOCUS       BM293317                 172 bp    mRNA    linear   EST 01-JUL-2002
DEFINITION  EST575859 AvSG Amblyomma variegatum cDNA clone AVABS41 3' end, mRNA
            sequence.
ACCESSION   BM293317
VERSION     BM293317.1  GI:21643284
KEYWORDS    EST.
SOURCE      Amblyomma variegatum
  ORGANISM  Amblyomma variegatum
            Eukaryota; Metazoa; Arthropoda; Chelicerata; Arachnida; Acari;
            Parasitiformes; Ixodida; Ixodoidea; Ixodidae; Amblyomma.
REFERENCE   1  (bases 1 to 172)
  AUTHORS   Nene,V., Lee,D., Quackenbush,J., Skilton,R., Mwaura,S.,
            Gardner,M.J. and Bishop,R.
  TITLE     AvGI, an index of genes transcribed in the salivary glands of the
            ixodid tick Amblyomma variegatum
  JOURNAL   Int. J. Parasitol. 32 (12), 1447-1456 (2002)
   PUBMED   12392910
COMMENT     Other_ESTs: EST575860
            Contact: Vish Nene
            Parasite Genomics Group
            The Institute for Genomic Research
            9712 Medical Center Drive, Rockville, MD 20850, USA
            Tel: 301-610-5968
            Fax: 301-838-0208
            Email: nene@tigr.org
            Seq primer: M13 forward.
FEATURES             Location/Qualifiers
     source          1..172
                     /organism="Amblyomma variegatum"
                     /mol_type="mRNA"
                     /db_xref="taxon:34610"
                     /clone="AVABS41"
                     /tissue_type="Salivary glands"
                     /dev_stage="Adult"
                     /lab_host="E.coli strain DH10B-TonA"
                     /clone_lib="AvSG"
                     /note="Vector: pCMV-SPORT6.1; Salivary glands were
                     dissected on day five after initiation of feeding. Total
                     RNA was prepared using acid guanidium
                     thiocyanate-phenol-chloroform extraction. The cDNA library
                     was custom prepared by Invitrogen Corporation. Briefly,
                     first strand cDNA was primed using oligo(dT) containing a
                     NotI site. Size fractionated double stranded cDNA was
                     ligated to EcoRV-NotI cleaved vector and electroporated
                     into E.coli."
ORIGIN      
        1 gcgcggggcc cttattttat ttattccaag tacgggactt catttcttgg ctgctgctgt
       61 cttggctggc ttggccttgg ctgaaacctt gcccttctta ccaactttct tgggcttctc
      121 aactaccggg gccttggctt tgccaccctt tttcttgatt gcagctgctc cc
//

LOCUS       BM293316                 365 bp    mRNA    linear   EST 01-JUL-2002
DEFINITION  EST575858 AvSG Amblyomma variegatum cDNA clone AVABS40 5' end, mRNA
            sequence.
ACCESSION   BM293316
VERSION     BM293316.1  GI:21643283
KEYWORDS    EST.
SOURCE      Amblyomma variegatum
  ORGANISM  Amblyomma variegatum
            Eukaryota; Metazoa; Arthropoda; Chelicerata; Arachnida; Acari;
            Parasitiformes; Ixodida; Ixodoidea; Ixodidae; Amblyomma.
REFERENCE   1  (bases 1 to 365)
  AUTHORS   Nene,V., Lee,D., Quackenbush,J., Skilton,R., Mwaura,S.,
            Gardner,M.J. and Bishop,R.
  TITLE     AvGI, an index of genes transcribed in the salivary glands of the
            ixodid tick Amblyomma variegatum
  JOURNAL   Int. J. Parasitol. 32 (12), 1447-1456 (2002)
   PUBMED   12392910
COMMENT     Other_ESTs: EST575857
            Contact: Vish Nene
            Parasite Genomics Group
            The Institute for Genomic Research
            9712 Medical Center Drive, Rockville, MD 20850, USA
            Tel: 301-610-5968
            Fax: 301-838-0208
            Email: nene@tigr.org
            Seq primer: M13 reverse.
FEATURES             Location/Qualifiers
     source          1..365
                     /organism="Amblyomma variegatum"
                     /mol_type="mRNA"
                     /db_xref="taxon:34610"
                     /clone="AVABS40"
                     /tissue_type="Salivary glands"
                     /dev_stage="Adult"
                     /lab_host="E.coli strain DH10B-TonA"
                     /clone_lib="AvSG"
                     /note="Vector: pCMV-SPORT6.1; Salivary glands were
                     dissected on day five after initiation of feeding. Total
                     RNA was prepared using acid guanidium
                     thiocyanate-phenol-chloroform extraction. The cDNA library
                     was custom prepared by Invitrogen Corporation. Briefly,
                     first strand cDNA was primed using oligo(dT) containing a
                     NotI site. Size fractionated double stranded cDNA was
                     ligated to EcoRV-NotI cleaved vector and electroporated
                     into E.coli."
ORIGIN      
        1 gggaacgcgt taggtttgtg cttgaacttg gcagtttaac gagtagtttg aggattttct
       61 aggttttgac ggttatacaa gatgggcgga tcacaaagta gtgccattcc tggaggtggt
      121 acggaaggat accacgtcct gcgggtacaa gagaattctc ctggacataa agctgggctg
      181 gaagctttct ttgacttcat tgttgccatt gggaatacac gcttgaacca agataacgat
      241 atgctcaagg atgttctgaa ggccaacatc gaaaagccca tagtgatgac cgtgtacagc
      301 agcaaaactc agacagtacg ggatgttgaa attgtgcctt catccatgtg gggcgggcat
      361 ggcct
//

LOCUS       BM293315                 196 bp    mRNA    linear   EST 01-JUL-2002
DEFINITION  EST575857 AvSG Amblyomma variegatum cDNA clone AVABS40 3' end, mRNA
            sequence.
ACCESSION   BM293315
VERSION     BM293315.1  GI:21643282
KEYWORDS    EST.
SOURCE      Amblyomma variegatum
  ORGANISM  Amblyomma variegatum
            Eukaryota; Metazoa; Arthropoda; Chelicerata; Arachnida; Acari;
            Parasitiformes; Ixodida; Ixodoidea; Ixodidae; Amblyomma.
REFERENCE   1  (bases 1 to 196)
  AUTHORS   Nene,V., Lee,D., Quackenbush,J., Skilton,R., Mwaura,S.,
            Gardner,M.J. and Bishop,R.
  TITLE     AvGI, an index of genes transcribed in the salivary glands of the
            ixodid tick Amblyomma variegatum
  JOURNAL   Int. J. Parasitol. 32 (12), 1447-1456 (2002)
   PUBMED   12392910
COMMENT     Other_ESTs: EST575858
            Contact: Vish Nene
            Parasite Genomics Group
            The Institute for Genomic Research
            9712 Medical Center Drive, Rockville, MD 20850, USA
            Tel: 301-610-5968
            Fax: 301-838-0208
            Email: nene@tigr.org
            Seq primer: M13 forward.
FEATURES             Location/Qualifiers
     source          1..196
                     /organism="Amblyomma variegatum"
                     /mol_type="mRNA"
                     /db_xref="taxon:34610"
                     /clone="AVABS40"
                     /tissue_type="Salivary glands"
                     /dev_stage="Adult"
                     /lab_host="E.coli strain DH10B-TonA"
                     /clone_lib="AvSG"
                     /note="Vector: pCMV-SPORT6.1; Salivary glands were
                     dissected on day five after initiation of feeding. Total
                     RNA was prepared using acid guanidium
                     thiocyanate-phenol-chloroform extraction. The cDNA library
                     was custom prepared by Invitrogen Corporation. Briefly,
                     first strand cDNA was primed using oligo(dT) containing a
                     NotI site. Size fractionated double stranded cDNA was
                     ligated to EcoRV-NotI cleaved vector and electroporated
                     into E.coli."
ORIGIN      
        1 gcacattatt ttctttttat tctttctttg ctggaaaacc tctacaccaa ttccaagatc
       61 cactttttct ttaatgactt gaatggttta ctgccccgaa agggaagaga ttcagtgtct
      121 cccagaagaa tgactaacag cgtgtgacag gtcggccaag cgaaagtggc agcatccaca
      181 cacacacagt ggtcac
//

LOCUS       BM293314                 467 bp    mRNA    linear   EST 01-JUL-2002
DEFINITION  EST575856 AvSG Amblyomma variegatum cDNA clone AVABS38 5' end, mRNA
            sequence.
ACCESSION   BM293314
VERSION     BM293314.1  GI:21643281
KEYWORDS    EST.
SOURCE      Amblyomma variegatum
  ORGANISM  Amblyomma variegatum
            Eukaryota; Metazoa; Arthropoda; Chelicerata; Arachnida; Acari;
            Parasitiformes; Ixodida; Ixodoidea; Ixodidae; Amblyomma.
REFERENCE   1  (bases 1 to 467)
  AUTHORS   Nene,V., Lee,D., Quackenbush,J., Skilton,R., Mwaura,S.,
            Gardner,M.J. and Bishop,R.
  TITLE     AvGI, an index of genes transcribed in the salivary glands of the
            ixodid tick Amblyomma variegatum
  JOURNAL   Int. J. Parasitol. 32 (12), 1447-1456 (2002)
   PUBMED   12392910
COMMENT     Other_ESTs: EST575855
            Contact: Vish Nene
            Parasite Genomics Group
            The Institute for Genomic Research
            9712 Medical Center Drive, Rockville, MD 20850, USA
            Tel: 301-610-5968
            Fax: 301-838-0208
            Email: nene@tigr.org
            Seq primer: M13 reverse.
FEATURES             Location/Qualifiers
     source          1..467
                     /organism="Amblyomma variegatum"
                     /mol_type="mRNA"
                     /db_xref="taxon:34610"
                     /clone="AVABS38"
                     /tissue_type="Salivary glands"
                     /dev_stage="Adult"
                     /lab_host="E.coli strain DH10B-TonA"
                     /clone_lib="AvSG"
                     /note="Vector: pCMV-SPORT6.1; Salivary glands were
                     dissected on day five after initiation of feeding. Total
                     RNA was prepared using acid guanidium
                     thiocyanate-phenol-chloroform extraction. The cDNA library
                     was custom prepared by Invitrogen Corporation. Briefly,
                     first strand cDNA was primed using oligo(dT) containing a
                     NotI site. Size fractionated double stranded cDNA was
                     ligated to EcoRV-NotI cleaved vector and electroporated
                     into E.coli."
ORIGIN      
        1 caacaagcga cggcaagtca aacacgcctt tgacatttgt gtgtggataa gtgcaccggc
       61 ggccggatac agcagcatcc aagatgttgg gattatagac caagctactg gtccgatggt
      121 aaagcgcaaa aggctggatc atgctgtaca caggaagaaa agcgtcccga agacatctca
      181 ctcgaacgcg ctcccaaaac gctccgcgcc ttggctcgcc cagcagcgga ccgagcactg
      241 cggttgcgga ggatggtgtc cacgaaaaac aagaggccaa aggtgccgtg caagtgcaac
      301 gatcgagcct gcgtgttacc aagcggccac gcaaagacgc cagcccgccg cccagtgcgt
      361 ctgccaaccc ggcctcctcc agcaacgcgg ctgccaacaa gaaatctgcc gtgtcaaagc
      421 aaggtggtgc tgatggcggc aggacacgtc gtccatggga gctgtgg
//

LOCUS       BM293313                 458 bp    mRNA    linear   EST 01-JUL-2002
DEFINITION  EST575855 AvSG Amblyomma variegatum cDNA clone AVABS38 3' end, mRNA
            sequence.
ACCESSION   BM293313
VERSION     BM293313.1  GI:21643280
KEYWORDS    EST.
SOURCE      Amblyomma variegatum
  ORGANISM  Amblyomma variegatum
            Eukaryota; Metazoa; Arthropoda; Chelicerata; Arachnida; Acari;
            Parasitiformes; Ixodida; Ixodoidea; Ixodidae; Amblyomma.
REFERENCE   1  (bases 1 to 458)
  AUTHORS   Nene,V., Lee,D., Quackenbush,J., Skilton,R., Mwaura,S.,
            Gardner,M.J. and Bishop,R.
  TITLE     AvGI, an index of genes transcribed in the salivary glands of the
            ixodid tick Amblyomma variegatum
  JOURNAL   Int. J. Parasitol. 32 (12), 1447-1456 (2002)
   PUBMED   12392910
COMMENT     Other_ESTs: EST575856
            Contact: Vish Nene
            Parasite Genomics Group
            The Institute for Genomic Research
            9712 Medical Center Drive, Rockville, MD 20850, USA
            Tel: 301-610-5968
            Fax: 301-838-0208
            Email: nene@tigr.org
            Seq primer: M13 forward.
FEATURES             Location/Qualifiers
     source          1..458
                     /organism="Amblyomma variegatum"
                     /mol_type="mRNA"
                     /db_xref="taxon:34610"
                     /clone="AVABS38"
                     /tissue_type="Salivary glands"
                     /dev_stage="Adult"
                     /lab_host="E.coli strain DH10B-TonA"
                     /clone_lib="AvSG"
                     /note="Vector: pCMV-SPORT6.1; Salivary glands were
                     dissected on day five after initiation of feeding. Total
                     RNA was prepared using acid guanidium
                     thiocyanate-phenol-chloroform extraction. The cDNA library
                     was custom prepared by Invitrogen Corporation. Briefly,
                     first strand cDNA was primed using oligo(dT) containing a
                     NotI site. Size fractionated double stranded cDNA was
                     ligated to EcoRV-NotI cleaved vector and electroporated
                     into E.coli."
ORIGIN      
        1 aggggaccat actgcacaat agcattccat accacagtaa caatgcacca gcagattcta
       61 tttacaccca aagcctcata ataagcaaaa gtgaacacta caatagtgta ataaataatg
      121 gtctccaaca gttctctata atacaggact atgtacaatg agcgagctga atgaacgttc
      181 caagtctagg tggctttgct ttcagagttg gatgaggcaa tctgtgcagc aaggtcggca
      241 aactttgcaa catagtccac actgttctca ttcatgaggc actgtagctg ggtgtcaaca
      301 tcaggtgcca gtcttgagat ggaatccatg ctcgagctct ccaaggctaa gacaggtggc
      361 tcaggcactc tcaatggtgt tcctacctgg gttattttaa gcggcgagtc caaattgttc
      421 agcaaggaac ttagagaaaa gtttgagccc tctccgtt
//

LOCUS       BM293312                 257 bp    mRNA    linear   EST 01-JUL-2002
DEFINITION  EST575854 AvSG Amblyomma variegatum cDNA clone AVABS37 5' end, mRNA
            sequence.
ACCESSION   BM293312
VERSION     BM293312.1  GI:21643279
KEYWORDS    EST.
SOURCE      Amblyomma variegatum
  ORGANISM  Amblyomma variegatum
            Eukaryota; Metazoa; Arthropoda; Chelicerata; Arachnida; Acari;
            Parasitiformes; Ixodida; Ixodoidea; Ixodidae; Amblyomma.
REFERENCE   1  (bases 1 to 257)
  AUTHORS   Nene,V., Lee,D., Quackenbush,J., Skilton,R., Mwaura,S.,
            Gardner,M.J. and Bishop,R.
  TITLE     AvGI, an index of genes transcribed in the salivary glands of the
            ixodid tick Amblyomma variegatum
  JOURNAL   Int. J. Parasitol. 32 (12), 1447-1456 (2002)
   PUBMED   12392910
COMMENT     Contact: Vish Nene
            Parasite Genomics Group
            The Institute for Genomic Research
            9712 Medical Center Drive, Rockville, MD 20850, USA
            Tel: 301-610-5968
            Fax: 301-838-0208
            Email: nene@tigr.org
            Seq primer: M13 reverse.
FEATURES             Location/Qualifiers
     source          1..257
                     /organism="Amblyomma variegatum"
                     /mol_type="mRNA"
                     /db_xref="taxon:34610"
                     /clone="AVABS37"
                     /tissue_type="Salivary glands"
                     /dev_stage="Adult"
                     /lab_host="E.coli strain DH10B-TonA"
                     /clone_lib="AvSG"
                     /note="Vector: pCMV-SPORT6.1; Salivary glands were
                     dissected on day five after initiation of feeding. Total
                     RNA was prepared using acid guanidium
                     thiocyanate-phenol-chloroform extraction. The cDNA library
                     was custom prepared by Invitrogen Corporation. Briefly,
                     first strand cDNA was primed using oligo(dT) containing a
                     NotI site. Size fractionated double stranded cDNA was
                     ligated to EcoRV-NotI cleaved vector and electroporated
                     into E.coli."
ORIGIN      
        1 tgcgcctaac ctactaccga ctgttcgcgt tgtgtctgcg ccggccagtg atgacggcag
       61 ctctggaagc gtcagtatgg agaatggagg gaacaacgtg gcggacaacg agaggctcag
      121 cataaggttg accgtaccca aactgctgga tgctgctagg gagttagaaa atgctgcggg
      181 cggtttctct gaacgcacga cgcctggccc gcgagcaaca actgacaaga agacgtgcgc
      241 aggcgacata gtggctg
//

LOCUS       BM293311                 666 bp    mRNA    linear   EST 01-JUL-2002
DEFINITION  EST575853 AvSG Amblyomma variegatum cDNA clone AVABS35 5' end, mRNA
            sequence.
ACCESSION   BM293311
VERSION     BM293311.1  GI:21643278
KEYWORDS    EST.
SOURCE      Amblyomma variegatum
  ORGANISM  Amblyomma variegatum
            Eukaryota; Metazoa; Arthropoda; Chelicerata; Arachnida; Acari;
            Parasitiformes; Ixodida; Ixodoidea; Ixodidae; Amblyomma.
REFERENCE   1  (bases 1 to 666)
  AUTHORS   Nene,V., Lee,D., Quackenbush,J., Skilton,R., Mwaura,S.,
            Gardner,M.J. and Bishop,R.
  TITLE     AvGI, an index of genes transcribed in the salivary glands of the
            ixodid tick Amblyomma variegatum
  JOURNAL   Int. J. Parasitol. 32 (12), 1447-1456 (2002)
   PUBMED   12392910
COMMENT     Other_ESTs: EST575852
            Contact: Vish Nene
            Parasite Genomics Group
            The Institute for Genomic Research
            9712 Medical Center Drive, Rockville, MD 20850, USA
            Tel: 301-610-5968
            Fax: 301-838-0208
            Email: nene@tigr.org
            Seq primer: M13 reverse.
FEATURES             Location/Qualifiers
     source          1..666
                     /organism="Amblyomma variegatum"
                     /mol_type="mRNA"
                     /db_xref="taxon:34610"
                     /clone="AVABS35"
                     /tissue_type="Salivary glands"
                     /dev_stage="Adult"
                     /lab_host="E.coli strain DH10B-TonA"
                     /clone_lib="AvSG"
                     /note="Vector: pCMV-SPORT6.1; Salivary glands were
                     dissected on day five after initiation of feeding. Total
                     RNA was prepared using acid guanidium
                     thiocyanate-phenol-chloroform extraction. The cDNA library
                     was custom prepared by Invitrogen Corporation. Briefly,
                     first strand cDNA was primed using oligo(dT) containing a
                     NotI site. Size fractionated double stranded cDNA was
                     ligated to EcoRV-NotI cleaved vector and electroporated
                     into E.coli."
ORIGIN      
        1 cgagagagag acaccaggca gagcatcaca accatgaatg cttttctagg aggctccctc
       61 ctgtttgcag cgtcgctgac atgcgcttct gctgctgcgg gaaggaagac cgatgttttc
      121 ggaggtgctc caggtggtag tggtgccttc agctctagtg cgccgcttgg cgcaggtgct
      181 ttaggtggcg gtgcgttggc tggcggtagt acgtcgcttg gcggcgctgc cccgtttggc
      241 ggcagcagtt tctctgcagg tgccgctggt ggtacgcccc ttggcggtgg tgctttcggc
      301 ggcagtacct cgtttggcct aggcggtttc actggaggtt ccactggtgg tgcaacgctt
      361 ggcggtagtt ccgtcggagg cgccggcccg ttgggtttcg ccgggggtgc gcagcttgac
      421 ggtgcgtcgg gagcgggttc acctggcagt cctggaggac cttcctcctg gagcattggc
      481 actcacggtg ttggttctca aggtggccgt ttcaccggtg gctcttcatg gagaggctct
      541 gcgtacggcg ctggttctca cggtcgaggt tttgggttca gctatggcac tggcggcgct
      601 ggtggatttg gcgtgccagg atttggaggc cacggagtct catggcaagc gccttcggga
      661 gggttc
//

LOCUS       BM293310                 130 bp    mRNA    linear   EST 01-JUL-2002
DEFINITION  EST575852 AvSG Amblyomma variegatum cDNA clone AVABS35 3' end, mRNA
            sequence.
ACCESSION   BM293310
VERSION     BM293310.1  GI:21643277
KEYWORDS    EST.
SOURCE      Amblyomma variegatum
  ORGANISM  Amblyomma variegatum
            Eukaryota; Metazoa; Arthropoda; Chelicerata; Arachnida; Acari;
            Parasitiformes; Ixodida; Ixodoidea; Ixodidae; Amblyomma.
REFERENCE   1  (bases 1 to 130)
  AUTHORS   Nene,V., Lee,D., Quackenbush,J., Skilton,R., Mwaura,S.,
            Gardner,M.J. and Bishop,R.
  TITLE     AvGI, an index of genes transcribed in the salivary glands of the
            ixodid tick Amblyomma variegatum
  JOURNAL   Int. J. Parasitol. 32 (12), 1447-1456 (2002)
   PUBMED   12392910
COMMENT     Other_ESTs: EST575853
            Contact: Vish Nene
            Parasite Genomics Group
            The Institute for Genomic Research
            9712 Medical Center Drive, Rockville, MD 20850, USA
            Tel: 301-610-5968
            Fax: 301-838-0208
            Email: nene@tigr.org
            Seq primer: M13 forward.
FEATURES             Location/Qualifiers
     source          1..130
                     /organism="Amblyomma variegatum"
                     /mol_type="mRNA"
                     /db_xref="taxon:34610"
                     /clone="AVABS35"
                     /tissue_type="Salivary glands"
                     /dev_stage="Adult"
                     /lab_host="E.coli strain DH10B-TonA"
                     /clone_lib="AvSG"
                     /note="Vector: pCMV-SPORT6.1; Salivary glands were
                     dissected on day five after initiation of feeding. Total
                     RNA was prepared using acid guanidium
                     thiocyanate-phenol-chloroform extraction. The cDNA library
                     was custom prepared by Invitrogen Corporation. Briefly,
                     first strand cDNA was primed using oligo(dT) containing a
                     NotI site. Size fractionated double stranded cDNA was
                     ligated to EcoRV-NotI cleaved vector and electroporated
                     into E.coli."
ORIGIN      
        1 aaggaaagag tagctttatt tagtttggaa tcatctttag gagcagttat acctcattgg
       61 tactatacgc tggacgcact tcccagtttt cccttggagc agctgttgtc actgtcactg
      121 ttgtcctggg
//

LOCUS       BM293309                 456 bp    mRNA    linear   EST 01-JUL-2002
DEFINITION  EST575851 AvSG Amblyomma variegatum cDNA clone AVABS34 5' end, mRNA
            sequence.
ACCESSION   BM293309
VERSION     BM293309.1  GI:21643276
KEYWORDS    EST.
SOURCE      Amblyomma variegatum
  ORGANISM  Amblyomma variegatum
            Eukaryota; Metazoa; Arthropoda; Chelicerata; Arachnida; Acari;
            Parasitiformes; Ixodida; Ixodoidea; Ixodidae; Amblyomma.
REFERENCE   1  (bases 1 to 456)
  AUTHORS   Nene,V., Lee,D., Quackenbush,J., Skilton,R., Mwaura,S.,
            Gardner,M.J. and Bishop,R.
  TITLE     AvGI, an index of genes transcribed in the salivary glands of the
            ixodid tick Amblyomma variegatum
  JOURNAL   Int. J. Parasitol. 32 (12), 1447-1456 (2002)
   PUBMED   12392910
COMMENT     Other_ESTs: EST575850
            Contact: Vish Nene
            Parasite Genomics Group
            The Institute for Genomic Research
            9712 Medical Center Drive, Rockville, MD 20850, USA
            Tel: 301-610-5968
            Fax: 301-838-0208
            Email: nene@tigr.org
            Seq primer: M13 reverse.
FEATURES             Location/Qualifiers
     source          1..456
                     /organism="Amblyomma variegatum"
                     /mol_type="mRNA"
                     /db_xref="taxon:34610"
                     /clone="AVABS34"
                     /tissue_type="Salivary glands"
                     /dev_stage="Adult"
                     /lab_host="E.coli strain DH10B-TonA"
                     /clone_lib="AvSG"
                     /note="Vector: pCMV-SPORT6.1; Salivary glands were
                     dissected on day five after initiation of feeding. Total
                     RNA was prepared using acid guanidium
                     thiocyanate-phenol-chloroform extraction. The cDNA library
                     was custom prepared by Invitrogen Corporation. Briefly,
                     first strand cDNA was primed using oligo(dT) containing a
                     NotI site. Size fractionated double stranded cDNA was
                     ligated to EcoRV-NotI cleaved vector and electroporated
                     into E.coli."
ORIGIN      
        1 ggccagcaag tgggccgccc cctgctgtgg gtggtgcagc cccagcccct ggcagcgggg
       61 gtggcgcccc gccccccaag aagaaaaaga agctggcaga caagatcctt cctccacggg
      121 tgcgggacct ggtgcccgag tcacaggcct acatggactt attggcgttc gagcgcaagc
      181 tggacttcac catcatgcgc aagcgattgg acatccagga ggccctcaag cgccccatga
      241 agcaaaaacg aaagctgcgc atcttcatct cgaacacctt ctacccgggc aagatgtgcg
      301 gcgggggtga tggggtggac ggagtgggcg tggatggagt ggcggctgag ggcacggtgc
      361 cctcctggga gctgcgtgtc gagggccgcc tgctggagga gcagcccaag gggggagtcg
      421 gcacgtggtg gccagcgcaa attctcccct cttctc
//

LOCUS       BM293308                 135 bp    mRNA    linear   EST 01-JUL-2002
DEFINITION  EST575850 AvSG Amblyomma variegatum cDNA clone AVABS34 3' end, mRNA
            sequence.
ACCESSION   BM293308
VERSION     BM293308.1  GI:21643275
KEYWORDS    EST.
SOURCE      Amblyomma variegatum
  ORGANISM  Amblyomma variegatum
            Eukaryota; Metazoa; Arthropoda; Chelicerata; Arachnida; Acari;
            Parasitiformes; Ixodida; Ixodoidea; Ixodidae; Amblyomma.
REFERENCE   1  (bases 1 to 135)
  AUTHORS   Nene,V., Lee,D., Quackenbush,J., Skilton,R., Mwaura,S.,
            Gardner,M.J. and Bishop,R.
  TITLE     AvGI, an index of genes transcribed in the salivary glands of the
            ixodid tick Amblyomma variegatum
  JOURNAL   Int. J. Parasitol. 32 (12), 1447-1456 (2002)
   PUBMED   12392910
COMMENT     Other_ESTs: EST575851
            Contact: Vish Nene
            Parasite Genomics Group
            The Institute for Genomic Research
            9712 Medical Center Drive, Rockville, MD 20850, USA
            Tel: 301-610-5968
            Fax: 301-838-0208
            Email: nene@tigr.org
            Seq primer: M13 forward.
FEATURES             Location/Qualifiers
     source          1..135
                     /organism="Amblyomma variegatum"
                     /mol_type="mRNA"
                     /db_xref="taxon:34610"
                     /clone="AVABS34"
                     /tissue_type="Salivary glands"
                     /dev_stage="Adult"
                     /lab_host="E.coli strain DH10B-TonA"
                     /clone_lib="AvSG"
                     /note="Vector: pCMV-SPORT6.1; Salivary glands were
                     dissected on day five after initiation of feeding. Total
                     RNA was prepared using acid guanidium
                     thiocyanate-phenol-chloroform extraction. The cDNA library
                     was custom prepared by Invitrogen Corporation. Briefly,
                     first strand cDNA was primed using oligo(dT) containing a
                     NotI site. Size fractionated double stranded cDNA was
                     ligated to EcoRV-NotI cleaved vector and electroporated
                     into E.coli."
ORIGIN      
        1 ggatgaacag cagtttattc acttatttaa tatactctcg gggccatcaa ctgagggctg
       61 gccagccccc aaaatacatg gaaaacatgt tcagggattt cggataccca ggggctgctc
      121 cagctcaact ctccg
//

LOCUS       BM293307                 491 bp    mRNA    linear   EST 01-JUL-2002
DEFINITION  EST575849 AvSG Amblyomma variegatum cDNA clone AVABS33 5' end, mRNA
            sequence.
ACCESSION   BM293307
VERSION     BM293307.1  GI:21643274
KEYWORDS    EST.
SOURCE      Amblyomma variegatum
  ORGANISM  Amblyomma variegatum
            Eukaryota; Metazoa; Arthropoda; Chelicerata; Arachnida; Acari;
            Parasitiformes; Ixodida; Ixodoidea; Ixodidae; Amblyomma.
REFERENCE   1  (bases 1 to 491)
  AUTHORS   Nene,V., Lee,D., Quackenbush,J., Skilton,R., Mwaura,S.,
            Gardner,M.J. and Bishop,R.
  TITLE     AvGI, an index of genes transcribed in the salivary glands of the
            ixodid tick Amblyomma variegatum
  JOURNAL   Int. J. Parasitol. 32 (12), 1447-1456 (2002)
   PUBMED   12392910
COMMENT     Contact: Vish Nene
            Parasite Genomics Group
            The Institute for Genomic Research
            9712 Medical Center Drive, Rockville, MD 20850, USA
            Tel: 301-610-5968
            Fax: 301-838-0208
            Email: nene@tigr.org
            Seq primer: M13 reverse.
FEATURES             Location/Qualifiers
     source          1..491
                     /organism="Amblyomma variegatum"
                     /mol_type="mRNA"
                     /db_xref="taxon:34610"
                     /clone="AVABS33"
                     /tissue_type="Salivary glands"
                     /dev_stage="Adult"
                     /lab_host="E.coli strain DH10B-TonA"
                     /clone_lib="AvSG"
                     /note="Vector: pCMV-SPORT6.1; Salivary glands were
                     dissected on day five after initiation of feeding. Total
                     RNA was prepared using acid guanidium
                     thiocyanate-phenol-chloroform extraction. The cDNA library
                     was custom prepared by Invitrogen Corporation. Briefly,
                     first strand cDNA was primed using oligo(dT) containing a
                     NotI site. Size fractionated double stranded cDNA was
                     ligated to EcoRV-NotI cleaved vector and electroporated
                     into E.coli."
ORIGIN      
        1 ccgtcccaga ggtcgtagga acggtcaccg gagattcaac tgttagctca ggcacgttcg
       61 gaggagtctc tgttggaacc attggaactc cttgggggcc attcggcttc ccttacggat
      121 acttccctgg atctgggatc cacgggagat tcccttattt cccaggcttt tcgggatacc
      181 ctggtttctc cggctcttgg ggtcctttcg gcgctttccc tggtacttat ccaggttacc
      241 caggaaattt cctgaggagg ccacttgggc catatgggcc tctaggtggc tactacggcc
      301 caggtggcct atcaggactg ttcggaggat atccgggttc gttggggggc taccccggtt
      361 acggactctc aggtctatat ggcggttatc caggttacgg tggttacttt ggtcgcacgt
      421 cagcgctcgg tctttctagt ccatggggat acacaggggc attaagctcc tttggctatc
      481 caggttcgct t
//

LOCUS       BM293306                 139 bp    mRNA    linear   EST 01-JUL-2002
DEFINITION  EST575848 AvSG Amblyomma variegatum cDNA clone AVABS32 5' end, mRNA
            sequence.
ACCESSION   BM293306
VERSION     BM293306.1  GI:21643273
KEYWORDS    EST.
SOURCE      Amblyomma variegatum
  ORGANISM  Amblyomma variegatum
            Eukaryota; Metazoa; Arthropoda; Chelicerata; Arachnida; Acari;
            Parasitiformes; Ixodida; Ixodoidea; Ixodidae; Amblyomma.
REFERENCE   1  (bases 1 to 139)
  AUTHORS   Nene,V., Lee,D., Quackenbush,J., Skilton,R., Mwaura,S.,
            Gardner,M.J. and Bishop,R.
  TITLE     AvGI, an index of genes transcribed in the salivary glands of the
            ixodid tick Amblyomma variegatum
  JOURNAL   Int. J. Parasitol. 32 (12), 1447-1456 (2002)
   PUBMED   12392910
COMMENT     Contact: Vish Nene
            Parasite Genomics Group
            The Institute for Genomic Research
            9712 Medical Center Drive, Rockville, MD 20850, USA
            Tel: 301-610-5968
            Fax: 301-838-0208
            Email: nene@tigr.org
            Seq primer: M13 reverse.
FEATURES             Location/Qualifiers
     source          1..139
                     /organism="Amblyomma variegatum"
                     /mol_type="mRNA"
                     /db_xref="taxon:34610"
                     /clone="AVABS32"
                     /tissue_type="Salivary glands"
                     /dev_stage="Adult"
                     /lab_host="E.coli strain DH10B-TonA"
                     /clone_lib="AvSG"
                     /note="Vector: pCMV-SPORT6.1; Salivary glands were
                     dissected on day five after initiation of feeding. Total
                     RNA was prepared using acid guanidium
                     thiocyanate-phenol-chloroform extraction. The cDNA library
                     was custom prepared by Invitrogen Corporation. Briefly,
                     first strand cDNA was primed using oligo(dT) containing a
                     NotI site. Size fractionated double stranded cDNA was
                     ligated to EcoRV-NotI cleaved vector and electroporated
                     into E.coli."
ORIGIN      
        1 cgaaagggaa aaggagagaa gcgtcgccgc gcagtggtgg tggtggcagc atgcgcctgt
       61 tcagccgcaa gagccggtcg tttactctgc gcccggagcc ggcgaccggg cgcggcccgg
      121 agctcagttc ggtgcccga
//

LOCUS       BM293305                 420 bp    mRNA    linear   EST 01-JUL-2002
DEFINITION  EST575847 AvSG Amblyomma variegatum cDNA clone AVABS31 5' end, mRNA
            sequence.
ACCESSION   BM293305
VERSION     BM293305.1  GI:21643272
KEYWORDS    EST.
SOURCE      Amblyomma variegatum
  ORGANISM  Amblyomma variegatum
            Eukaryota; Metazoa; Arthropoda; Chelicerata; Arachnida; Acari;
            Parasitiformes; Ixodida; Ixodoidea; Ixodidae; Amblyomma.
REFERENCE   1  (bases 1 to 420)
  AUTHORS   Nene,V., Lee,D., Quackenbush,J., Skilton,R., Mwaura,S.,
            Gardner,M.J. and Bishop,R.
  TITLE     AvGI, an index of genes transcribed in the salivary glands of the
            ixodid tick Amblyomma variegatum
  JOURNAL   Int. J. Parasitol. 32 (12), 1447-1456 (2002)
   PUBMED   12392910
COMMENT     Other_ESTs: EST575846
            Contact: Vish Nene
            Parasite Genomics Group
            The Institute for Genomic Research
            9712 Medical Center Drive, Rockville, MD 20850, USA
            Tel: 301-610-5968
            Fax: 301-838-0208
            Email: nene@tigr.org
            Seq primer: M13 reverse.
FEATURES             Location/Qualifiers
     source          1..420
                     /organism="Amblyomma variegatum"
                     /mol_type="mRNA"
                     /db_xref="taxon:34610"
                     /clone="AVABS31"
                     /tissue_type="Salivary glands"
                     /dev_stage="Adult"
                     /lab_host="E.coli strain DH10B-TonA"
                     /clone_lib="AvSG"
                     /note="Vector: pCMV-SPORT6.1; Salivary glands were
                     dissected on day five after initiation of feeding. Total
                     RNA was prepared using acid guanidium
                     thiocyanate-phenol-chloroform extraction. The cDNA library
                     was custom prepared by Invitrogen Corporation. Briefly,
                     first strand cDNA was primed using oligo(dT) containing a
                     NotI site. Size fractionated double stranded cDNA was
                     ligated to EcoRV-NotI cleaved vector and electroporated
                     into E.coli."
ORIGIN      
        1 cgagaaaaag acaccaggca gagcaccaca accatgaatg cttttcttgc aggctccctc
       61 ctgtttgcag cgtcgctgac atgcgcttct gctgctgcgg gaaggaagac cgatgttttc
      121 ggaggtgctc caggtggtag tggtgccttc agctctagtg cgccgcttgg cgcaggtgct
      181 ttaggtggcg gtgcgttggc tggcggtagt acgtcgcttg gcggcgctgc cccgtttggc
      241 ggcagcagtt tctctgcagg tgccgctggt ggtacgcccc ttggcggtgg tgctttcggc
      301 ggcagtacct cgtttggcct aggcggtttc actggaggtt ccactggtgg tgcaacgctt
      361 ggcggtagtt ccgtcggagg cgccggcccg ttgggtttcg ccgggggtgc gcagcttgac
//

LOCUS       BM293304                 537 bp    mRNA    linear   EST 01-JUL-2002
DEFINITION  EST575846 AvSG Amblyomma variegatum cDNA clone AVABS31 3' end, mRNA
            sequence.
ACCESSION   BM293304
VERSION     BM293304.1  GI:21643271
KEYWORDS    EST.
SOURCE      Amblyomma variegatum
  ORGANISM  Amblyomma variegatum
            Eukaryota; Metazoa; Arthropoda; Chelicerata; Arachnida; Acari;
            Parasitiformes; Ixodida; Ixodoidea; Ixodidae; Amblyomma.
REFERENCE   1  (bases 1 to 537)
  AUTHORS   Nene,V., Lee,D., Quackenbush,J., Skilton,R., Mwaura,S.,
            Gardner,M.J. and Bishop,R.
  TITLE     AvGI, an index of genes transcribed in the salivary glands of the
            ixodid tick Amblyomma variegatum
  JOURNAL   Int. J. Parasitol. 32 (12), 1447-1456 (2002)
   PUBMED   12392910
COMMENT     Other_ESTs: EST575847
            Contact: Vish Nene
            Parasite Genomics Group
            The Institute for Genomic Research
            9712 Medical Center Drive, Rockville, MD 20850, USA
            Tel: 301-610-5968
            Fax: 301-838-0208
            Email: nene@tigr.org
            Seq primer: M13 forward.
FEATURES             Location/Qualifiers
     source          1..537
                     /organism="Amblyomma variegatum"
                     /mol_type="mRNA"
                     /db_xref="taxon:34610"
                     /clone="AVABS31"
                     /tissue_type="Salivary glands"
                     /dev_stage="Adult"
                     /lab_host="E.coli strain DH10B-TonA"
                     /clone_lib="AvSG"
                     /note="Vector: pCMV-SPORT6.1; Salivary glands were
                     dissected on day five after initiation of feeding. Total
                     RNA was prepared using acid guanidium
                     thiocyanate-phenol-chloroform extraction. The cDNA library
                     was custom prepared by Invitrogen Corporation. Briefly,
                     first strand cDNA was primed using oligo(dT) containing a
                     NotI site. Size fractionated double stranded cDNA was
                     ligated to EcoRV-NotI cleaved vector and electroporated
                     into E.coli."
ORIGIN      
        1 aaggaaagag tagctttatt tagtttgtaa tcatctttag gagcagttat acctcattgg
       61 tactatacgc tggacgcact tcccagtttt cccttggagc agctgttgtc actgtcactg
      121 ttgtcctgtg gtggcggaag caccttcctt cggtgaaggc gtctgatcac ttccagatcc
      181 gcttgaccca agcgtggaac caccgctggc agcatgcgcg ccgaaagcac ctccaaaggc
      241 aggagccccg aatccggaac tgcttccgtg tggggaacca aagccgccac caaagccacc
      301 gccaaaaccg ctgctatagc caccgtcgaa gccgccgccg tagctgccgc cgaatccacc
      361 gccgtagctg cctccgaaac cgctgccata gccgcctcca aaaccgctgc cgtagcctcc
      421 aggatatcca ccgctaaatc cgtatgcacc aaatccagga gtatagacct cgtagctacc
      481 cgacggactg aaaccaccag acccccactg gaaaccctcc gaaggcgctt gccatga
//

LOCUS       BM293303                 494 bp    mRNA    linear   EST 01-JUL-2002
DEFINITION  EST575845 AvSG Amblyomma variegatum cDNA clone AVABS30 5' end, mRNA
            sequence.
ACCESSION   BM293303
VERSION     BM293303.1  GI:21643270
KEYWORDS    EST.
SOURCE      Amblyomma variegatum
  ORGANISM  Amblyomma variegatum
            Eukaryota; Metazoa; Arthropoda; Chelicerata; Arachnida; Acari;
            Parasitiformes; Ixodida; Ixodoidea; Ixodidae; Amblyomma.
REFERENCE   1  (bases 1 to 494)
  AUTHORS   Nene,V., Lee,D., Quackenbush,J., Skilton,R., Mwaura,S.,
            Gardner,M.J. and Bishop,R.
  TITLE     AvGI, an index of genes transcribed in the salivary glands of the
            ixodid tick Amblyomma variegatum
  JOURNAL   Int. J. Parasitol. 32 (12), 1447-1456 (2002)
   PUBMED   12392910
COMMENT     Contact: Vish Nene
            Parasite Genomics Group
            The Institute for Genomic Research
            9712 Medical Center Drive, Rockville, MD 20850, USA
            Tel: 301-610-5968
            Fax: 301-838-0208
            Email: nene@tigr.org
            Seq primer: M13 reverse.
FEATURES             Location/Qualifiers
     source          1..494
                     /organism="Amblyomma variegatum"
                     /mol_type="mRNA"
                     /db_xref="taxon:34610"
                     /clone="AVABS30"
                     /tissue_type="Salivary glands"
                     /dev_stage="Adult"
                     /lab_host="E.coli strain DH10B-TonA"
                     /clone_lib="AvSG"
                     /note="Vector: pCMV-SPORT6.1; Salivary glands were
                     dissected on day five after initiation of feeding. Total
                     RNA was prepared using acid guanidium
                     thiocyanate-phenol-chloroform extraction. The cDNA library
                     was custom prepared by Invitrogen Corporation. Briefly,
                     first strand cDNA was primed using oligo(dT) containing a
                     NotI site. Size fractionated double stranded cDNA was
                     ligated to EcoRV-NotI cleaved vector and electroporated
                     into E.coli."
ORIGIN      
        1 agagagagac accaggcaga gcatcacaac catgaatgct tttctaggag gctccctcct
       61 gtttgcagcg tcgctgacat gcgcttctgc tgctgcggga aggaagaccg atgttttcgg
      121 aggtgctcca ggtggtagtg gtgccttcag ctctagtgcg ccgcttggcg caggtgcttt
      181 aggtggcggt gcgttggctg gcggtagtac gtcgcttggc ggcgctgccc cgtttggcgg
      241 cagcagtttc tctgcaggtg ccgctggtgg tacgcccctt ggcggtggtg ctttcggcgg
      301 cagtacctcg tttggcctag gcggtttcac tggaagttcc actggtggtg caacgcttgg
      361 cggtagttcc gtcggaggcg ccggcccgtt gggtttcgcc gggggtgcgc agcttgacgg
      421 tgcgtcggga gcgggttcac ctggcagtcc tggaggacct tcctcctgga gcattggcac
      481 tcacggtgtt ggtt
//

LOCUS       BM293302                 183 bp    mRNA    linear   EST 01-JUL-2002
DEFINITION  EST575844 AvSG Amblyomma variegatum cDNA clone AVABS29 5' end, mRNA
            sequence.
ACCESSION   BM293302
VERSION     BM293302.1  GI:21643269
KEYWORDS    EST.
SOURCE      Amblyomma variegatum
  ORGANISM  Amblyomma variegatum
            Eukaryota; Metazoa; Arthropoda; Chelicerata; Arachnida; Acari;
            Parasitiformes; Ixodida; Ixodoidea; Ixodidae; Amblyomma.
REFERENCE   1  (bases 1 to 183)
  AUTHORS   Nene,V., Lee,D., Quackenbush,J., Skilton,R., Mwaura,S.,
            Gardner,M.J. and Bishop,R.
  TITLE     AvGI, an index of genes transcribed in the salivary glands of the
            ixodid tick Amblyomma variegatum
  JOURNAL   Int. J. Parasitol. 32 (12), 1447-1456 (2002)
   PUBMED   12392910
COMMENT     Other_ESTs: EST575843
            Contact: Vish Nene
            Parasite Genomics Group
            The Institute for Genomic Research
            9712 Medical Center Drive, Rockville, MD 20850, USA
            Tel: 301-610-5968
            Fax: 301-838-0208
            Email: nene@tigr.org
            Seq primer: M13 reverse.
FEATURES             Location/Qualifiers
     source          1..183
                     /organism="Amblyomma variegatum"
                     /mol_type="mRNA"
                     /db_xref="taxon:34610"
                     /clone="AVABS29"
                     /tissue_type="Salivary glands"
                     /dev_stage="Adult"
                     /lab_host="E.coli strain DH10B-TonA"
                     /clone_lib="AvSG"
                     /note="Vector: pCMV-SPORT6.1; Salivary glands were
                     dissected on day five after initiation of feeding. Total
                     RNA was prepared using acid guanidium
                     thiocyanate-phenol-chloroform extraction. The cDNA library
                     was custom prepared by Invitrogen Corporation. Briefly,
                     first strand cDNA was primed using oligo(dT) containing a
                     NotI site. Size fractionated double stranded cDNA was
                     ligated to EcoRV-NotI cleaved vector and electroporated
                     into E.coli."
ORIGIN      
        1 catttgtaac gaatgtggtt ttctcggact gaagccgtgg ctgattgtca gttcagtggt
       61 ggtcgctctc cactgtatcc ggattgccat cgatgcgagc acaagtgcaa caagtgctgc
      121 ggttttctca gcaaaaccgg ctcattccga gctagtccag cctggctctc gtcgtgacgt
      181 aaa
//

LOCUS       BM293301                 477 bp    mRNA    linear   EST 01-JUL-2002
DEFINITION  EST575843 AvSG Amblyomma variegatum cDNA clone AVABS29 3' end, mRNA
            sequence.
ACCESSION   BM293301
VERSION     BM293301.1  GI:21643268
KEYWORDS    EST.
SOURCE      Amblyomma variegatum
  ORGANISM  Amblyomma variegatum
            Eukaryota; Metazoa; Arthropoda; Chelicerata; Arachnida; Acari;
            Parasitiformes; Ixodida; Ixodoidea; Ixodidae; Amblyomma.
REFERENCE   1  (bases 1 to 477)
  AUTHORS   Nene,V., Lee,D., Quackenbush,J., Skilton,R., Mwaura,S.,
            Gardner,M.J. and Bishop,R.
  TITLE     AvGI, an index of genes transcribed in the salivary glands of the
            ixodid tick Amblyomma variegatum
  JOURNAL   Int. J. Parasitol. 32 (12), 1447-1456 (2002)
   PUBMED   12392910
COMMENT     Other_ESTs: EST575844
            Contact: Vish Nene
            Parasite Genomics Group
            The Institute for Genomic Research
            9712 Medical Center Drive, Rockville, MD 20850, USA
            Tel: 301-610-5968
            Fax: 301-838-0208
            Email: nene@tigr.org
            Seq primer: M13 forward.
FEATURES             Location/Qualifiers
     source          1..477
                     /organism="Amblyomma variegatum"
                     /mol_type="mRNA"
                     /db_xref="taxon:34610"
                     /clone="AVABS29"
                     /tissue_type="Salivary glands"
                     /dev_stage="Adult"
                     /lab_host="E.coli strain DH10B-TonA"
                     /clone_lib="AvSG"
                     /note="Vector: pCMV-SPORT6.1; Salivary glands were
                     dissected on day five after initiation of feeding. Total
                     RNA was prepared using acid guanidium
                     thiocyanate-phenol-chloroform extraction. The cDNA library
                     was custom prepared by Invitrogen Corporation. Briefly,
                     first strand cDNA was primed using oligo(dT) containing a
                     NotI site. Size fractionated double stranded cDNA was
                     ligated to EcoRV-NotI cleaved vector and electroporated
                     into E.coli."
ORIGIN      
        1 aagcaaaatt atgttttatt aaatcgccag taaaggtcag tagtagcaca tcctacatac
       61 attacgtgtg gcgagatgtg tacagaccaa caatgctaca gtgctgagaa ctcctgcaca
      121 gcaacagcgt aacacataaa aaatcgcttt ggcgacgggc tgcaccagaa tgctctcttc
      181 gaagaaagaa gggctagtgt gaatcagctg cggcaaaaac aggagttaac aacgtaaaaa
      241 tatgaacaaa caagcaaaac caaaagggac gttgtcgcag ctagaagaag gaccaccttg
      301 taaataatct ccggcccaca tctagaattg ctcatactct tgcaagcaca taaaaaagcc
      361 agcttgatga tgtgtgaatt gaactactac atgcaaacca ccggacacgt aatatggaca
      421 cacaagtggc aaccaacagt ggccctgtgt tattattgta cataccagga aacaaac
//

LOCUS       BM293300                 140 bp    mRNA    linear   EST 01-JUL-2002
DEFINITION  EST575842 AvSG Amblyomma variegatum cDNA clone AVABS28 5' end, mRNA
            sequence.
ACCESSION   BM293300
VERSION     BM293300.1  GI:21643267
KEYWORDS    EST.
SOURCE      Amblyomma variegatum
  ORGANISM  Amblyomma variegatum
            Eukaryota; Metazoa; Arthropoda; Chelicerata; Arachnida; Acari;
            Parasitiformes; Ixodida; Ixodoidea; Ixodidae; Amblyomma.
REFERENCE   1  (bases 1 to 140)
  AUTHORS   Nene,V., Lee,D., Quackenbush,J., Skilton,R., Mwaura,S.,
            Gardner,M.J. and Bishop,R.
  TITLE     AvGI, an index of genes transcribed in the salivary glands of the
            ixodid tick Amblyomma variegatum
  JOURNAL   Int. J. Parasitol. 32 (12), 1447-1456 (2002)
   PUBMED   12392910
COMMENT     Contact: Vish Nene
            Parasite Genomics Group
            The Institute for Genomic Research
            9712 Medical Center Drive, Rockville, MD 20850, USA
            Tel: 301-610-5968
            Fax: 301-838-0208
            Email: nene@tigr.org
            Seq primer: M13 reverse.
FEATURES             Location/Qualifiers
     source          1..140
                     /organism="Amblyomma variegatum"
                     /mol_type="mRNA"
                     /db_xref="taxon:34610"
                     /clone="AVABS28"
                     /tissue_type="Salivary glands"
                     /dev_stage="Adult"
                     /lab_host="E.coli strain DH10B-TonA"
                     /clone_lib="AvSG"
                     /note="Vector: pCMV-SPORT6.1; Salivary glands were
                     dissected on day five after initiation of feeding. Total
                     RNA was prepared using acid guanidium
                     thiocyanate-phenol-chloroform extraction. The cDNA library
                     was custom prepared by Invitrogen Corporation. Briefly,
                     first strand cDNA was primed using oligo(dT) containing a
                     NotI site. Size fractionated double stranded cDNA was
                     ligated to EcoRV-NotI cleaved vector and electroporated
                     into E.coli."
ORIGIN      
        1 ttcatctcct ggcaagaatt ggttcgcacg caaaagatat gccaaagaaa agttttgaaa
       61 ttatttgtct cacttgtgct tcggtttttc ttgcgatatg cagtgctgct ggcttgccga
      121 agtaccaagc cattgtatat
//

LOCUS       BM293299                 241 bp    mRNA    linear   EST 01-JUL-2002
DEFINITION  EST575841 AvSG Amblyomma variegatum cDNA clone AVABS27 5' end, mRNA
            sequence.
ACCESSION   BM293299
VERSION     BM293299.1  GI:21643266
KEYWORDS    EST.
SOURCE      Amblyomma variegatum
  ORGANISM  Amblyomma variegatum
            Eukaryota; Metazoa; Arthropoda; Chelicerata; Arachnida; Acari;
            Parasitiformes; Ixodida; Ixodoidea; Ixodidae; Amblyomma.
REFERENCE   1  (bases 1 to 241)
  AUTHORS   Nene,V., Lee,D., Quackenbush,J., Skilton,R., Mwaura,S.,
            Gardner,M.J. and Bishop,R.
  TITLE     AvGI, an index of genes transcribed in the salivary glands of the
            ixodid tick Amblyomma variegatum
  JOURNAL   Int. J. Parasitol. 32 (12), 1447-1456 (2002)
   PUBMED   12392910
COMMENT     Other_ESTs: EST575840
            Contact: Vish Nene
            Parasite Genomics Group
            The Institute for Genomic Research
            9712 Medical Center Drive, Rockville, MD 20850, USA
            Tel: 301-610-5968
            Fax: 301-838-0208
            Email: nene@tigr.org
            Seq primer: M13 reverse.
FEATURES             Location/Qualifiers
     source          1..241
                     /organism="Amblyomma variegatum"
                     /mol_type="mRNA"
                     /db_xref="taxon:34610"
                     /clone="AVABS27"
                     /tissue_type="Salivary glands"
                     /dev_stage="Adult"
                     /lab_host="E.coli strain DH10B-TonA"
                     /clone_lib="AvSG"
                     /note="Vector: pCMV-SPORT6.1; Salivary glands were
                     dissected on day five after initiation of feeding. Total
                     RNA was prepared using acid guanidium
                     thiocyanate-phenol-chloroform extraction. The cDNA library
                     was custom prepared by Invitrogen Corporation. Briefly,
                     first strand cDNA was primed using oligo(dT) containing a
                     NotI site. Size fractionated double stranded cDNA was
                     ligated to EcoRV-NotI cleaved vector and electroporated
                     into E.coli."
ORIGIN      
        1 gagacaccag gcagagcatc acaaccatga atgcttttct aggaggctcc ctcctgtttg
       61 cagcgtcgct gacatgcgct tctgctgctg cgggaaggaa gaccgatgtt ttcggaggtg
      121 ctccaggtgg tagtggtgcc ttcagctcta gtgcgccgct tggcgcaagt gctttaagtg
      181 gcggtgcgtt ggctggcggt aatacctcgc ttggcggcgc tgccccgttt ggcggcagca
      241 g
//

LOCUS       BM293298                 138 bp    mRNA    linear   EST 01-JUL-2002
DEFINITION  EST575840 AvSG Amblyomma variegatum cDNA clone AVABS27 3' end, mRNA
            sequence.
ACCESSION   BM293298
VERSION     BM293298.1  GI:21643265
KEYWORDS    EST.
SOURCE      Amblyomma variegatum
  ORGANISM  Amblyomma variegatum
            Eukaryota; Metazoa; Arthropoda; Chelicerata; Arachnida; Acari;
            Parasitiformes; Ixodida; Ixodoidea; Ixodidae; Amblyomma.
REFERENCE   1  (bases 1 to 138)
  AUTHORS   Nene,V., Lee,D., Quackenbush,J., Skilton,R., Mwaura,S.,
            Gardner,M.J. and Bishop,R.
  TITLE     AvGI, an index of genes transcribed in the salivary glands of the
            ixodid tick Amblyomma variegatum
  JOURNAL   Int. J. Parasitol. 32 (12), 1447-1456 (2002)
   PUBMED   12392910
COMMENT     Other_ESTs: EST575841
            Contact: Vish Nene
            Parasite Genomics Group
            The Institute for Genomic Research
            9712 Medical Center Drive, Rockville, MD 20850, USA
            Tel: 301-610-5968
            Fax: 301-838-0208
            Email: nene@tigr.org
            Seq primer: M13 forward.
FEATURES             Location/Qualifiers
     source          1..138
                     /organism="Amblyomma variegatum"
                     /mol_type="mRNA"
                     /db_xref="taxon:34610"
                     /clone="AVABS27"
                     /tissue_type="Salivary glands"
                     /dev_stage="Adult"
                     /lab_host="E.coli strain DH10B-TonA"
                     /clone_lib="AvSG"
                     /note="Vector: pCMV-SPORT6.1; Salivary glands were
                     dissected on day five after initiation of feeding. Total
                     RNA was prepared using acid guanidium
                     thiocyanate-phenol-chloroform extraction. The cDNA library
                     was custom prepared by Invitrogen Corporation. Briefly,
                     first strand cDNA was primed using oligo(dT) containing a
                     NotI site. Size fractionated double stranded cDNA was
                     ligated to EcoRV-NotI cleaved vector and electroporated
                     into E.coli."
ORIGIN      
        1 aaggaaagag tagctttatt tagtttgtaa tcatctttag gagcagttat acctcattgg
       61 tactatacgc tggacgcact tcccagtttt cccttggagc agctgttgtc actgtcactg
      121 gtgtcctggg ggggcgga
//

LOCUS       BM293297                 382 bp    mRNA    linear   EST 01-JUL-2002
DEFINITION  EST575839 AvSG Amblyomma variegatum cDNA clone AVABS26 5' end, mRNA
            sequence.
ACCESSION   BM293297
VERSION     BM293297.1  GI:21643264
KEYWORDS    EST.
SOURCE      Amblyomma variegatum
  ORGANISM  Amblyomma variegatum
            Eukaryota; Metazoa; Arthropoda; Chelicerata; Arachnida; Acari;
            Parasitiformes; Ixodida; Ixodoidea; Ixodidae; Amblyomma.
REFERENCE   1  (bases 1 to 382)
  AUTHORS   Nene,V., Lee,D., Quackenbush,J., Skilton,R., Mwaura,S.,
            Gardner,M.J. and Bishop,R.
  TITLE     AvGI, an index of genes transcribed in the salivary glands of the
            ixodid tick Amblyomma variegatum
  JOURNAL   Int. J. Parasitol. 32 (12), 1447-1456 (2002)
   PUBMED   12392910
COMMENT     Contact: Vish Nene
            Parasite Genomics Group
            The Institute for Genomic Research
            9712 Medical Center Drive, Rockville, MD 20850, USA
            Tel: 301-610-5968
            Fax: 301-838-0208
            Email: nene@tigr.org
            Seq primer: M13 reverse.
FEATURES             Location/Qualifiers
     source          1..382
                     /organism="Amblyomma variegatum"
                     /mol_type="mRNA"
                     /db_xref="taxon:34610"
                     /clone="AVABS26"
                     /tissue_type="Salivary glands"
                     /dev_stage="Adult"
                     /lab_host="E.coli strain DH10B-TonA"
                     /clone_lib="AvSG"
                     /note="Vector: pCMV-SPORT6.1; Salivary glands were
                     dissected on day five after initiation of feeding. Total
                     RNA was prepared using acid guanidium
                     thiocyanate-phenol-chloroform extraction. The cDNA library
                     was custom prepared by Invitrogen Corporation. Briefly,
                     first strand cDNA was primed using oligo(dT) containing a
                     NotI site. Size fractionated double stranded cDNA was
                     ligated to EcoRV-NotI cleaved vector and electroporated
                     into E.coli."
ORIGIN      
        1 ggtgcgtgtg tcacgtcgct tcgccgcttt catttaagtg tgcctcgttt tgggttattt
       61 atttcgcaag tccagccaga atgcccgcca cacgttccag gcccagcacc gagcaggctg
      121 aggtggttgc cgaggaggtg aagaaggatg ttgagtcccc ggtgaaggag aagacggaga
      181 cgaagccgga ggaggccaag cctgcagctg aagagaaggg agacagcaca gaggaagcca
      241 aggaagaggc cgagaagacc gaggaggagg gccccaaggc aaacggagct gctgaagctg
      301 ctgtcgaaga caaggaagca gacacagaga aggccgagaa gcacaaactg gacgacgatg
      361 ttggcggcac ccccgagaag aa
//

LOCUS       BM293296                 286 bp    mRNA    linear   EST 01-JUL-2002
DEFINITION  EST575838 AvSG Amblyomma variegatum cDNA clone AVABS25 5' end, mRNA
            sequence.
ACCESSION   BM293296
VERSION     BM293296.1  GI:21643263
KEYWORDS    EST.
SOURCE      Amblyomma variegatum
  ORGANISM  Amblyomma variegatum
            Eukaryota; Metazoa; Arthropoda; Chelicerata; Arachnida; Acari;
            Parasitiformes; Ixodida; Ixodoidea; Ixodidae; Amblyomma.
REFERENCE   1  (bases 1 to 286)
  AUTHORS   Nene,V., Lee,D., Quackenbush,J., Skilton,R., Mwaura,S.,
            Gardner,M.J. and Bishop,R.
  TITLE     AvGI, an index of genes transcribed in the salivary glands of the
            ixodid tick Amblyomma variegatum
  JOURNAL   Int. J. Parasitol. 32 (12), 1447-1456 (2002)
   PUBMED   12392910
COMMENT     Other_ESTs: EST575837
            Contact: Vish Nene
            Parasite Genomics Group
            The Institute for Genomic Research
            9712 Medical Center Drive, Rockville, MD 20850, USA
            Tel: 301-610-5968
            Fax: 301-838-0208
            Email: nene@tigr.org
            Seq primer: M13 reverse.
FEATURES             Location/Qualifiers
     source          1..286
                     /organism="Amblyomma variegatum"
                     /mol_type="mRNA"
                     /db_xref="taxon:34610"
                     /clone="AVABS25"
                     /tissue_type="Salivary glands"
                     /dev_stage="Adult"
                     /lab_host="E.coli strain DH10B-TonA"
                     /clone_lib="AvSG"
                     /note="Vector: pCMV-SPORT6.1; Salivary glands were
                     dissected on day five after initiation of feeding. Total
                     RNA was prepared using acid guanidium
                     thiocyanate-phenol-chloroform extraction. The cDNA library
                     was custom prepared by Invitrogen Corporation. Briefly,
                     first strand cDNA was primed using oligo(dT) containing a
                     NotI site. Size fractionated double stranded cDNA was
                     ligated to EcoRV-NotI cleaved vector and electroporated
                     into E.coli."
ORIGIN      
        1 cacgcgcatg ctgcaggtga tgtacttcag ctgtgcactc ttgctggtct ttgccctccc
       61 tggatcgctg ggcgttccag aggagaaaaa gcccgagccc aagcccgaga tttctcaagc
      121 cgttgtctac aacattccaa aacctgtagg attttcgcac atagcagaac acttcgatga
      181 catcgacgca tttaaagagc ggtgggtctt ttctgaagca aaaaaagatg gagctgaaga
      241 aagtgtaaca aaatataatg gcaaatggga agtggaagct gcttct
//

LOCUS       BM293295                 280 bp    mRNA    linear   EST 01-JUL-2002
DEFINITION  EST575837 AvSG Amblyomma variegatum cDNA clone AVABS25 3' end, mRNA
            sequence.
ACCESSION   BM293295
VERSION     BM293295.1  GI:21643262
KEYWORDS    EST.
SOURCE      Amblyomma variegatum
  ORGANISM  Amblyomma variegatum
            Eukaryota; Metazoa; Arthropoda; Chelicerata; Arachnida; Acari;
            Parasitiformes; Ixodida; Ixodoidea; Ixodidae; Amblyomma.
REFERENCE   1  (bases 1 to 280)
  AUTHORS   Nene,V., Lee,D., Quackenbush,J., Skilton,R., Mwaura,S.,
            Gardner,M.J. and Bishop,R.
  TITLE     AvGI, an index of genes transcribed in the salivary glands of the
            ixodid tick Amblyomma variegatum
  JOURNAL   Int. J. Parasitol. 32 (12), 1447-1456 (2002)
   PUBMED   12392910
COMMENT     Other_ESTs: EST575838
            Contact: Vish Nene
            Parasite Genomics Group
            The Institute for Genomic Research
            9712 Medical Center Drive, Rockville, MD 20850, USA
            Tel: 301-610-5968
            Fax: 301-838-0208
            Email: nene@tigr.org
            Seq primer: M13 forward.
FEATURES             Location/Qualifiers
     source          1..280
                     /organism="Amblyomma variegatum"
                     /mol_type="mRNA"
                     /db_xref="taxon:34610"
                     /clone="AVABS25"
                     /tissue_type="Salivary glands"
                     /dev_stage="Adult"
                     /lab_host="E.coli strain DH10B-TonA"
                     /clone_lib="AvSG"
                     /note="Vector: pCMV-SPORT6.1; Salivary glands were
                     dissected on day five after initiation of feeding. Total
                     RNA was prepared using acid guanidium
                     thiocyanate-phenol-chloroform extraction. The cDNA library
                     was custom prepared by Invitrogen Corporation. Briefly,
                     first strand cDNA was primed using oligo(dT) containing a
                     NotI site. Size fractionated double stranded cDNA was
                     ligated to EcoRV-NotI cleaved vector and electroporated
                     into E.coli."
ORIGIN      
        1 acaactaaag caacctttat tattaaacag taataataat aataacttaa gtgtcaaagc
       61 cacatgcaca catactctgc cttacatacc gggggcacaa cccagcctcc cattacacac
      121 acacacgcgc acacgatgat gcagtaactt ttgcagcccc ccttacgctc acaaaaaaag
      181 cagtatggtc tgagtgcgca gctgctacaa agcattttgc gccattcctc ccacaggggc
      241 aaagatgcaa agtacaaaat gtctctctct cccttcctaa
//

LOCUS       BM293294                 760 bp    mRNA    linear   EST 01-JUL-2002
DEFINITION  EST575836 AvSG Amblyomma variegatum cDNA clone AVABS24 5' end, mRNA
            sequence.
ACCESSION   BM293294
VERSION     BM293294.1  GI:21643261
KEYWORDS    EST.
SOURCE      Amblyomma variegatum
  ORGANISM  Amblyomma variegatum
            Eukaryota; Metazoa; Arthropoda; Chelicerata; Arachnida; Acari;
            Parasitiformes; Ixodida; Ixodoidea; Ixodidae; Amblyomma.
REFERENCE   1  (bases 1 to 760)
  AUTHORS   Nene,V., Lee,D., Quackenbush,J., Skilton,R., Mwaura,S.,
            Gardner,M.J. and Bishop,R.
  TITLE     AvGI, an index of genes transcribed in the salivary glands of the
            ixodid tick Amblyomma variegatum
  JOURNAL   Int. J. Parasitol. 32 (12), 1447-1456 (2002)
   PUBMED   12392910
COMMENT     Contact: Vish Nene
            Parasite Genomics Group
            The Institute for Genomic Research
            9712 Medical Center Drive, Rockville, MD 20850, USA
            Tel: 301-610-5968
            Fax: 301-838-0208
            Email: nene@tigr.org
            Seq primer: M13 reverse.
FEATURES             Location/Qualifiers
     source          1..760
                     /organism="Amblyomma variegatum"
                     /mol_type="mRNA"
                     /db_xref="taxon:34610"
                     /clone="AVABS24"
                     /tissue_type="Salivary glands"
                     /dev_stage="Adult"
                     /lab_host="E.coli strain DH10B-TonA"
                     /clone_lib="AvSG"
                     /note="Vector: pCMV-SPORT6.1; Salivary glands were
                     dissected on day five after initiation of feeding. Total
                     RNA was prepared using acid guanidium
                     thiocyanate-phenol-chloroform extraction. The cDNA library
                     was custom prepared by Invitrogen Corporation. Briefly,
                     first strand cDNA was primed using oligo(dT) containing a
                     NotI site. Size fractionated double stranded cDNA was
                     ligated to EcoRV-NotI cleaved vector and electroporated
                     into E.coli."
ORIGIN      
        1 tcgccgggaa agtgcaaagg tctgcatcct tattacattt tagatcgctg gatcggattg
       61 tgcgtgctaa gggttacttt gctctgtgta gtaaactagg tttgcgttga aactgtatga
      121 gaagcggaat gccaaccagc catgtggctc ccgttaagct tgcaaggaac gcatcatctg
      181 ccaccaggtg gcgcggcggg cagctgctgc ttctctcatg agccgccatg gcgcagcgat
      241 cgcataacgc gatccaaatg ccgcgggccc tctattttaa agcgcttggg tgtacacttc
      301 gcatggctgc cctatgcagt ggtggcgccc atctcggtgt tcaagatttc gtccccctgg
      361 aactccgggc ccggcctgac ggcggggggg cgggaggcgc ccctccgcct caggctcccc
      421 tctcggacgc cggctcggac gactccaact ccaaggacgg gccctcgtcc ggagggggac
      481 ggggcgccaa cgacgtctcc aactcggacg ccgagggggt ctggagcccc gacatcgagc
      541 agagcttcca ggaggcgctc gccatctatc cgccatgcgg acgccgaaag atcatcctct
      601 ccgacgaggg caagatgtac ggacgcaatg agctgatcgc caggtacatc aagctgcgga
      661 cgggcaagac gaagacgcgg aagcaggtgt ctagccacat ccaggtccct ggcgaggaga
      721 aaagcccgag agatacagtc gaagctaaag gacacagcgg
//

LOCUS       BM293293                 805 bp    mRNA    linear   EST 01-JUL-2002
DEFINITION  EST575835 AvSG Amblyomma variegatum cDNA clone AVABS23 5' end, mRNA
            sequence.
ACCESSION   BM293293
VERSION     BM293293.1  GI:21643260
KEYWORDS    EST.
SOURCE      Amblyomma variegatum
  ORGANISM  Amblyomma variegatum
            Eukaryota; Metazoa; Arthropoda; Chelicerata; Arachnida; Acari;
            Parasitiformes; Ixodida; Ixodoidea; Ixodidae; Amblyomma.
REFERENCE   1  (bases 1 to 805)
  AUTHORS   Nene,V., Lee,D., Quackenbush,J., Skilton,R., Mwaura,S.,
            Gardner,M.J. and Bishop,R.
  TITLE     AvGI, an index of genes transcribed in the salivary glands of the
            ixodid tick Amblyomma variegatum
  JOURNAL   Int. J. Parasitol. 32 (12), 1447-1456 (2002)
   PUBMED   12392910
COMMENT     Other_ESTs: EST575834
            Contact: Vish Nene
            Parasite Genomics Group
            The Institute for Genomic Research
            9712 Medical Center Drive, Rockville, MD 20850, USA
            Tel: 301-610-5968
            Fax: 301-838-0208
            Email: nene@tigr.org
            Seq primer: M13 reverse.
FEATURES             Location/Qualifiers
     source          1..805
                     /organism="Amblyomma variegatum"
                     /mol_type="mRNA"
                     /db_xref="taxon:34610"
                     /clone="AVABS23"
                     /tissue_type="Salivary glands"
                     /dev_stage="Adult"
                     /lab_host="E.coli strain DH10B-TonA"
                     /clone_lib="AvSG"
                     /note="Vector: pCMV-SPORT6.1; Salivary glands were
                     dissected on day five after initiation of feeding. Total
                     RNA was prepared using acid guanidium
                     thiocyanate-phenol-chloroform extraction. The cDNA library
                     was custom prepared by Invitrogen Corporation. Briefly,
                     first strand cDNA was primed using oligo(dT) containing a
                     NotI site. Size fractionated double stranded cDNA was
                     ligated to EcoRV-NotI cleaved vector and electroporated
                     into E.coli."
ORIGIN      
        1 caagaatggc ggctgtggta caagatcacg ggagcaaaca tgtggacgaa aaagaggaga
       61 ttgtagagga tggtgacgag gaggacgacg ccgaagacga cgtcggaccg caggacgccg
      121 ctaaaaagaa aaagaaacgg aaaaagaaga aaaagaaagc acctcaagag accgatggag
      181 aagaaatagg tccagctcaa gtttcagctg tgacagacgc gcttgagaac cagcacattg
      241 atggcgcagg cgacaagaat gatgagaaag ttgacggtga agaagcaaag aagaagaaga
      301 agaagaaacc taaaggtccg aagcagcaga cagacccacc atcaattcct atctgtgatc
      361 tgtttcccga tggaaacttc ccggtgggcg aggaagtgga gcatcccatt ccaaatgata
      421 gccgtaccgg aaggaatcgt ttcactgacc cagagaaaaa ggccttggaa ggcatgtctc
      481 aggagcagta cagagagatt aggcaagcgg ctgaggcaca ccgtcagaca aggcagtaca
      541 tgcaaaaagt tatcaagcct ggtatgacaa tgattgagat ctgtgagttg ctggagtcca
      601 cggctcgcaa gctgatcaag gagaacggtc tgagtgcggg attggctttc ccgacaggct
      661 gctccctcaa ccactgtgcc gcgcactaca caccgaacgc gggcgacccg acggtgctgg
      721 gctacgacga tgtgtgcaag attgactttg gcacacacat caatggccaa attattgact
      781 gtggcttcac gctaaccttc acaac
//

LOCUS       BM293292                 144 bp    mRNA    linear   EST 01-JUL-2002
DEFINITION  EST575834 AvSG Amblyomma variegatum cDNA clone AVABS23 3' end, mRNA
            sequence.
ACCESSION   BM293292
VERSION     BM293292.1  GI:21643259
KEYWORDS    EST.
SOURCE      Amblyomma variegatum
  ORGANISM  Amblyomma variegatum
            Eukaryota; Metazoa; Arthropoda; Chelicerata; Arachnida; Acari;
            Parasitiformes; Ixodida; Ixodoidea; Ixodidae; Amblyomma.
REFERENCE   1  (bases 1 to 144)
  AUTHORS   Nene,V., Lee,D., Quackenbush,J., Skilton,R., Mwaura,S.,
            Gardner,M.J. and Bishop,R.
  TITLE     AvGI, an index of genes transcribed in the salivary glands of the
            ixodid tick Amblyomma variegatum
  JOURNAL   Int. J. Parasitol. 32 (12), 1447-1456 (2002)
   PUBMED   12392910
COMMENT     Other_ESTs: EST575835
            Contact: Vish Nene
            Parasite Genomics Group
            The Institute for Genomic Research
            9712 Medical Center Drive, Rockville, MD 20850, USA
            Tel: 301-610-5968
            Fax: 301-838-0208
            Email: nene@tigr.org
            Seq primer: M13 forward.
FEATURES             Location/Qualifiers
     source          1..144
                     /organism="Amblyomma variegatum"
                     /mol_type="mRNA"
                     /db_xref="taxon:34610"
                     /clone="AVABS23"
                     /tissue_type="Salivary glands"
                     /dev_stage="Adult"
                     /lab_host="E.coli strain DH10B-TonA"
                     /clone_lib="AvSG"
                     /note="Vector: pCMV-SPORT6.1; Salivary glands were
                     dissected on day five after initiation of feeding. Total
                     RNA was prepared using acid guanidium
                     thiocyanate-phenol-chloroform extraction. The cDNA library
                     was custom prepared by Invitrogen Corporation. Briefly,
                     first strand cDNA was primed using oligo(dT) containing a
                     NotI site. Size fractionated double stranded cDNA was
                     ligated to EcoRV-NotI cleaved vector and electroporated
                     into E.coli."
ORIGIN      
        1 gaaaggttta aaaccttttt tatttattta gcaaacaaag aaaatgtatt taaaaagcag
       61 gagagcccaa gggaaaaaag caacaacccc tgctgtctcc caaaaccaaa caaaacgaat
      121 ttattgagga agttccctat gatc
//

LOCUS       BM293291                 745 bp    mRNA    linear   EST 01-JUL-2002
DEFINITION  EST575833 AvSG Amblyomma variegatum cDNA clone AVABS22 5' end, mRNA
            sequence.
ACCESSION   BM293291
VERSION     BM293291.1  GI:21643258
KEYWORDS    EST.
SOURCE      Amblyomma variegatum
  ORGANISM  Amblyomma variegatum
            Eukaryota; Metazoa; Arthropoda; Chelicerata; Arachnida; Acari;
            Parasitiformes; Ixodida; Ixodoidea; Ixodidae; Amblyomma.
REFERENCE   1  (bases 1 to 745)
  AUTHORS   Nene,V., Lee,D., Quackenbush,J., Skilton,R., Mwaura,S.,
            Gardner,M.J. and Bishop,R.
  TITLE     AvGI, an index of genes transcribed in the salivary glands of the
            ixodid tick Amblyomma variegatum
  JOURNAL   Int. J. Parasitol. 32 (12), 1447-1456 (2002)
   PUBMED   12392910
COMMENT     Contact: Vish Nene
            Parasite Genomics Group
            The Institute for Genomic Research
            9712 Medical Center Drive, Rockville, MD 20850, USA
            Tel: 301-610-5968
            Fax: 301-838-0208
            Email: nene@tigr.org
            Seq primer: M13 reverse.
FEATURES             Location/Qualifiers
     source          1..745
                     /organism="Amblyomma variegatum"
                     /mol_type="mRNA"
                     /db_xref="taxon:34610"
                     /clone="AVABS22"
                     /tissue_type="Salivary glands"
                     /dev_stage="Adult"
                     /lab_host="E.coli strain DH10B-TonA"
                     /clone_lib="AvSG"
                     /note="Vector: pCMV-SPORT6.1; Salivary glands were
                     dissected on day five after initiation of feeding. Total
                     RNA was prepared using acid guanidium
                     thiocyanate-phenol-chloroform extraction. The cDNA library
                     was custom prepared by Invitrogen Corporation. Briefly,
                     first strand cDNA was primed using oligo(dT) containing a
                     NotI site. Size fractionated double stranded cDNA was
                     ligated to EcoRV-NotI cleaved vector and electroporated
                     into E.coli."
ORIGIN      
        1 cgctgaagta caacaaagac ggctgagttt ggtccttggg ttctgtgtta tccactgtcc
       61 acaattgatt tgctcggatc cacttctatc gttgcagtcg gacctgtgtg actgttcttc
      121 aatatgtggc tgaagtctgt cctcttcttt gcggctcttg tgagcgctgc ttatgcatca
      181 agcacaaagg gcagcgtttc gctgctgacg tctacattcg acaagatcgt acccaagttc
      241 aaggtaaccc tggtcaagtt tgatgtcacc tacccttacg gagagaagca cgacgagttt
      301 gtaaaagtgt ccgaggaatc ccaaaacact ccggatttcc tggttgccga agttggcgtg
      361 caagattacg gcgacaagga aaatgcggac cttgccgagc ggttcggtgt caagaaggac
      421 gacttccccg tgctgaagct gtttatctcc ggtcaggacg agccggttac tttcaaggga
      481 gacttcaagg cggacgagat caaggccttc gtcaagaaaa actccggcat caagttgcag
      541 ctaaagcact gcctacccca gtttgatgaa ctggctgcca agtttatgaa ggaggaggac
      601 aagaccaagc aggaaggtat tctgtcagag gccaagaaac tccaagagtc tcttgagaag
      661 gatgcagaca agaagtctgc agatgtctac atcaagatga tgtcaaaggt tcttgaaagg
      721 ggcaagggct ttattgatag tgaga
//

LOCUS       BM293290                 740 bp    mRNA    linear   EST 01-JUL-2002
DEFINITION  EST575832 AvSG Amblyomma variegatum cDNA clone AVABS21 5' end, mRNA
            sequence.
ACCESSION   BM293290
VERSION     BM293290.1  GI:21643257
KEYWORDS    EST.
SOURCE      Amblyomma variegatum
  ORGANISM  Amblyomma variegatum
            Eukaryota; Metazoa; Arthropoda; Chelicerata; Arachnida; Acari;
            Parasitiformes; Ixodida; Ixodoidea; Ixodidae; Amblyomma.
REFERENCE   1  (bases 1 to 740)
  AUTHORS   Nene,V., Lee,D., Quackenbush,J., Skilton,R., Mwaura,S.,
            Gardner,M.J. and Bishop,R.
  TITLE     AvGI, an index of genes transcribed in the salivary glands of the
            ixodid tick Amblyomma variegatum
  JOURNAL   Int. J. Parasitol. 32 (12), 1447-1456 (2002)
   PUBMED   12392910
COMMENT     Contact: Vish Nene
            Parasite Genomics Group
            The Institute for Genomic Research
            9712 Medical Center Drive, Rockville, MD 20850, USA
            Tel: 301-610-5968
            Fax: 301-838-0208
            Email: nene@tigr.org
            Seq primer: M13 reverse.
FEATURES             Location/Qualifiers
     source          1..740
                     /organism="Amblyomma variegatum"
                     /mol_type="mRNA"
                     /db_xref="taxon:34610"
                     /clone="AVABS21"
                     /tissue_type="Salivary glands"
                     /dev_stage="Adult"
                     /lab_host="E.coli strain DH10B-TonA"
                     /clone_lib="AvSG"
                     /note="Vector: pCMV-SPORT6.1; Salivary glands were
                     dissected on day five after initiation of feeding. Total
                     RNA was prepared using acid guanidium
                     thiocyanate-phenol-chloroform extraction. The cDNA library
                     was custom prepared by Invitrogen Corporation. Briefly,
                     first strand cDNA was primed using oligo(dT) containing a
                     NotI site. Size fractionated double stranded cDNA was
                     ligated to EcoRV-NotI cleaved vector and electroporated
                     into E.coli."
ORIGIN      
        1 cacatgggtc ctagatggaa gtgccattgg aacagttcca ggcctaggct tccgtccgag
       61 gccaccagag aagaacgttg acagcaccct catctacttt aaggctggca acacgggcac
      121 ctggaagtat tgggtggatg atatacaaga cttcctcaag gactatgacc ggcaagaggc
      181 tgatggagag cacctgcgca cctgcaactt tgaccagccc attgacccca acgaaaacaa
      241 agcgtgccgt ttcgccctcg agtccatcag cagcaactgc tccatttccc aacagtttgg
      301 ctatgaatat ggccagccat gtgtacttct gaaaatcaac aggattatcg actggtttcc
      361 ggaggcttat gacaacagct ccttcccgcc aaagattcca gagagtgtca cgaaagatta
      421 tgatggccgc tatgtctaca tcacctgcga gggagagaac gtggctgacg tggagaacat
      481 gggtccgctg cagtactacc cggccaaccg tattgagaac tactacttcc cgtacggaaa
      541 cactcccggg ctaccctgtc cccggtttgt ggtcgtccca gttcttgagg cctgaaagcg
      601 ggcgtccctc atcacatgga gtgcaaaatt tgggcccaga aacgtcagca cgaccgccca
      661 gaccgcattg gaaagcgcca ctttgagctc atgattgact gagccccatg tcacacgtgc
      721 tcacaacggc acacacacgc
//

LOCUS       BM293289                 674 bp    mRNA    linear   EST 01-JUL-2002
DEFINITION  EST575831 AvSG Amblyomma variegatum cDNA clone AVABS20 5' end, mRNA
            sequence.
ACCESSION   BM293289
VERSION     BM293289.1  GI:21643256
KEYWORDS    EST.
SOURCE      Amblyomma variegatum
  ORGANISM  Amblyomma variegatum
            Eukaryota; Metazoa; Arthropoda; Chelicerata; Arachnida; Acari;
            Parasitiformes; Ixodida; Ixodoidea; Ixodidae; Amblyomma.
REFERENCE   1  (bases 1 to 674)
  AUTHORS   Nene,V., Lee,D., Quackenbush,J., Skilton,R., Mwaura,S.,
            Gardner,M.J. and Bishop,R.
  TITLE     AvGI, an index of genes transcribed in the salivary glands of the
            ixodid tick Amblyomma variegatum
  JOURNAL   Int. J. Parasitol. 32 (12), 1447-1456 (2002)
   PUBMED   12392910
COMMENT     Other_ESTs: EST575830
            Contact: Vish Nene
            Parasite Genomics Group
            The Institute for Genomic Research
            9712 Medical Center Drive, Rockville, MD 20850, USA
            Tel: 301-610-5968
            Fax: 301-838-0208
            Email: nene@tigr.org
            Seq primer: M13 reverse.
FEATURES             Location/Qualifiers
     source          1..674
                     /organism="Amblyomma variegatum"
                     /mol_type="mRNA"
                     /db_xref="taxon:34610"
                     /clone="AVABS20"
                     /tissue_type="Salivary glands"
                     /dev_stage="Adult"
                     /lab_host="E.coli strain DH10B-TonA"
                     /clone_lib="AvSG"
                     /note="Vector: pCMV-SPORT6.1; Salivary glands were
                     dissected on day five after initiation of feeding. Total
                     RNA was prepared using acid guanidium
                     thiocyanate-phenol-chloroform extraction. The cDNA library
                     was custom prepared by Invitrogen Corporation. Briefly,
                     first strand cDNA was primed using oligo(dT) containing a
                     NotI site. Size fractionated double stranded cDNA was
                     ligated to EcoRV-NotI cleaved vector and electroporated
                     into E.coli."
ORIGIN      
        1 caccaggcag agcaccacaa ccatgaatgc ttttcttgca ggctccctcc tgtttgcagc
       61 gtcgctgaca tgcgcttctg ctgctgcggg aaggaagacc gatgttttcg gaggtgctcc
      121 aggtggtagt ggtgccttca gctctagtgc gccgcttggc gcaggtgctt taggtggcgg
      181 tgcgttggct ggcggtagta cgtcgcttgg cggcgctgcc ccgtttggcg gcagcagttt
      241 ctctgcaggt gccgctggtg gtacgcccct tggcggtggt gctttcggcg gcagtacctc
      301 gtttggccta ggcggtttca ctggaggttc cactggtggt gcaacgcttg gcggtagttc
      361 cgtcggaggc gccggcccgt tgggtttcgc cgggggtgcg cagcttgacg gtgcgtcggg
      421 agcgggttca cctggcagtc ctggaggacc ttcctcctgg agcattggca ctcacgggtg
      481 ttggttctcc aggtggccgt ttcaccggtg gctcttcatg gggaggctct gcgtacggcg
      541 ctggttctca cggtcgaggt tttgggttca gctatggcac tggcggcgct ggtggatttg
      601 gcgtgccagg atttggaggc acggagtctc atggcaagcg cccttcggga gtttccagtg
      661 ggggtctggt gggt
//

LOCUS       BM293288                 530 bp    mRNA    linear   EST 01-JUL-2002
DEFINITION  EST575830 AvSG Amblyomma variegatum cDNA clone AVABS20 3' end, mRNA
            sequence.
ACCESSION   BM293288
VERSION     BM293288.1  GI:21643255
KEYWORDS    EST.
SOURCE      Amblyomma variegatum
  ORGANISM  Amblyomma variegatum
            Eukaryota; Metazoa; Arthropoda; Chelicerata; Arachnida; Acari;
            Parasitiformes; Ixodida; Ixodoidea; Ixodidae; Amblyomma.
REFERENCE   1  (bases 1 to 530)
  AUTHORS   Nene,V., Lee,D., Quackenbush,J., Skilton,R., Mwaura,S.,
            Gardner,M.J. and Bishop,R.
  TITLE     AvGI, an index of genes transcribed in the salivary glands of the
            ixodid tick Amblyomma variegatum
  JOURNAL   Int. J. Parasitol. 32 (12), 1447-1456 (2002)
   PUBMED   12392910
COMMENT     Other_ESTs: EST575831
            Contact: Vish Nene
            Parasite Genomics Group
            The Institute for Genomic Research
            9712 Medical Center Drive, Rockville, MD 20850, USA
            Tel: 301-610-5968
            Fax: 301-838-0208
            Email: nene@tigr.org
            Seq primer: M13 forward.
FEATURES             Location/Qualifiers
     source          1..530
                     /organism="Amblyomma variegatum"
                     /mol_type="mRNA"
                     /db_xref="taxon:34610"
                     /clone="AVABS20"
                     /tissue_type="Salivary glands"
                     /dev_stage="Adult"
                     /lab_host="E.coli strain DH10B-TonA"
                     /clone_lib="AvSG"
                     /note="Vector: pCMV-SPORT6.1; Salivary glands were
                     dissected on day five after initiation of feeding. Total
                     RNA was prepared using acid guanidium
                     thiocyanate-phenol-chloroform extraction. The cDNA library
                     was custom prepared by Invitrogen Corporation. Briefly,
                     first strand cDNA was primed using oligo(dT) containing a
                     NotI site. Size fractionated double stranded cDNA was
                     ligated to EcoRV-NotI cleaved vector and electroporated
                     into E.coli."
ORIGIN      
        1 gccacataag gaaagagtag ctttatttag tttgtaatca tctttaggag cagttatacc
       61 tcattggtac tatacgctgg acgcacttcc cagttttccc ttggagcagc tgttgtcact
      121 gtcactgttg tcctgtggtg gcggaagcac cttccttcgg tgaaggcgtc tgatcacttc
      181 cagatccgct tgacccaagc gtggaaccac cgctggcagc atgcgcgccg aaagcacctc
      241 caaaggcagg agccccgaat ccggaactgc ttccgtgtgg ggaaccaaag ccgccaccaa
      301 agccaccgcc aaaaccgctg ctatagccac cgtcgaagcc gccgccgtag ctgccgccga
      361 atccaccgcc gtagctgcct ccgaaaccgc tgccatagcc gcctccaaaa ccgctgccgt
      421 agcctccagg atatccaccg ctaaatccgt atgcaccaaa tccaggagta tagacctcgt
      481 agctacccga cggactgaaa ccaccagacc cccactggaa accctcccga
//

LOCUS       BM293287                 224 bp    mRNA    linear   EST 01-JUL-2002
DEFINITION  EST575829 AvSG Amblyomma variegatum cDNA clone AVABS19 5' end, mRNA
            sequence.
ACCESSION   BM293287
VERSION     BM293287.1  GI:21643254
KEYWORDS    EST.
SOURCE      Amblyomma variegatum
  ORGANISM  Amblyomma variegatum
            Eukaryota; Metazoa; Arthropoda; Chelicerata; Arachnida; Acari;
            Parasitiformes; Ixodida; Ixodoidea; Ixodidae; Amblyomma.
REFERENCE   1  (bases 1 to 224)
  AUTHORS   Nene,V., Lee,D., Quackenbush,J., Skilton,R., Mwaura,S.,
            Gardner,M.J. and Bishop,R.
  TITLE     AvGI, an index of genes transcribed in the salivary glands of the
            ixodid tick Amblyomma variegatum
  JOURNAL   Int. J. Parasitol. 32 (12), 1447-1456 (2002)
   PUBMED   12392910
COMMENT     Other_ESTs: EST575828
            Contact: Vish Nene
            Parasite Genomics Group
            The Institute for Genomic Research
            9712 Medical Center Drive, Rockville, MD 20850, USA
            Tel: 301-610-5968
            Fax: 301-838-0208
            Email: nene@tigr.org
            Seq primer: M13 reverse.
FEATURES             Location/Qualifiers
     source          1..224
                     /organism="Amblyomma variegatum"
                     /mol_type="mRNA"
                     /db_xref="taxon:34610"
                     /clone="AVABS19"
                     /tissue_type="Salivary glands"
                     /dev_stage="Adult"
                     /lab_host="E.coli strain DH10B-TonA"
                     /clone_lib="AvSG"
                     /note="Vector: pCMV-SPORT6.1; Salivary glands were
                     dissected on day five after initiation of feeding. Total
                     RNA was prepared using acid guanidium
                     thiocyanate-phenol-chloroform extraction. The cDNA library
                     was custom prepared by Invitrogen Corporation. Briefly,
                     first strand cDNA was primed using oligo(dT) containing a
                     NotI site. Size fractionated double stranded cDNA was
                     ligated to EcoRV-NotI cleaved vector and electroporated
                     into E.coli."
ORIGIN      
        1 gaactttcca atgagtcact ggatacactt gcagaatggg tgcggcagaa ctctggcacg
       61 tgcagcaggg tgaatcagtc gtcctgtttt cttcggggag ggggggttgt gtttttaggt
      121 gcatgtcctg tgtacgaact ttggttttga ttcctcattt tttgttaatg tcactagtgt
      181 tttatgtcca gtagtgtagc ctactgtttg ttcctgatgt tatg
//

LOCUS       BM293286                 418 bp    mRNA    linear   EST 01-JUL-2002
DEFINITION  EST575828 AvSG Amblyomma variegatum cDNA clone AVABS19 3' end, mRNA
            sequence.
ACCESSION   BM293286
VERSION     BM293286.1  GI:21643253
KEYWORDS    EST.
SOURCE      Amblyomma variegatum
  ORGANISM  Amblyomma variegatum
            Eukaryota; Metazoa; Arthropoda; Chelicerata; Arachnida; Acari;
            Parasitiformes; Ixodida; Ixodoidea; Ixodidae; Amblyomma.
REFERENCE   1  (bases 1 to 418)
  AUTHORS   Nene,V., Lee,D., Quackenbush,J., Skilton,R., Mwaura,S.,
            Gardner,M.J. and Bishop,R.
  TITLE     AvGI, an index of genes transcribed in the salivary glands of the
            ixodid tick Amblyomma variegatum
  JOURNAL   Int. J. Parasitol. 32 (12), 1447-1456 (2002)
   PUBMED   12392910
COMMENT     Other_ESTs: EST575829
            Contact: Vish Nene
            Parasite Genomics Group
            The Institute for Genomic Research
            9712 Medical Center Drive, Rockville, MD 20850, USA
            Tel: 301-610-5968
            Fax: 301-838-0208
            Email: nene@tigr.org
            Seq primer: M13 forward.
FEATURES             Location/Qualifiers
     source          1..418
                     /organism="Amblyomma variegatum"
                     /mol_type="mRNA"
                     /db_xref="taxon:34610"
                     /clone="AVABS19"
                     /tissue_type="Salivary glands"
                     /dev_stage="Adult"
                     /lab_host="E.coli strain DH10B-TonA"
                     /clone_lib="AvSG"
                     /note="Vector: pCMV-SPORT6.1; Salivary glands were
                     dissected on day five after initiation of feeding. Total
                     RNA was prepared using acid guanidium
                     thiocyanate-phenol-chloroform extraction. The cDNA library
                     was custom prepared by Invitrogen Corporation. Briefly,
                     first strand cDNA was primed using oligo(dT) containing a
                     NotI site. Size fractionated double stranded cDNA was
                     ligated to EcoRV-NotI cleaved vector and electroporated
                     into E.coli."
ORIGIN      
        1 gggggtaaaa aacagtttta tacaagtgag gcttgcgttg tacaactctt caattccaag
       61 agcatgaaac aatgagggag tggcggccgt gtcatgccca cattcaatgg gtccttccca
      121 agaacatggc agcagcactt ggctataccc accaacagac aacagcaatg aaaaagatgt
      181 gggcattatg ttgggcagcg gtaaaaccag agcacgaggt aaacctagcg acatgcagca
      241 caatgtgcct tgggttttct ttgacgctgg catggggcta ttttggcatc actcggcact
      301 gcagaaccct tcccgcacct ctcacactaa ctctggtcac tcatgccact gccagctgca
      361 acaacatttg ctgctcatcc tatatttgca aagaaagttt tgctttgaca caccataa
//

LOCUS       BM293285                 708 bp    mRNA    linear   EST 01-JUL-2002
DEFINITION  EST575827 AvSG Amblyomma variegatum cDNA clone AVABS18 5' end, mRNA
            sequence.
ACCESSION   BM293285
VERSION     BM293285.1  GI:21643252
KEYWORDS    EST.
SOURCE      Amblyomma variegatum
  ORGANISM  Amblyomma variegatum
            Eukaryota; Metazoa; Arthropoda; Chelicerata; Arachnida; Acari;
            Parasitiformes; Ixodida; Ixodoidea; Ixodidae; Amblyomma.
REFERENCE   1  (bases 1 to 708)
  AUTHORS   Nene,V., Lee,D., Quackenbush,J., Skilton,R., Mwaura,S.,
            Gardner,M.J. and Bishop,R.
  TITLE     AvGI, an index of genes transcribed in the salivary glands of the
            ixodid tick Amblyomma variegatum
  JOURNAL   Int. J. Parasitol. 32 (12), 1447-1456 (2002)
   PUBMED   12392910
COMMENT     Contact: Vish Nene
            Parasite Genomics Group
            The Institute for Genomic Research
            9712 Medical Center Drive, Rockville, MD 20850, USA
            Tel: 301-610-5968
            Fax: 301-838-0208
            Email: nene@tigr.org
            Seq primer: M13 reverse.
FEATURES             Location/Qualifiers
     source          1..708
                     /organism="Amblyomma variegatum"
                     /mol_type="mRNA"
                     /db_xref="taxon:34610"
                     /clone="AVABS18"
                     /tissue_type="Salivary glands"
                     /dev_stage="Adult"
                     /lab_host="E.coli strain DH10B-TonA"
                     /clone_lib="AvSG"
                     /note="Vector: pCMV-SPORT6.1; Salivary glands were
                     dissected on day five after initiation of feeding. Total
                     RNA was prepared using acid guanidium
                     thiocyanate-phenol-chloroform extraction. The cDNA library
                     was custom prepared by Invitrogen Corporation. Briefly,
                     first strand cDNA was primed using oligo(dT) containing a
                     NotI site. Size fractionated double stranded cDNA was
                     ligated to EcoRV-NotI cleaved vector and electroporated
                     into E.coli."
ORIGIN      
        1 ctcttattaa ctggcctttc aagaagcagc cctcatctaa gcagtcttca acagactccg
       61 gcagcatatc tcctgttgtc gggagcctat tcggccagga actgagcaag gtttctccga
      121 acggcattct tccaaagcct gtcatgacct tgctgcggca gctgttcttg cggggcccct
      181 tcacatatgg aattttccga aaatctggca acgttcgctc caaacgcgaa ctacaagcca
      241 ggctagagga ggatccagat ctcaacttgt ctgatgtgcc catccatgta gtctctgctg
      301 tgttcaagga gttcctgggc tgcctaccag actgcctgct tcagcggtgc ctctactcag
      361 agtggctcaa ggtactgcgt gtggaacctc agtggaaaaa gagggactac acgatcagcc
      421 ttctgaaaag gcttccacca gccaacgtgg agcttctgcg tcacttcctg tgtgtcctgt
      481 ggcacattaa cagccgcagc actgagaaca agatgccttc gtccaacctg gctgtgtgca
      541 tcggccccag cctgctgagc ccaagtttgt cgacagctac cactcgccca cgctgcagtc
      601 agagatctct gagcaagtgc ctcagctggt agagtatctg attgagaaca gtgtggacat
      661 ctttggggaa gacctactta tgctgtttgg ggagccctca cagaagga
//

LOCUS       BM293284                 624 bp    mRNA    linear   EST 01-JUL-2002
DEFINITION  EST575826 AvSG Amblyomma variegatum cDNA clone AVABS17 5' end, mRNA
            sequence.
ACCESSION   BM293284
VERSION     BM293284.1  GI:21643251
KEYWORDS    EST.
SOURCE      Amblyomma variegatum
  ORGANISM  Amblyomma variegatum
            Eukaryota; Metazoa; Arthropoda; Chelicerata; Arachnida; Acari;
            Parasitiformes; Ixodida; Ixodoidea; Ixodidae; Amblyomma.
REFERENCE   1  (bases 1 to 624)
  AUTHORS   Nene,V., Lee,D., Quackenbush,J., Skilton,R., Mwaura,S.,
            Gardner,M.J. and Bishop,R.
  TITLE     AvGI, an index of genes transcribed in the salivary glands of the
            ixodid tick Amblyomma variegatum
  JOURNAL   Int. J. Parasitol. 32 (12), 1447-1456 (2002)
   PUBMED   12392910
COMMENT     Contact: Vish Nene
            Parasite Genomics Group
            The Institute for Genomic Research
            9712 Medical Center Drive, Rockville, MD 20850, USA
            Tel: 301-610-5968
            Fax: 301-838-0208
            Email: nene@tigr.org
            Seq primer: M13 reverse.
FEATURES             Location/Qualifiers
     source          1..624
                     /organism="Amblyomma variegatum"
                     /mol_type="mRNA"
                     /db_xref="taxon:34610"
                     /clone="AVABS17"
                     /tissue_type="Salivary glands"
                     /dev_stage="Adult"
                     /lab_host="E.coli strain DH10B-TonA"
                     /clone_lib="AvSG"
                     /note="Vector: pCMV-SPORT6.1; Salivary glands were
                     dissected on day five after initiation of feeding. Total
                     RNA was prepared using acid guanidium
                     thiocyanate-phenol-chloroform extraction. The cDNA library
                     was custom prepared by Invitrogen Corporation. Briefly,
                     first strand cDNA was primed using oligo(dT) containing a
                     NotI site. Size fractionated double stranded cDNA was
                     ligated to EcoRV-NotI cleaved vector and electroporated
                     into E.coli."
ORIGIN      
        1 gtcgagagaa agacaccagg cagagcacca caaccatgaa tgtttttctt gcaggctccc
       61 tcctgtttgc agcgtcgctg acatgcggtt ctgctgctgc cggaaggaag actgacgttt
      121 tcggagatgc tcttggcggt agtggtgcct tcgactctac tgcggcgctt ggcggaggtt
      181 ccgtaggtgg cggtgcgtca gctggcggta aatacgccgc ttggtggtgc tgcctcgttt
      241 ggcggcagca gtttctctgc gggtgccgct ggtggtgcgc cgcttggcgg tagttccttc
      301 ggcggcagtt cctcgtttgg cgtaaacggt ttccctggag gtttcaatgg cggtggtccg
      361 cttggcggca gtgccgtcgg aggcgttggc ccattgggcg ctggcggcac ctctggagct
      421 ttcgtcgggg gtgcgcagct tggcggtgcg tcgggtgcgg gttcaactgg cagtgctgga
      481 ggatcttctg cccggagcac tggcactcac ggtttgggtc ctcagggtgg ccatttcacc
      541 ggtggctcta cgtacggctc tggttctcac ggtcgaggtt ttgggttcag ctatggcact
      601 ggcggcgctg gtgggatttg gcgg
//

LOCUS       BM293283                 203 bp    mRNA    linear   EST 01-JUL-2002
DEFINITION  EST575825 AvSG Amblyomma variegatum cDNA clone AVABS16 5' end, mRNA
            sequence.
ACCESSION   BM293283
VERSION     BM293283.1  GI:21643250
KEYWORDS    EST.
SOURCE      Amblyomma variegatum
  ORGANISM  Amblyomma variegatum
            Eukaryota; Metazoa; Arthropoda; Chelicerata; Arachnida; Acari;
            Parasitiformes; Ixodida; Ixodoidea; Ixodidae; Amblyomma.
REFERENCE   1  (bases 1 to 203)
  AUTHORS   Nene,V., Lee,D., Quackenbush,J., Skilton,R., Mwaura,S.,
            Gardner,M.J. and Bishop,R.
  TITLE     AvGI, an index of genes transcribed in the salivary glands of the
            ixodid tick Amblyomma variegatum
  JOURNAL   Int. J. Parasitol. 32 (12), 1447-1456 (2002)
   PUBMED   12392910
COMMENT     Other_ESTs: EST575824
            Contact: Vish Nene
            Parasite Genomics Group
            The Institute for Genomic Research
            9712 Medical Center Drive, Rockville, MD 20850, USA
            Tel: 301-610-5968
            Fax: 301-838-0208
            Email: nene@tigr.org
            Seq primer: M13 reverse.
FEATURES             Location/Qualifiers
     source          1..203
                     /organism="Amblyomma variegatum"
                     /mol_type="mRNA"
                     /db_xref="taxon:34610"
                     /clone="AVABS16"
                     /tissue_type="Salivary glands"
                     /dev_stage="Adult"
                     /lab_host="E.coli strain DH10B-TonA"
                     /clone_lib="AvSG"
                     /note="Vector: pCMV-SPORT6.1; Salivary glands were
                     dissected on day five after initiation of feeding. Total
                     RNA was prepared using acid guanidium
                     thiocyanate-phenol-chloroform extraction. The cDNA library
                     was custom prepared by Invitrogen Corporation. Briefly,
                     first strand cDNA was primed using oligo(dT) containing a
                     NotI site. Size fractionated double stranded cDNA was
                     ligated to EcoRV-NotI cleaved vector and electroporated
                     into E.coli."
ORIGIN      
        1 tggtgggaac actggggggt ccaatgtccc acctgtggac caggaagatg gaggggaacg
       61 ggaacgtggc agcagtcact atttctgtcc ggaatgtgga agtgccttct cgtcgaaagc
      121 gggactgagt ctacacagga caagagctca tttcgaacag ggcaaccaag cgatagatgt
      181 cacgcggacc acctcggcga gcg
//

LOCUS       BM293282                 207 bp    mRNA    linear   EST 01-JUL-2002
DEFINITION  EST575824 AvSG Amblyomma variegatum cDNA clone AVABS16 3' end, mRNA
            sequence.
ACCESSION   BM293282
VERSION     BM293282.1  GI:21643249
KEYWORDS    EST.
SOURCE      Amblyomma variegatum
  ORGANISM  Amblyomma variegatum
            Eukaryota; Metazoa; Arthropoda; Chelicerata; Arachnida; Acari;
            Parasitiformes; Ixodida; Ixodoidea; Ixodidae; Amblyomma.
REFERENCE   1  (bases 1 to 207)
  AUTHORS   Nene,V., Lee,D., Quackenbush,J., Skilton,R., Mwaura,S.,
            Gardner,M.J. and Bishop,R.
  TITLE     AvGI, an index of genes transcribed in the salivary glands of the
            ixodid tick Amblyomma variegatum
  JOURNAL   Int. J. Parasitol. 32 (12), 1447-1456 (2002)
   PUBMED   12392910
COMMENT     Other_ESTs: EST575825
            Contact: Vish Nene
            Parasite Genomics Group
            The Institute for Genomic Research
            9712 Medical Center Drive, Rockville, MD 20850, USA
            Tel: 301-610-5968
            Fax: 301-838-0208
            Email: nene@tigr.org
            Seq primer: M13 forward.
FEATURES             Location/Qualifiers
     source          1..207
                     /organism="Amblyomma variegatum"
                     /mol_type="mRNA"
                     /db_xref="taxon:34610"
                     /clone="AVABS16"
                     /tissue_type="Salivary glands"
                     /dev_stage="Adult"
                     /lab_host="E.coli strain DH10B-TonA"
                     /clone_lib="AvSG"
                     /note="Vector: pCMV-SPORT6.1; Salivary glands were
                     dissected on day five after initiation of feeding. Total
                     RNA was prepared using acid guanidium
                     thiocyanate-phenol-chloroform extraction. The cDNA library
                     was custom prepared by Invitrogen Corporation. Briefly,
                     first strand cDNA was primed using oligo(dT) containing a
                     NotI site. Size fractionated double stranded cDNA was
                     ligated to EcoRV-NotI cleaved vector and electroporated
                     into E.coli."
ORIGIN      
        1 ggctcaacta cataaatttt attatgatat acacatgaga gatcaaccca agctataaac
       61 actgttccaa cgaacactgc taatataaaa catttatcca ctctattcat ttaaccagaa
      121 gcacagttca gagtccacag tgtcactatg taaaaccctc agtgtacggt caatggaaaa
      181 ctatttaaaa gttgtcatga caaagac
//

LOCUS       BM293281                 131 bp    mRNA    linear   EST 01-JUL-2002
DEFINITION  EST575823 AvSG Amblyomma variegatum cDNA clone AVABS15 5' end, mRNA
            sequence.
ACCESSION   BM293281
VERSION     BM293281.1  GI:21643248
KEYWORDS    EST.
SOURCE      Amblyomma variegatum
  ORGANISM  Amblyomma variegatum
            Eukaryota; Metazoa; Arthropoda; Chelicerata; Arachnida; Acari;
            Parasitiformes; Ixodida; Ixodoidea; Ixodidae; Amblyomma.
REFERENCE   1  (bases 1 to 131)
  AUTHORS   Nene,V., Lee,D., Quackenbush,J., Skilton,R., Mwaura,S.,
            Gardner,M.J. and Bishop,R.
  TITLE     AvGI, an index of genes transcribed in the salivary glands of the
            ixodid tick Amblyomma variegatum
  JOURNAL   Int. J. Parasitol. 32 (12), 1447-1456 (2002)
   PUBMED   12392910
COMMENT     Contact: Vish Nene
            Parasite Genomics Group
            The Institute for Genomic Research
            9712 Medical Center Drive, Rockville, MD 20850, USA
            Tel: 301-610-5968
            Fax: 301-838-0208
            Email: nene@tigr.org
            Seq primer: M13 reverse.
FEATURES             Location/Qualifiers
     source          1..131
                     /organism="Amblyomma variegatum"
                     /mol_type="mRNA"
                     /db_xref="taxon:34610"
                     /clone="AVABS15"
                     /tissue_type="Salivary glands"
                     /dev_stage="Adult"
                     /lab_host="E.coli strain DH10B-TonA"
                     /clone_lib="AvSG"
                     /note="Vector: pCMV-SPORT6.1; Salivary glands were
                     dissected on day five after initiation of feeding. Total
                     RNA was prepared using acid guanidium
                     thiocyanate-phenol-chloroform extraction. The cDNA library
                     was custom prepared by Invitrogen Corporation. Briefly,
                     first strand cDNA was primed using oligo(dT) containing a
                     NotI site. Size fractionated double stranded cDNA was
                     ligated to EcoRV-NotI cleaved vector and electroporated
                     into E.coli."
ORIGIN      
        1 tgcggttggc tgctcatgga ggcgaggatg tggccgtcta cgcccgaggt ccatggtctc
       61 atctcttcga tggtgtcaac gatcagacgt atattcccta cgtcatggcc tacgcggcct
      121 gcatcggacg c
//

LOCUS       BM293280                 226 bp    mRNA    linear   EST 01-JUL-2002
DEFINITION  EST575822 AvSG Amblyomma variegatum cDNA clone AVABS14 5' end, mRNA
            sequence.
ACCESSION   BM293280
VERSION     BM293280.1  GI:21643247
KEYWORDS    EST.
SOURCE      Amblyomma variegatum
  ORGANISM  Amblyomma variegatum
            Eukaryota; Metazoa; Arthropoda; Chelicerata; Arachnida; Acari;
            Parasitiformes; Ixodida; Ixodoidea; Ixodidae; Amblyomma.
REFERENCE   1  (bases 1 to 226)
  AUTHORS   Nene,V., Lee,D., Quackenbush,J., Skilton,R., Mwaura,S.,
            Gardner,M.J. and Bishop,R.
  TITLE     AvGI, an index of genes transcribed in the salivary glands of the
            ixodid tick Amblyomma variegatum
  JOURNAL   Int. J. Parasitol. 32 (12), 1447-1456 (2002)
   PUBMED   12392910
COMMENT     Other_ESTs: EST575821
            Contact: Vish Nene
            Parasite Genomics Group
            The Institute for Genomic Research
            9712 Medical Center Drive, Rockville, MD 20850, USA
            Tel: 301-610-5968
            Fax: 301-838-0208
            Email: nene@tigr.org
            Seq primer: M13 reverse.
FEATURES             Location/Qualifiers
     source          1..226
                     /organism="Amblyomma variegatum"
                     /mol_type="mRNA"
                     /db_xref="taxon:34610"
                     /clone="AVABS14"
                     /tissue_type="Salivary glands"
                     /dev_stage="Adult"
                     /lab_host="E.coli strain DH10B-TonA"
                     /clone_lib="AvSG"
                     /note="Vector: pCMV-SPORT6.1; Salivary glands were
                     dissected on day five after initiation of feeding. Total
                     RNA was prepared using acid guanidium
                     thiocyanate-phenol-chloroform extraction. The cDNA library
                     was custom prepared by Invitrogen Corporation. Briefly,
                     first strand cDNA was primed using oligo(dT) containing a
                     NotI site. Size fractionated double stranded cDNA was
                     ligated to EcoRV-NotI cleaved vector and electroporated
                     into E.coli."
ORIGIN      
        1 gggccatgcg catggccatg cgaaacgtaa cagctgattg ctgaagggcc ggagtagagt
       61 gacctcgaat attctaggtc actctagccg aagctgccca aaggcagttt caaactgctc
      121 gacgtcgggc actagccgca gtgacgacat ggctacgtta aagcctgttc tgtactccta
      181 ttttaggagc tcctgcgcct acagggtccg cattgctctt gcctgg
//

LOCUS       BM293279                 247 bp    mRNA    linear   EST 01-JUL-2002
DEFINITION  EST575821 AvSG Amblyomma variegatum cDNA clone AVABS14 3' end, mRNA
            sequence.
ACCESSION   BM293279
VERSION     BM293279.1  GI:21643246
KEYWORDS    EST.
SOURCE      Amblyomma variegatum
  ORGANISM  Amblyomma variegatum
            Eukaryota; Metazoa; Arthropoda; Chelicerata; Arachnida; Acari;
            Parasitiformes; Ixodida; Ixodoidea; Ixodidae; Amblyomma.
REFERENCE   1  (bases 1 to 247)
  AUTHORS   Nene,V., Lee,D., Quackenbush,J., Skilton,R., Mwaura,S.,
            Gardner,M.J. and Bishop,R.
  TITLE     AvGI, an index of genes transcribed in the salivary glands of the
            ixodid tick Amblyomma variegatum
  JOURNAL   Int. J. Parasitol. 32 (12), 1447-1456 (2002)
   PUBMED   12392910
COMMENT     Other_ESTs: EST575822
            Contact: Vish Nene
            Parasite Genomics Group
            The Institute for Genomic Research
            9712 Medical Center Drive, Rockville, MD 20850, USA
            Tel: 301-610-5968
            Fax: 301-838-0208
            Email: nene@tigr.org
            Seq primer: M13 forward.
FEATURES             Location/Qualifiers
     source          1..247
                     /organism="Amblyomma variegatum"
                     /mol_type="mRNA"
                     /db_xref="taxon:34610"
                     /clone="AVABS14"
                     /tissue_type="Salivary glands"
                     /dev_stage="Adult"
                     /lab_host="E.coli strain DH10B-TonA"
                     /clone_lib="AvSG"
                     /note="Vector: pCMV-SPORT6.1; Salivary glands were
                     dissected on day five after initiation of feeding. Total
                     RNA was prepared using acid guanidium
                     thiocyanate-phenol-chloroform extraction. The cDNA library
                     was custom prepared by Invitrogen Corporation. Briefly,
                     first strand cDNA was primed using oligo(dT) containing a
                     NotI site. Size fractionated double stranded cDNA was
                     ligated to EcoRV-NotI cleaved vector and electroporated
                     into E.coli."
ORIGIN      
        1 gactgaaaac acatttattt tcaataaaga ctgcaagttg cccaaaacac ttcaaaacac
       61 ccaaacatgc tcaagtgcag cacaataaat gctggcgaat aaaacgcagt aacagaacat
      121 ttcggaaagc atttcgcaaa ggtgttcagt tcgtttcccg gagttccgga ggtgtgtccg
      181 gttgacgaaa agggtgggca gctttgaatg caggcaagct ttccagtgca gcgctgacac
      241 gaaacag
//

LOCUS       BM293278                 697 bp    mRNA    linear   EST 01-JUL-2002
DEFINITION  EST575820 AvSG Amblyomma variegatum cDNA clone AVABS13 5' end, mRNA
            sequence.
ACCESSION   BM293278
VERSION     BM293278.1  GI:21643245
KEYWORDS    EST.
SOURCE      Amblyomma variegatum
  ORGANISM  Amblyomma variegatum
            Eukaryota; Metazoa; Arthropoda; Chelicerata; Arachnida; Acari;
            Parasitiformes; Ixodida; Ixodoidea; Ixodidae; Amblyomma.
REFERENCE   1  (bases 1 to 697)
  AUTHORS   Nene,V., Lee,D., Quackenbush,J., Skilton,R., Mwaura,S.,
            Gardner,M.J. and Bishop,R.
  TITLE     AvGI, an index of genes transcribed in the salivary glands of the
            ixodid tick Amblyomma variegatum
  JOURNAL   Int. J. Parasitol. 32 (12), 1447-1456 (2002)
   PUBMED   12392910
COMMENT     Other_ESTs: EST575819
            Contact: Vish Nene
            Parasite Genomics Group
            The Institute for Genomic Research
            9712 Medical Center Drive, Rockville, MD 20850, USA
            Tel: 301-610-5968
            Fax: 301-838-0208
            Email: nene@tigr.org
            Seq primer: M13 reverse.
FEATURES             Location/Qualifiers
     source          1..697
                     /organism="Amblyomma variegatum"
                     /mol_type="mRNA"
                     /db_xref="taxon:34610"
                     /clone="AVABS13"
                     /tissue_type="Salivary glands"
                     /dev_stage="Adult"
                     /lab_host="E.coli strain DH10B-TonA"
                     /clone_lib="AvSG"
                     /note="Vector: pCMV-SPORT6.1; Salivary glands were
                     dissected on day five after initiation of feeding. Total
                     RNA was prepared using acid guanidium
                     thiocyanate-phenol-chloroform extraction. The cDNA library
                     was custom prepared by Invitrogen Corporation. Briefly,
                     first strand cDNA was primed using oligo(dT) containing a
                     NotI site. Size fractionated double stranded cDNA was
                     ligated to EcoRV-NotI cleaved vector and electroporated
                     into E.coli."
ORIGIN      
        1 cggctgccga gggaagaaca ccatcggagc acggcaacta tgaaatcttt tttggcaagc
       61 tcccttttgt tgacagtatc gctggcatgc agtgcagctc cgcccgcgag gaagccatac
      121 cctgtagatg gaagtcgact tggcggtggc acttcctttc ctgccgctag tagtagctca
      181 ggaggtttta ctattcatgc cccgggtggc gttttgtccg gaagaggtgg caccgttttg
      241 ggcggctctt tcggtggatc tttcggtggt tctacgagtg acgctttgcc aggagacggt
      301 ggcaacttcg ctggacgttc gttcggcggc tcattcttta gcagtgggcc tagagacgga
      361 gcacttcgct cctctggagc ctttggcgcc gcgtctctag gtaatgcttt agaaggtgag
      421 tcgggaagtc cttcattcgg cgttagtggg gcgagtgctg ctccaggcgg cgctggttcc
      481 ctcgttgagg ctgtcgcagg ggaattcggc agaccagcac caggaacatt cgggttttca
      541 ttccaaggtc cattcagaac atcgcagtgg ggttcacaag gcgttaaccc agtaggtagt
      601 ttcggcttct tttctcctgg ggggtatgga ggttcatatg gctatggtag tggatatgct
      661 ggcaactacg gagccggtta cgaaggaggg cacggca
//

LOCUS       BM293277                 681 bp    mRNA    linear   EST 01-JUL-2002
DEFINITION  EST575819 AvSG Amblyomma variegatum cDNA clone AVABS13 3' end, mRNA
            sequence.
ACCESSION   BM293277
VERSION     BM293277.1  GI:21643244
KEYWORDS    EST.
SOURCE      Amblyomma variegatum
  ORGANISM  Amblyomma variegatum
            Eukaryota; Metazoa; Arthropoda; Chelicerata; Arachnida; Acari;
            Parasitiformes; Ixodida; Ixodoidea; Ixodidae; Amblyomma.
REFERENCE   1  (bases 1 to 681)
  AUTHORS   Nene,V., Lee,D., Quackenbush,J., Skilton,R., Mwaura,S.,
            Gardner,M.J. and Bishop,R.
  TITLE     AvGI, an index of genes transcribed in the salivary glands of the
            ixodid tick Amblyomma variegatum
  JOURNAL   Int. J. Parasitol. 32 (12), 1447-1456 (2002)
   PUBMED   12392910
COMMENT     Other_ESTs: EST575820
            Contact: Vish Nene
            Parasite Genomics Group
            The Institute for Genomic Research
            9712 Medical Center Drive, Rockville, MD 20850, USA
            Tel: 301-610-5968
            Fax: 301-838-0208
            Email: nene@tigr.org
            Seq primer: M13 forward.
FEATURES             Location/Qualifiers
     source          1..681
                     /organism="Amblyomma variegatum"
                     /mol_type="mRNA"
                     /db_xref="taxon:34610"
                     /clone="AVABS13"
                     /tissue_type="Salivary glands"
                     /dev_stage="Adult"
                     /lab_host="E.coli strain DH10B-TonA"
                     /clone_lib="AvSG"
                     /note="Vector: pCMV-SPORT6.1; Salivary glands were
                     dissected on day five after initiation of feeding. Total
                     RNA was prepared using acid guanidium
                     thiocyanate-phenol-chloroform extraction. The cDNA library
                     was custom prepared by Invitrogen Corporation. Briefly,
                     first strand cDNA was primed using oligo(dT) containing a
                     NotI site. Size fractionated double stranded cDNA was
                     ligated to EcoRV-NotI cleaved vector and electroporated
                     into E.coli."
ORIGIN      
        1 aatagacaat aaagtacctt tatttcactg caattatccc tcggagaact tctgcggtga
       61 gggtagaatg tactcggatt attcttaaca tctttgcctg ggaggagcta gcatacgtca
      121 ccgacttctt cggtgttctg ccgtctccaa cagcagcggt gcacgtcatt cgattttgtt
      181 gctgacagat ggccccgcgg gagcagtttc cgtcttctct gaagccatct gaggcggtct
      241 aggtccactt gacccgaacg cagagccatt ggtgccatca aacgagccga agctgccttc
      301 agtgccaaaa gcgctaaaac cgaagttgcc cctgtcgccg ctaccaaaac cacttccaaa
      361 gccggtttca tgacctctgc caaagccgct gccgaagcca ataccgaagc ccctgccgaa
      421 gccgctgccg tggacaccgt caaagctcct gccgtgccct ccttcgtaac cggctccgta
      481 gttgccagca tatccactac catagccata tgaacctcca tacccaccag gagaaaagaa
      541 gccgaaacta cctactgggt taacgccttg tgaacccact gcgatgttct gaatggacct
      601 tggaatgaaa cccgaatgtt cctggtgctg gtctgccgaa ttcccctgcg acagcctcaa
      661 cgaggaacca gcgccgcctg g
//

LOCUS       BM293276                 793 bp    mRNA    linear   EST 01-JUL-2002
DEFINITION  EST575818 AvSG Amblyomma variegatum cDNA clone AVABS12 5' end, mRNA
            sequence.
ACCESSION   BM293276
VERSION     BM293276.1  GI:21643243
KEYWORDS    EST.
SOURCE      Amblyomma variegatum
  ORGANISM  Amblyomma variegatum
            Eukaryota; Metazoa; Arthropoda; Chelicerata; Arachnida; Acari;
            Parasitiformes; Ixodida; Ixodoidea; Ixodidae; Amblyomma.
REFERENCE   1  (bases 1 to 793)
  AUTHORS   Nene,V., Lee,D., Quackenbush,J., Skilton,R., Mwaura,S.,
            Gardner,M.J. and Bishop,R.
  TITLE     AvGI, an index of genes transcribed in the salivary glands of the
            ixodid tick Amblyomma variegatum
  JOURNAL   Int. J. Parasitol. 32 (12), 1447-1456 (2002)
   PUBMED   12392910
COMMENT     Other_ESTs: EST575817
            Contact: Vish Nene
            Parasite Genomics Group
            The Institute for Genomic Research
            9712 Medical Center Drive, Rockville, MD 20850, USA
            Tel: 301-610-5968
            Fax: 301-838-0208
            Email: nene@tigr.org
            Seq primer: M13 reverse.
FEATURES             Location/Qualifiers
     source          1..793
                     /organism="Amblyomma variegatum"
                     /mol_type="mRNA"
                     /db_xref="taxon:34610"
                     /clone="AVABS12"
                     /tissue_type="Salivary glands"
                     /dev_stage="Adult"
                     /lab_host="E.coli strain DH10B-TonA"
                     /clone_lib="AvSG"
                     /note="Vector: pCMV-SPORT6.1; Salivary glands were
                     dissected on day five after initiation of feeding. Total
                     RNA was prepared using acid guanidium
                     thiocyanate-phenol-chloroform extraction. The cDNA library
                     was custom prepared by Invitrogen Corporation. Briefly,
                     first strand cDNA was primed using oligo(dT) containing a
                     NotI site. Size fractionated double stranded cDNA was
                     ligated to EcoRV-NotI cleaved vector and electroporated
                     into E.coli."
ORIGIN      
        1 cgcctgtgta agcggtaaca gcatggagga aggaaacaac gggtaacagg ttgtcccagc
       61 cggaagcggt gcggtcgttg atacgtccgg acgtccgtct ggccagtcat agcaggcagt
      121 tcaccaacca cctttgccgg cgcgattcga agttgccgcc gtccaagata agataacctg
      181 gcggagacat gctgtctgcg gccgtccggc gaggggcagc caggcaaggt gtgcgtgcat
      241 caagtggctg ggcagctacg cgggcactcc tgcaagagca gcttgaaggc atccgggagg
      301 ctggcacata taagacagag cgagtgctca cctcccacca ggcggcctct gtgcgggtgg
      361 ctgggtggga gcggcctgtg ctcaacctct gcgctaacaa ctacctggga ctctcgagcc
      421 acccggaggt gattgaagct ggcaagcacg ccctggacac ccacggtgca ggactgagct
      481 cggtgcgctt catctgtgga acacaggata ttcacaagga gctggagcag aagatagcgc
      541 gcttccacgg ccgagaggat gccatcctgt atgccagctg ctttgatgcc aacgcaggca
      601 tttttgaggt cttactgagc cccgaggatg cagtgctgtc agatgagctg aaccatgcct
      661 ctatcatcga tggcattcgt ctctgcaagg cacaaaagta ccgttacaag caccgtgaca
      721 tgaaggatct ggaggacaag ctgcgggacg ccattggcaa gagccggcag agactgattg
      781 tcaccgatgg agt
//

LOCUS       BM293275                 450 bp    mRNA    linear   EST 01-JUL-2002
DEFINITION  EST575817 AvSG Amblyomma variegatum cDNA clone AVABS12 3' end, mRNA
            sequence.
ACCESSION   BM293275
VERSION     BM293275.1  GI:21643242
KEYWORDS    EST.
SOURCE      Amblyomma variegatum
  ORGANISM  Amblyomma variegatum
            Eukaryota; Metazoa; Arthropoda; Chelicerata; Arachnida; Acari;
            Parasitiformes; Ixodida; Ixodoidea; Ixodidae; Amblyomma.
REFERENCE   1  (bases 1 to 450)
  AUTHORS   Nene,V., Lee,D., Quackenbush,J., Skilton,R., Mwaura,S.,
            Gardner,M.J. and Bishop,R.
  TITLE     AvGI, an index of genes transcribed in the salivary glands of the
            ixodid tick Amblyomma variegatum
  JOURNAL   Int. J. Parasitol. 32 (12), 1447-1456 (2002)
   PUBMED   12392910
COMMENT     Other_ESTs: EST575818
            Contact: Vish Nene
            Parasite Genomics Group
            The Institute for Genomic Research
            9712 Medical Center Drive, Rockville, MD 20850, USA
            Tel: 301-610-5968
            Fax: 301-838-0208
            Email: nene@tigr.org
            Seq primer: M13 forward.
FEATURES             Location/Qualifiers
     source          1..450
                     /organism="Amblyomma variegatum"
                     /mol_type="mRNA"
                     /db_xref="taxon:34610"
                     /clone="AVABS12"
                     /tissue_type="Salivary glands"
                     /dev_stage="Adult"
                     /lab_host="E.coli strain DH10B-TonA"
                     /clone_lib="AvSG"
                     /note="Vector: pCMV-SPORT6.1; Salivary glands were
                     dissected on day five after initiation of feeding. Total
                     RNA was prepared using acid guanidium
                     thiocyanate-phenol-chloroform extraction. The cDNA library
                     was custom prepared by Invitrogen Corporation. Briefly,
                     first strand cDNA was primed using oligo(dT) containing a
                     NotI site. Size fractionated double stranded cDNA was
                     ligated to EcoRV-NotI cleaved vector and electroporated
                     into E.coli."
ORIGIN      
        1 ggtaaaataa aactgatttt attacagcag cataacacaa cgtttttcac cactattcgt
       61 tttgaacgtt ttcaccaaca aagctggaac ccaagaagct gggcggggta ggaaattgac
      121 gacaaaaatg taaaaattaa aaaatgccaa gacctccttc tctatcgtta ttgcactgtt
      181 tcaacagaaa gttcagcaag tccatgaagt ttgtttttgt ttctgtagca caaaggaata
      241 cttcactttc catttgctgc attcacagaa actatctttg aatatccact tttcacttct
      301 tcagtaccct aaactggtac ttagcttaac ttggtgacct gtggaatgct ttccaaaaaa
      361 caaaattttg tgaatccttc agtggcaact tgtaaataac tgaaccagaa cagaaggtgc
      421 actcgagttg gcgccttcac tgcaggctgg
//

LOCUS       BM293274                 786 bp    mRNA    linear   EST 01-JUL-2002
DEFINITION  EST575816 AvSG Amblyomma variegatum cDNA clone AVABS11 5' end, mRNA
            sequence.
ACCESSION   BM293274
VERSION     BM293274.1  GI:21643241
KEYWORDS    EST.
SOURCE      Amblyomma variegatum
  ORGANISM  Amblyomma variegatum
            Eukaryota; Metazoa; Arthropoda; Chelicerata; Arachnida; Acari;
            Parasitiformes; Ixodida; Ixodoidea; Ixodidae; Amblyomma.
REFERENCE   1  (bases 1 to 786)
  AUTHORS   Nene,V., Lee,D., Quackenbush,J., Skilton,R., Mwaura,S.,
            Gardner,M.J. and Bishop,R.
  TITLE     AvGI, an index of genes transcribed in the salivary glands of the
            ixodid tick Amblyomma variegatum
  JOURNAL   Int. J. Parasitol. 32 (12), 1447-1456 (2002)
   PUBMED   12392910
COMMENT     Other_ESTs: EST575815
            Contact: Vish Nene
            Parasite Genomics Group
            The Institute for Genomic Research
            9712 Medical Center Drive, Rockville, MD 20850, USA
            Tel: 301-610-5968
            Fax: 301-838-0208
            Email: nene@tigr.org
            Seq primer: M13 reverse.
FEATURES             Location/Qualifiers
     source          1..786
                     /organism="Amblyomma variegatum"
                     /mol_type="mRNA"
                     /db_xref="taxon:34610"
                     /clone="AVABS11"
                     /tissue_type="Salivary glands"
                     /dev_stage="Adult"
                     /lab_host="E.coli strain DH10B-TonA"
                     /clone_lib="AvSG"
                     /note="Vector: pCMV-SPORT6.1; Salivary glands were
                     dissected on day five after initiation of feeding. Total
                     RNA was prepared using acid guanidium
                     thiocyanate-phenol-chloroform extraction. The cDNA library
                     was custom prepared by Invitrogen Corporation. Briefly,
                     first strand cDNA was primed using oligo(dT) containing a
                     NotI site. Size fractionated double stranded cDNA was
                     ligated to EcoRV-NotI cleaved vector and electroporated
                     into E.coli."
ORIGIN      
        1 gtcacatact cgtgtgcaga gggtcgcctt cagacggcag catgaagctc ttcgttgctg
       61 tcgcgctcct gtgcctggct caagccagcc tggccgtctt gaataaaggc ctcaagacta
      121 aaattgtcac tgccggagct acagtacccg gcgctactgt agttgcacct gctgttggtg
      181 tcttgcccgc tgtaacagac gtagtcaccg gcggggacac cgtttccact atctccaccg
      241 gtccgggcgt ggtcagcact gtggtcagtc ctagcgtcac taccgtcgat catggtgtga
      301 caggcaccgt cactggagtt gttcctggcg tcgttggtga agttaccaat gtcgtcggaa
      361 ccacacaccc aaccttccat ggtggtattg tcggtggtac cttcggaacg acttaccctg
      421 gcttcgttgg cggtactcac ggcggcttct tcggaggcgc ttaccccgga acctacggtg
      481 gcttcggtag tttccacgga tcctaccctg gtctgtatgg aggatttggc cacggcacct
      541 tcggaggctt ttaccctggc gcttggggtg gatatctagg cggtctctac ggagcaggtt
      601 accccggctt ctttggtcgc ggcacctttg gaggagctta ccctggatct agcttctgga
      661 ccagtggatt gcacggagct ggttaccctg gatctttcgg aagactgttc gcaggttatg
      721 gatcccgcta tcctggagcc ctacggagta tgttcggaaa gtatggacac ggctaccctg
      781 gcgcct
//

LOCUS       BM293273                 703 bp    mRNA    linear   EST 01-JUL-2002
DEFINITION  EST575815 AvSG Amblyomma variegatum cDNA clone AVABS11 3' end, mRNA
            sequence.
ACCESSION   BM293273
VERSION     BM293273.1  GI:21643240
KEYWORDS    EST.
SOURCE      Amblyomma variegatum
  ORGANISM  Amblyomma variegatum
            Eukaryota; Metazoa; Arthropoda; Chelicerata; Arachnida; Acari;
            Parasitiformes; Ixodida; Ixodoidea; Ixodidae; Amblyomma.
REFERENCE   1  (bases 1 to 703)
  AUTHORS   Nene,V., Lee,D., Quackenbush,J., Skilton,R., Mwaura,S.,
            Gardner,M.J. and Bishop,R.
  TITLE     AvGI, an index of genes transcribed in the salivary glands of the
            ixodid tick Amblyomma variegatum
  JOURNAL   Int. J. Parasitol. 32 (12), 1447-1456 (2002)
   PUBMED   12392910
COMMENT     Other_ESTs: EST575816
            Contact: Vish Nene
            Parasite Genomics Group
            The Institute for Genomic Research
            9712 Medical Center Drive, Rockville, MD 20850, USA
            Tel: 301-610-5968
            Fax: 301-838-0208
            Email: nene@tigr.org
            Seq primer: M13 forward.
FEATURES             Location/Qualifiers
     source          1..703
                     /organism="Amblyomma variegatum"
                     /mol_type="mRNA"
                     /db_xref="taxon:34610"
                     /clone="AVABS11"
                     /tissue_type="Salivary glands"
                     /dev_stage="Adult"
                     /lab_host="E.coli strain DH10B-TonA"
                     /clone_lib="AvSG"
                     /note="Vector: pCMV-SPORT6.1; Salivary glands were
                     dissected on day five after initiation of feeding. Total
                     RNA was prepared using acid guanidium
                     thiocyanate-phenol-chloroform extraction. The cDNA library
                     was custom prepared by Invitrogen Corporation. Briefly,
                     first strand cDNA was primed using oligo(dT) containing a
                     NotI site. Size fractionated double stranded cDNA was
                     ligated to EcoRV-NotI cleaved vector and electroporated
                     into E.coli."
ORIGIN      
        1 gtttatttca gagacctttg tcgaggataa ttgtatttag tggtttgaag tgacgtggtt
       61 cttgcattca agaaatttat gtcagggcgc gtcactgtgt ccggaaggtc gtggccgctg
      121 tgtcaacgag ggcagctcct acgggggtgc tagcaacgac gttttccttg tgcgtctcag
      181 tggcggtgtg gactggcacc ggcactccct gggggaccgg aactggcacg gggaccggcc
      241 tggggactgg taatggttgc gggatcggct gtgggactgg atgtgggacc gggtatggga
      301 ctgggactgg cagtggcacg agacgttcgc gcaggactgc agtgtacaca gccacagcat
      361 actggatgcc agtgtgaggg tcagtaacga cacgaacgtc gctggggatg tgactgaagc
      421 ctcctatacg ttcgacggcg cctagaccac ggagtgctcc gtaaggcaag ccgacaccgt
      481 atgatcccgg gtagggggtc agaagacctc cgagcggtcc tccgaatgct ccacttccgt
      541 acagtcctcc gtaggcgcca gggtagccgt gtccataact tccgaacata cctccgtagg
      601 ctccaggata gcgggatcca taacctgcga acagtcctcc gaaagatcca gggtaaccag
      661 ctccgtgcaa tccactggtc cagaagctag atccagggta agc
//

LOCUS       BM293272                 720 bp    mRNA    linear   EST 01-JUL-2002
DEFINITION  EST575814 AvSG Amblyomma variegatum cDNA clone AVABS10 5' end, mRNA
            sequence.
ACCESSION   BM293272
VERSION     BM293272.1  GI:21643239
KEYWORDS    EST.
SOURCE      Amblyomma variegatum
  ORGANISM  Amblyomma variegatum
            Eukaryota; Metazoa; Arthropoda; Chelicerata; Arachnida; Acari;
            Parasitiformes; Ixodida; Ixodoidea; Ixodidae; Amblyomma.
REFERENCE   1  (bases 1 to 720)
  AUTHORS   Nene,V., Lee,D., Quackenbush,J., Skilton,R., Mwaura,S.,
            Gardner,M.J. and Bishop,R.
  TITLE     AvGI, an index of genes transcribed in the salivary glands of the
            ixodid tick Amblyomma variegatum
  JOURNAL   Int. J. Parasitol. 32 (12), 1447-1456 (2002)
   PUBMED   12392910
COMMENT     Other_ESTs: EST575813
            Contact: Vish Nene
            Parasite Genomics Group
            The Institute for Genomic Research
            9712 Medical Center Drive, Rockville, MD 20850, USA
            Tel: 301-610-5968
            Fax: 301-838-0208
            Email: nene@tigr.org
            Seq primer: M13 reverse.
FEATURES             Location/Qualifiers
     source          1..720
                     /organism="Amblyomma variegatum"
                     /mol_type="mRNA"
                     /db_xref="taxon:34610"
                     /clone="AVABS10"
                     /tissue_type="Salivary glands"
                     /dev_stage="Adult"
                     /lab_host="E.coli strain DH10B-TonA"
                     /clone_lib="AvSG"
                     /note="Vector: pCMV-SPORT6.1; Salivary glands were
                     dissected on day five after initiation of feeding. Total
                     RNA was prepared using acid guanidium
                     thiocyanate-phenol-chloroform extraction. The cDNA library
                     was custom prepared by Invitrogen Corporation. Briefly,
                     first strand cDNA was primed using oligo(dT) containing a
                     NotI site. Size fractionated double stranded cDNA was
                     ligated to EcoRV-NotI cleaved vector and electroporated
                     into E.coli."
ORIGIN      
        1 gcacgggtca ccttgggcat caggctttcg gacgtccacc gcggcagtcg tcccggccca
       61 acagctcgcc gactcctttc agtccgtgaa gtgctttcgc gagcatctgt ctggctaaca
      121 gtagttcaag atggctggcc actttagcta cccaccacct gagatgatga aggagctcaa
      181 ggcaactgct gaggccattg ttgcccctgg gaagggcatc ttggctgctg atgaaagtac
      241 cgccaccatg ggcaagcgtc tccagggcat tggcgtagag aacactgagg agcaccggcg
      301 ccagtaccgg cagctcttgt tcacatgcgg cgagcagatg aatagtgcca tcagcggcgt
      361 catcctgttc catgaaacgc tgtaccagca ggctgacaat ggaaccccat ttgtgaagat
      421 cctcgagaac cgtggcatca tccccggcat caaagtggac aaaggcgttg ttccactcat
      481 gggcactgat gatgagagca ccacgcaggg tcttgatgac cttaccaagc gatgtgtcca
      541 gtaccgcaag gatggctgcc gctttgccaa gtggcgctgt gtcctgaaga tccgccccca
      601 ctgcccatca cccctgtcga tcttggaaaa tgccaacgta ctggctcgct atgctgtctg
      661 ctgccaacag gctggcatcg tgccgattgt ggagccagag gtgcttcctg atggtgacac
//

LOCUS       BM293271                 744 bp    mRNA    linear   EST 01-JUL-2002
DEFINITION  EST575813 AvSG Amblyomma variegatum cDNA clone AVABS10 3' end, mRNA
            sequence.
ACCESSION   BM293271
VERSION     BM293271.1  GI:21643238
KEYWORDS    EST.
SOURCE      Amblyomma variegatum
  ORGANISM  Amblyomma variegatum
            Eukaryota; Metazoa; Arthropoda; Chelicerata; Arachnida; Acari;
            Parasitiformes; Ixodida; Ixodoidea; Ixodidae; Amblyomma.
REFERENCE   1  (bases 1 to 744)
  AUTHORS   Nene,V., Lee,D., Quackenbush,J., Skilton,R., Mwaura,S.,
            Gardner,M.J. and Bishop,R.
  TITLE     AvGI, an index of genes transcribed in the salivary glands of the
            ixodid tick Amblyomma variegatum
  JOURNAL   Int. J. Parasitol. 32 (12), 1447-1456 (2002)
   PUBMED   12392910
COMMENT     Other_ESTs: EST575814
            Contact: Vish Nene
            Parasite Genomics Group
            The Institute for Genomic Research
            9712 Medical Center Drive, Rockville, MD 20850, USA
            Tel: 301-610-5968
            Fax: 301-838-0208
            Email: nene@tigr.org
            Seq primer: M13 forward.
FEATURES             Location/Qualifiers
     source          1..744
                     /organism="Amblyomma variegatum"
                     /mol_type="mRNA"
                     /db_xref="taxon:34610"
                     /clone="AVABS10"
                     /tissue_type="Salivary glands"
                     /dev_stage="Adult"
                     /lab_host="E.coli strain DH10B-TonA"
                     /clone_lib="AvSG"
                     /note="Vector: pCMV-SPORT6.1; Salivary glands were
                     dissected on day five after initiation of feeding. Total
                     RNA was prepared using acid guanidium
                     thiocyanate-phenol-chloroform extraction. The cDNA library
                     was custom prepared by Invitrogen Corporation. Briefly,
                     first strand cDNA was primed using oligo(dT) containing a
                     NotI site. Size fractionated double stranded cDNA was
                     ligated to EcoRV-NotI cleaved vector and electroporated
                     into E.coli."
ORIGIN      
        1 tccagcaaca cctccggcgt actttcctag agcagcttca ctgcaggcct tggcacgctt
       61 caagaattca tcctggcccg ccttgacccc gttaggcttg ccagcccaag ccttcagggc
      121 actggcttgc agggcacggc catagctgaa ggtcagtgcc cagggcttct tgcccgggta
      181 cttgttgatg gcatccaggt tgaccgatgc ctcctcctca gactggccac cagacaggaa
      241 tgtgatgcca ggaactgcag ctggcacagt cctctgcagg gtggtgacag tggcgcgggc
      301 aacgtctgcc ggtgtgtact tcttggtgca gctctggcca gcggtgacca tgttgggctt
      361 gagcagggtg ccctccagat agacatggtg gtcactcaga gccttgtaca cggctgccag
      421 cacctcctca gtgaccttct gtgcccggtc caggtcgtgg tcaccatcag gaagcacctc
      481 tggctccaca atcggcacga tgccagcctg ttggcagcag acagcatagc gagccagtac
      541 gttggcattt tccaagatcg acaggggtga tgggcagtgg gggcggatct tcaggacaca
      601 gcgccacttg gcaaagcggc agccatcctt gcggtactgg acacatcgct tggtaaggtc
      661 atcaagaccc tgcgtggtgc tctcatcatc agtgcccatg agtggaaaca cgcctttgtc
      721 cactttgatg cccgggatga tgcc
//

LOCUS       BM293270                 711 bp    mRNA    linear   EST 01-JUL-2002
DEFINITION  EST575812 AvSG Amblyomma variegatum cDNA clone AVABS09 5' end, mRNA
            sequence.
ACCESSION   BM293270
VERSION     BM293270.1  GI:21643237
KEYWORDS    EST.
SOURCE      Amblyomma variegatum
  ORGANISM  Amblyomma variegatum
            Eukaryota; Metazoa; Arthropoda; Chelicerata; Arachnida; Acari;
            Parasitiformes; Ixodida; Ixodoidea; Ixodidae; Amblyomma.
REFERENCE   1  (bases 1 to 711)
  AUTHORS   Nene,V., Lee,D., Quackenbush,J., Skilton,R., Mwaura,S.,
            Gardner,M.J. and Bishop,R.
  TITLE     AvGI, an index of genes transcribed in the salivary glands of the
            ixodid tick Amblyomma variegatum
  JOURNAL   Int. J. Parasitol. 32 (12), 1447-1456 (2002)
   PUBMED   12392910
COMMENT     Contact: Vish Nene
            Parasite Genomics Group
            The Institute for Genomic Research
            9712 Medical Center Drive, Rockville, MD 20850, USA
            Tel: 301-610-5968
            Fax: 301-838-0208
            Email: nene@tigr.org
            Seq primer: M13 reverse.
FEATURES             Location/Qualifiers
     source          1..711
                     /organism="Amblyomma variegatum"
                     /mol_type="mRNA"
                     /db_xref="taxon:34610"
                     /clone="AVABS09"
                     /tissue_type="Salivary glands"
                     /dev_stage="Adult"
                     /lab_host="E.coli strain DH10B-TonA"
                     /clone_lib="AvSG"
                     /note="Vector: pCMV-SPORT6.1; Salivary glands were
                     dissected on day five after initiation of feeding. Total
                     RNA was prepared using acid guanidium
                     thiocyanate-phenol-chloroform extraction. The cDNA library
                     was custom prepared by Invitrogen Corporation. Briefly,
                     first strand cDNA was primed using oligo(dT) containing a
                     NotI site. Size fractionated double stranded cDNA was
                     ligated to EcoRV-NotI cleaved vector and electroporated
                     into E.coli."
ORIGIN      
        1 cacagaggca tcgccctgtt gtatatctgt attctggtat cctacctaca gccgtagccc
       61 tgtctgggtc tgcaatgagg gagtacaaga ttgtggtgtt gggaagcgga ggtgttggta
      121 aaagtgccct gactgtacag tttgttcagg gcatctttgt ggaaaaatat gacccaacca
      181 ttgaagacag ctaccggaag caagtggaag tggatggtca acagtgcatg ctggaaatct
      241 tggacactgc cggaacagag caattcacag caatgcgcga cttgtacatg aagaatggcc
      301 aaggcttcgt gctcgtttta ctccatcacg gcccagtcaa ccttcaatga cctccaggac
      361 ctcagggagc agatcctcag agtcaaggac atggatgatg tgccaatgat tctcgtggga
      421 aacaagtgcg acctggaaga tgagagggtg gtcggcaagg accaaggcgc taacttggct
      481 cgctcattca acaactgcgc cttcctcgag agttctgcca aggccaagat caatgtcaac
      541 gagattttct acgacctcgt ccggcagatc aaccgcaaga accccgagaa gaagccaaac
      601 accaaaaaga agtccaagtg tgtcctattg tagaaagcac gctgcgacct ccctctctgg
      661 cgccaggctg acagatgtcc cccactcctg gttgcatcat cgtgcccgcg a
//

LOCUS       BM293269                 717 bp    mRNA    linear   EST 01-JUL-2002
DEFINITION  EST575811 AvSG Amblyomma variegatum cDNA clone AVABS08 5' end, mRNA
            sequence.
ACCESSION   BM293269
VERSION     BM293269.1  GI:21643236
KEYWORDS    EST.
SOURCE      Amblyomma variegatum
  ORGANISM  Amblyomma variegatum
            Eukaryota; Metazoa; Arthropoda; Chelicerata; Arachnida; Acari;
            Parasitiformes; Ixodida; Ixodoidea; Ixodidae; Amblyomma.
REFERENCE   1  (bases 1 to 717)
  AUTHORS   Nene,V., Lee,D., Quackenbush,J., Skilton,R., Mwaura,S.,
            Gardner,M.J. and Bishop,R.
  TITLE     AvGI, an index of genes transcribed in the salivary glands of the
            ixodid tick Amblyomma variegatum
  JOURNAL   Int. J. Parasitol. 32 (12), 1447-1456 (2002)
   PUBMED   12392910
COMMENT     Contact: Vish Nene
            Parasite Genomics Group
            The Institute for Genomic Research
            9712 Medical Center Drive, Rockville, MD 20850, USA
            Tel: 301-610-5968
            Fax: 301-838-0208
            Email: nene@tigr.org
            Seq primer: M13 reverse.
FEATURES             Location/Qualifiers
     source          1..717
                     /organism="Amblyomma variegatum"
                     /mol_type="mRNA"
                     /db_xref="taxon:34610"
                     /clone="AVABS08"
                     /tissue_type="Salivary glands"
                     /dev_stage="Adult"
                     /lab_host="E.coli strain DH10B-TonA"
                     /clone_lib="AvSG"
                     /note="Vector: pCMV-SPORT6.1; Salivary glands were
                     dissected on day five after initiation of feeding. Total
                     RNA was prepared using acid guanidium
                     thiocyanate-phenol-chloroform extraction. The cDNA library
                     was custom prepared by Invitrogen Corporation. Briefly,
                     first strand cDNA was primed using oligo(dT) containing a
                     NotI site. Size fractionated double stranded cDNA was
                     ligated to EcoRV-NotI cleaved vector and electroporated
                     into E.coli."
ORIGIN      
        1 gccgaggtgt aggaacttct tgttggggtt ctgaaatctg caatcatcac catacgggaa
       61 caactttttt aaaatgtctg agcagttgga gttgaaggga gcccttaggg gtcacaatgg
      121 ctgggtaact cgaattgcaa caaacccgaa atttcctgag acggtgctgt ccgcgtcgcg
      181 ggacaagacc cttattctgt gggagctcac caaagatgag acgagctacg gtattccgaa
      241 gcggcgcctc aagggacacg gtcattttgt gaccgatgtc gtgatgtcgt cggacggcca
      301 gtatgctttg tcatgctcgt gggacaagac gctgcggctg tgggatttga ttgttggacg
      361 cacaactcgt cgctttgaag accaccacaa ggatgtcctg agtgtggcat tctctgctga
      421 caaccgccag attgtttcag gctctcggga caagaccatc aagctgtgga acacgcttgc
      481 acagtgcaag tatactattg aggctgctca caacgattgg gtgtcttgtg tgcgcttctc
      541 gcccaacaac aataacccca tcattgtctc ttgtggttgg gactctgagg tgaaggtgtg
      601 gaacctcacc cactgcaagc tgaagaaagc acatgatgaa gaacaccagg gctacttgaa
      661 caccgtgact gtgtcacctg atggctcact gtgtgcctct ggtggaaagg attttgc
//

LOCUS       BM293268                 720 bp    mRNA    linear   EST 01-JUL-2002
DEFINITION  EST575810 AvSG Amblyomma variegatum cDNA clone AVABS07 5' end, mRNA
            sequence.
ACCESSION   BM293268
VERSION     BM293268.1  GI:21643235
KEYWORDS    EST.
SOURCE      Amblyomma variegatum
  ORGANISM  Amblyomma variegatum
            Eukaryota; Metazoa; Arthropoda; Chelicerata; Arachnida; Acari;
            Parasitiformes; Ixodida; Ixodoidea; Ixodidae; Amblyomma.
REFERENCE   1  (bases 1 to 720)
  AUTHORS   Nene,V., Lee,D., Quackenbush,J., Skilton,R., Mwaura,S.,
            Gardner,M.J. and Bishop,R.
  TITLE     AvGI, an index of genes transcribed in the salivary glands of the
            ixodid tick Amblyomma variegatum
  JOURNAL   Int. J. Parasitol. 32 (12), 1447-1456 (2002)
   PUBMED   12392910
COMMENT     Other_ESTs: EST575809
            Contact: Vish Nene
            Parasite Genomics Group
            The Institute for Genomic Research
            9712 Medical Center Drive, Rockville, MD 20850, USA
            Tel: 301-610-5968
            Fax: 301-838-0208
            Email: nene@tigr.org
            Seq primer: M13 reverse.
FEATURES             Location/Qualifiers
     source          1..720
                     /organism="Amblyomma variegatum"
                     /mol_type="mRNA"
                     /db_xref="taxon:34610"
                     /clone="AVABS07"
                     /tissue_type="Salivary glands"
                     /dev_stage="Adult"
                     /lab_host="E.coli strain DH10B-TonA"
                     /clone_lib="AvSG"
                     /note="Vector: pCMV-SPORT6.1; Salivary glands were
                     dissected on day five after initiation of feeding. Total
                     RNA was prepared using acid guanidium
                     thiocyanate-phenol-chloroform extraction. The cDNA library
                     was custom prepared by Invitrogen Corporation. Briefly,
                     first strand cDNA was primed using oligo(dT) containing a
                     NotI site. Size fractionated double stranded cDNA was
                     ligated to EcoRV-NotI cleaved vector and electroporated
                     into E.coli."
ORIGIN      
        1 aacgaaagaa aaaaaaaata cgatggcttc tttgttgaaa tcaaagccag cagtcttctt
       61 aagtaccatt ggcgccggcg tgggaggcat agtactattt aaagaataca taggaggctg
      121 ccgcttcgat aaagagacga aactagatgg caagactgtg gtcattaccg gggctaatac
      181 aggcttgggc aaagccgccg ctaaagagtt tgccggcaga ggcgccagtg tgatcatggc
      241 ttgccgtgac cttgtcaagt gtcgccgagt gagacgggag atcctcactg cagtcaagaa
      301 caagcacgtt gtctgcgaag agctggacct ggcatctctg gaatctgtgc ggaactttgc
      361 agcaagaatt aatgaaagtg tcaagaaagt tgacatcctc gtgaacaatg caggcgttat
      421 gaggtgtcca aagctactga caaaggatgg ctttgaaatg caacttggcg tcaaccatct
      481 gggccatttt tacttgaccc tgctgctgtt ggacaagatc aaggtggcgg caccaagccg
      541 catagtcaac gtctcaagcg tggcacacat gcggggcaag atcaactatg ccgacttcaa
      601 ctcggacaag gactacaatc ctgcagatgc ctacagccag agcaagctgg caaatgtcct
      661 ctttactacg gaacttgccc agaggctcaa aggtacgggg tgtgtctgtg tttgcggtgc
//

LOCUS       BM293267                 126 bp    mRNA    linear   EST 01-JUL-2002
DEFINITION  EST575809 AvSG Amblyomma variegatum cDNA clone AVABS07 3' end, mRNA
            sequence.
ACCESSION   BM293267
VERSION     BM293267.1  GI:21643234
KEYWORDS    EST.
SOURCE      Amblyomma variegatum
  ORGANISM  Amblyomma variegatum
            Eukaryota; Metazoa; Arthropoda; Chelicerata; Arachnida; Acari;
            Parasitiformes; Ixodida; Ixodoidea; Ixodidae; Amblyomma.
REFERENCE   1  (bases 1 to 126)
  AUTHORS   Nene,V., Lee,D., Quackenbush,J., Skilton,R., Mwaura,S.,
            Gardner,M.J. and Bishop,R.
  TITLE     AvGI, an index of genes transcribed in the salivary glands of the
            ixodid tick Amblyomma variegatum
  JOURNAL   Int. J. Parasitol. 32 (12), 1447-1456 (2002)
   PUBMED   12392910
COMMENT     Other_ESTs: EST575810
            Contact: Vish Nene
            Parasite Genomics Group
            The Institute for Genomic Research
            9712 Medical Center Drive, Rockville, MD 20850, USA
            Tel: 301-610-5968
            Fax: 301-838-0208
            Email: nene@tigr.org
            Seq primer: M13 forward.
FEATURES             Location/Qualifiers
     source          1..126
                     /organism="Amblyomma variegatum"
                     /mol_type="mRNA"
                     /db_xref="taxon:34610"
                     /clone="AVABS07"
                     /tissue_type="Salivary glands"
                     /dev_stage="Adult"
                     /lab_host="E.coli strain DH10B-TonA"
                     /clone_lib="AvSG"
                     /note="Vector: pCMV-SPORT6.1; Salivary glands were
                     dissected on day five after initiation of feeding. Total
                     RNA was prepared using acid guanidium
                     thiocyanate-phenol-chloroform extraction. The cDNA library
                     was custom prepared by Invitrogen Corporation. Briefly,
                     first strand cDNA was primed using oligo(dT) containing a
                     NotI site. Size fractionated double stranded cDNA was
                     ligated to EcoRV-NotI cleaved vector and electroporated
                     into E.coli."
ORIGIN      
        1 gagttgcaca acatttattt acatccttgt accccctcta gggggcgtct attttggcac
       61 tggggacctt aatcctgctt acacacgcta cgaatcacat ctttaatggc ttgtaatctt
      121 gggcaa
//

LOCUS       BM293266                 671 bp    mRNA    linear   EST 01-JUL-2002
DEFINITION  EST575808 AvSG Amblyomma variegatum cDNA clone AVABS06 5' end, mRNA
            sequence.
ACCESSION   BM293266
VERSION     BM293266.1  GI:21643233
KEYWORDS    EST.
SOURCE      Amblyomma variegatum
  ORGANISM  Amblyomma variegatum
            Eukaryota; Metazoa; Arthropoda; Chelicerata; Arachnida; Acari;
            Parasitiformes; Ixodida; Ixodoidea; Ixodidae; Amblyomma.
REFERENCE   1  (bases 1 to 671)
  AUTHORS   Nene,V., Lee,D., Quackenbush,J., Skilton,R., Mwaura,S.,
            Gardner,M.J. and Bishop,R.
  TITLE     AvGI, an index of genes transcribed in the salivary glands of the
            ixodid tick Amblyomma variegatum
  JOURNAL   Int. J. Parasitol. 32 (12), 1447-1456 (2002)
   PUBMED   12392910
COMMENT     Other_ESTs: EST575807
            Contact: Vish Nene
            Parasite Genomics Group
            The Institute for Genomic Research
            9712 Medical Center Drive, Rockville, MD 20850, USA
            Tel: 301-610-5968
            Fax: 301-838-0208
            Email: nene@tigr.org
            Seq primer: M13 reverse.
FEATURES             Location/Qualifiers
     source          1..671
                     /organism="Amblyomma variegatum"
                     /mol_type="mRNA"
                     /db_xref="taxon:34610"
                     /clone="AVABS06"
                     /tissue_type="Salivary glands"
                     /dev_stage="Adult"
                     /lab_host="E.coli strain DH10B-TonA"
                     /clone_lib="AvSG"
                     /note="Vector: pCMV-SPORT6.1; Salivary glands were
                     dissected on day five after initiation of feeding. Total
                     RNA was prepared using acid guanidium
                     thiocyanate-phenol-chloroform extraction. The cDNA library
                     was custom prepared by Invitrogen Corporation. Briefly,
                     first strand cDNA was primed using oligo(dT) containing a
                     NotI site. Size fractionated double stranded cDNA was
                     ligated to EcoRV-NotI cleaved vector and electroporated
                     into E.coli."
ORIGIN      
        1 ctcggctgac gtgttgtttg tgttctggcg tcgaactgag ctgatcgtcg tgcgacaggg
       61 gaaaatggag gcggctttca acatgaatgc gttcatgaac tcattcaata acagactgga
      121 taagccagtg cgtgaccacc tgaagaatgt gtacagttgc ctggctattt ccaccctggc
      181 aacagcagct ggtggatacg ttcacctgtt cacagatatc ctgcagggca actttctgac
      241 gacactgctg tcccttggcc ttctggtcgc tctctttgca gtccctgaga atggcaaaaa
      301 ccagcacatg cgcctggcca tacttgttgg ctttgccttc accacaggtt tgggcatggg
      361 accacttctg gacatcgtca tttctgtgga cccatccatc atcgccactg cattcctggc
      421 cacatgtgca gtcttcactt gtttctcact gagtgctttg tacactgacc attgccgttg
      481 gatctatgtg ggtggaaccc tgatgtcaat cctgtccgtc atgtcactgt tctccctggc
      541 caacctgttc ctgggttcat actttctgtt tcaggccaac ctgtaccttg gcgtggctgg
      601 tttctgtggc ttcgtgctct atgacaccca gctcatcatc gagaaaagga gcgtggggag
      661 cgcgactaca t
//

LOCUS       BM293265                 225 bp    mRNA    linear   EST 01-JUL-2002
DEFINITION  EST575807 AvSG Amblyomma variegatum cDNA clone AVABS06 3' end, mRNA
            sequence.
ACCESSION   BM293265
VERSION     BM293265.1  GI:21643232
KEYWORDS    EST.
SOURCE      Amblyomma variegatum
  ORGANISM  Amblyomma variegatum
            Eukaryota; Metazoa; Arthropoda; Chelicerata; Arachnida; Acari;
            Parasitiformes; Ixodida; Ixodoidea; Ixodidae; Amblyomma.
REFERENCE   1  (bases 1 to 225)
  AUTHORS   Nene,V., Lee,D., Quackenbush,J., Skilton,R., Mwaura,S.,
            Gardner,M.J. and Bishop,R.
  TITLE     AvGI, an index of genes transcribed in the salivary glands of the
            ixodid tick Amblyomma variegatum
  JOURNAL   Int. J. Parasitol. 32 (12), 1447-1456 (2002)
   PUBMED   12392910
COMMENT     Other_ESTs: EST575808
            Contact: Vish Nene
            Parasite Genomics Group
            The Institute for Genomic Research
            9712 Medical Center Drive, Rockville, MD 20850, USA
            Tel: 301-610-5968
            Fax: 301-838-0208
            Email: nene@tigr.org
            Seq primer: M13 forward.
FEATURES             Location/Qualifiers
     source          1..225
                     /organism="Amblyomma variegatum"
                     /mol_type="mRNA"
                     /db_xref="taxon:34610"
                     /clone="AVABS06"
                     /tissue_type="Salivary glands"
                     /dev_stage="Adult"
                     /lab_host="E.coli strain DH10B-TonA"
                     /clone_lib="AvSG"
                     /note="Vector: pCMV-SPORT6.1; Salivary glands were
                     dissected on day five after initiation of feeding. Total
                     RNA was prepared using acid guanidium
                     thiocyanate-phenol-chloroform extraction. The cDNA library
                     was custom prepared by Invitrogen Corporation. Briefly,
                     first strand cDNA was primed using oligo(dT) containing a
                     NotI site. Size fractionated double stranded cDNA was
                     ligated to EcoRV-NotI cleaved vector and electroporated
                     into E.coli."
ORIGIN      
        1 ataactttga ccacttttat tgagccacaa gtaacaccca taaatacaga gcaaacccac
       61 taatgcaaac tatgattggc aatggttcac tttttgtgca agttcaagca gttgcaatgg
      121 gcatgttgaa ctctgaactt caatgcgtcc ctaattccca atgcattgca aatgtacact
      181 gtaagatgtt ggaacatcaa gatgtacaca acacttgcat tcaaa
//

LOCUS       BM293264                 619 bp    mRNA    linear   EST 01-JUL-2002
DEFINITION  EST575806 AvSG Amblyomma variegatum cDNA clone AVABS05 5' end, mRNA
            sequence.
ACCESSION   BM293264
VERSION     BM293264.1  GI:21643231
KEYWORDS    EST.
SOURCE      Amblyomma variegatum
  ORGANISM  Amblyomma variegatum
            Eukaryota; Metazoa; Arthropoda; Chelicerata; Arachnida; Acari;
            Parasitiformes; Ixodida; Ixodoidea; Ixodidae; Amblyomma.
REFERENCE   1  (bases 1 to 619)
  AUTHORS   Nene,V., Lee,D., Quackenbush,J., Skilton,R., Mwaura,S.,
            Gardner,M.J. and Bishop,R.
  TITLE     AvGI, an index of genes transcribed in the salivary glands of the
            ixodid tick Amblyomma variegatum
  JOURNAL   Int. J. Parasitol. 32 (12), 1447-1456 (2002)
   PUBMED   12392910
COMMENT     Other_ESTs: EST575805
            Contact: Vish Nene
            Parasite Genomics Group
            The Institute for Genomic Research
            9712 Medical Center Drive, Rockville, MD 20850, USA
            Tel: 301-610-5968
            Fax: 301-838-0208
            Email: nene@tigr.org
            Seq primer: M13 reverse.
FEATURES             Location/Qualifiers
     source          1..619
                     /organism="Amblyomma variegatum"
                     /mol_type="mRNA"
                     /db_xref="taxon:34610"
                     /clone="AVABS05"
                     /tissue_type="Salivary glands"
                     /dev_stage="Adult"
                     /lab_host="E.coli strain DH10B-TonA"
                     /clone_lib="AvSG"
                     /note="Vector: pCMV-SPORT6.1; Salivary glands were
                     dissected on day five after initiation of feeding. Total
                     RNA was prepared using acid guanidium
                     thiocyanate-phenol-chloroform extraction. The cDNA library
                     was custom prepared by Invitrogen Corporation. Briefly,
                     first strand cDNA was primed using oligo(dT) containing a
                     NotI site. Size fractionated double stranded cDNA was
                     ligated to EcoRV-NotI cleaved vector and electroporated
                     into E.coli."
ORIGIN      
        1 cgctgcgctc gctgtgctgc cgttttgtgc tgctcctgtc cgccgttcag gtacggatac
       61 ccttccagct cccgcaatgt ctgatgctga ggtcaagccc gcggctgccg caactcccaa
      121 ggccaagggt cgcaagtctg cggccggtag cgccaagaag gcgaagaagc ccgcaagtca
      181 cccgaagtac accgagatgg tcaagaagtc catcgaggcc ttgaaggagc gtgggggttc
      241 gtcacgccaa gccatccaca agtacatcat gggccactat gacgtcggca aggacaccaa
      301 ggtggtaaac acccacctga agctggcgct caagcgtgcc gtccagactg gcctgctgaa
      361 gcactcaaag ggcacgggcg cgtctgggtc cttccgcctc gccgacaaag ctgcagccgg
      421 acccaagaag tcacctgcca agcgcgggcc aaagaaggcc ggagcagcga agtctccaaa
      481 gaaggcggca aagcccaagg ctgcgaagtc tcctaagaag gccgcgaagc ccaaggcagc
      541 gaaggccgca aagcccaaga ccgccgcggc aaagcctaaa gttgcaaaga agcccaaggc
      601 accacagaag gcgaagtct
//

LOCUS       BM293263                 269 bp    mRNA    linear   EST 01-JUL-2002
DEFINITION  EST575805 AvSG Amblyomma variegatum cDNA clone AVABS05 3' end, mRNA
            sequence.
ACCESSION   BM293263
VERSION     BM293263.1  GI:21643230
KEYWORDS    EST.
SOURCE      Amblyomma variegatum
  ORGANISM  Amblyomma variegatum
            Eukaryota; Metazoa; Arthropoda; Chelicerata; Arachnida; Acari;
            Parasitiformes; Ixodida; Ixodoidea; Ixodidae; Amblyomma.
REFERENCE   1  (bases 1 to 269)
  AUTHORS   Nene,V., Lee,D., Quackenbush,J., Skilton,R., Mwaura,S.,
            Gardner,M.J. and Bishop,R.
  TITLE     AvGI, an index of genes transcribed in the salivary glands of the
            ixodid tick Amblyomma variegatum
  JOURNAL   Int. J. Parasitol. 32 (12), 1447-1456 (2002)
   PUBMED   12392910
COMMENT     Other_ESTs: EST575806
            Contact: Vish Nene
            Parasite Genomics Group
            The Institute for Genomic Research
            9712 Medical Center Drive, Rockville, MD 20850, USA
            Tel: 301-610-5968
            Fax: 301-838-0208
            Email: nene@tigr.org
            Seq primer: M13 forward.
FEATURES             Location/Qualifiers
     source          1..269
                     /organism="Amblyomma variegatum"
                     /mol_type="mRNA"
                     /db_xref="taxon:34610"
                     /clone="AVABS05"
                     /tissue_type="Salivary glands"
                     /dev_stage="Adult"
                     /lab_host="E.coli strain DH10B-TonA"
                     /clone_lib="AvSG"
                     /note="Vector: pCMV-SPORT6.1; Salivary glands were
                     dissected on day five after initiation of feeding. Total
                     RNA was prepared using acid guanidium
                     thiocyanate-phenol-chloroform extraction. The cDNA library
                     was custom prepared by Invitrogen Corporation. Briefly,
                     first strand cDNA was primed using oligo(dT) containing a
                     NotI site. Size fractionated double stranded cDNA was
                     ligated to EcoRV-NotI cleaved vector and electroporated
                     into E.coli."
ORIGIN      
        1 ttttggcgag gaacacgctt ttattataaa agcgacatgt gtcatgacgc acgaggacga
       61 attggcagta tttacaggtg atgagaacat atgcagataa tttaacaagt tcgtgacgtc
      121 ttcatgcttg gtgagaatgg atatttacag attcgagtcc ctcggctggt cggcagcgga
      181 cgagtgtgag ccttcgatgg acatgagggg gtgacgtagt ggggaagcgc cttacatgcg
      241 aagcttcttg tagccgcact gcgcttgtt
//

LOCUS       BM293262                 695 bp    mRNA    linear   EST 01-JUL-2002
DEFINITION  EST575804 AvSG Amblyomma variegatum cDNA clone AVABS04 5' end, mRNA
            sequence.
ACCESSION   BM293262
VERSION     BM293262.1  GI:21643229
KEYWORDS    EST.
SOURCE      Amblyomma variegatum
  ORGANISM  Amblyomma variegatum
            Eukaryota; Metazoa; Arthropoda; Chelicerata; Arachnida; Acari;
            Parasitiformes; Ixodida; Ixodoidea; Ixodidae; Amblyomma.
REFERENCE   1  (bases 1 to 695)
  AUTHORS   Nene,V., Lee,D., Quackenbush,J., Skilton,R., Mwaura,S.,
            Gardner,M.J. and Bishop,R.
  TITLE     AvGI, an index of genes transcribed in the salivary glands of the
            ixodid tick Amblyomma variegatum
  JOURNAL   Int. J. Parasitol. 32 (12), 1447-1456 (2002)
   PUBMED   12392910
COMMENT     Other_ESTs: EST575803
            Contact: Vish Nene
            Parasite Genomics Group
            The Institute for Genomic Research
            9712 Medical Center Drive, Rockville, MD 20850, USA
            Tel: 301-610-5968
            Fax: 301-838-0208
            Email: nene@tigr.org
            Seq primer: M13 reverse.
FEATURES             Location/Qualifiers
     source          1..695
                     /organism="Amblyomma variegatum"
                     /mol_type="mRNA"
                     /db_xref="taxon:34610"
                     /clone="AVABS04"
                     /tissue_type="Salivary glands"
                     /dev_stage="Adult"
                     /lab_host="E.coli strain DH10B-TonA"
                     /clone_lib="AvSG"
                     /note="Vector: pCMV-SPORT6.1; Salivary glands were
                     dissected on day five after initiation of feeding. Total
                     RNA was prepared using acid guanidium
                     thiocyanate-phenol-chloroform extraction. The cDNA library
                     was custom prepared by Invitrogen Corporation. Briefly,
                     first strand cDNA was primed using oligo(dT) containing a
                     NotI site. Size fractionated double stranded cDNA was
                     ligated to EcoRV-NotI cleaved vector and electroporated
                     into E.coli."
ORIGIN      
        1 gcgctcgctg tgctgccgtt ttgtgctgct cctgtccgcc gttcaggtac ggataccctt
       61 ccagctcccg caatgtctga tgctgaggtc aagcccgcgg ctgccgcaac tcccaaggcc
      121 aagggtcgca agtctgcggc cggtagcgcc aagaaggcga agaagcccgc aagtcacccg
      181 aagtacaccg agatggtgaa gaagtccatt gaagccctga aggagcgcgg tggttcgtca
      241 cgccaagcca tccacaagta catcatgggc cactatgacg tcggcaagga caccaaggtg
      301 gtaaacaccc acctgaagct ggcgctcaag cgtgccgtcc agactggcct gctgaagcac
      361 tcaaagggca cgggcgcatc tgggtccttc cgcctcgccg acaaagctgc agccggaccc
      421 aagaaagtca cctgccaagc gcgggccaaa gaaggccgga gcagcgaagt ctccaaagaa
      481 ggcggcaaag cccaaggccg cgaagtctcc taagaaggcc gcgaagccca aggcagcgaa
      541 ggccgcaaag cccaagaccg ccgcggcaaa agcctaggtt gcaaagagcc caaggcacca
      601 aagaaggcga agtctcccaa gaagcccaag gtcgccaaga aagctacccc ccagaaagca
      661 gcgaagaagt aagctggtct cgccttcatc ctcgc
//

LOCUS       BM293261                 604 bp    mRNA    linear   EST 01-JUL-2002
DEFINITION  EST575803 AvSG Amblyomma variegatum cDNA clone AVABS04 3' end, mRNA
            sequence.
ACCESSION   BM293261
VERSION     BM293261.1  GI:21643228
KEYWORDS    EST.
SOURCE      Amblyomma variegatum
  ORGANISM  Amblyomma variegatum
            Eukaryota; Metazoa; Arthropoda; Chelicerata; Arachnida; Acari;
            Parasitiformes; Ixodida; Ixodoidea; Ixodidae; Amblyomma.
REFERENCE   1  (bases 1 to 604)
  AUTHORS   Nene,V., Lee,D., Quackenbush,J., Skilton,R., Mwaura,S.,
            Gardner,M.J. and Bishop,R.
  TITLE     AvGI, an index of genes transcribed in the salivary glands of the
            ixodid tick Amblyomma variegatum
  JOURNAL   Int. J. Parasitol. 32 (12), 1447-1456 (2002)
   PUBMED   12392910
COMMENT     Other_ESTs: EST575804
            Contact: Vish Nene
            Parasite Genomics Group
            The Institute for Genomic Research
            9712 Medical Center Drive, Rockville, MD 20850, USA
            Tel: 301-610-5968
            Fax: 301-838-0208
            Email: nene@tigr.org
            Seq primer: M13 forward.
FEATURES             Location/Qualifiers
     source          1..604
                     /organism="Amblyomma variegatum"
                     /mol_type="mRNA"
                     /db_xref="taxon:34610"
                     /clone="AVABS04"
                     /tissue_type="Salivary glands"
                     /dev_stage="Adult"
                     /lab_host="E.coli strain DH10B-TonA"
                     /clone_lib="AvSG"
                     /note="Vector: pCMV-SPORT6.1; Salivary glands were
                     dissected on day five after initiation of feeding. Total
                     RNA was prepared using acid guanidium
                     thiocyanate-phenol-chloroform extraction. The cDNA library
                     was custom prepared by Invitrogen Corporation. Briefly,
                     first strand cDNA was primed using oligo(dT) containing a
                     NotI site. Size fractionated double stranded cDNA was
                     ligated to EcoRV-NotI cleaved vector and electroporated
                     into E.coli."
ORIGIN      
        1 ggcgaggaac acgcttttat tataaaagcg acatgtgtca tgacgcacga ggacgaattg
       61 gcagtattta caggtgatga gaacatatgc agataattta acaagttcgt gacgtcttca
      121 tgcttggtga gaatggatat ttacagattc gagtccctcg gctggtcggc agcggacgag
      181 tgtgagcctt cgatggacat gagggggtga cgtagtgggg aagcgcctta catgcggagc
      241 ttcttgtagc cgcactgcgc ttgttatgag ggcgacgggt gagtatgaag tgccgcagca
      301 gccggcgagg atgaaggcga gaccagctta cttcttcgct gccttcttgg gggtagcttt
      361 cttggcgacc ttgggcttct tgggagactt cgccttcttt ggtgccttgg gcttctttgc
      421 aaccttaggc tttgccgcgg cggtcttggg ctttgcggcc ttcgctgcct tgggcttcgc
      481 ggccttctta ggagacttcg cggccttggg ctttgccgcc ttctttggag acttcgctgc
      541 tccggccttc tttggcccgc gcttggcagg tgacttcttg ggtccggctg cagctttgtc
      601 ggcg
//

LOCUS       BM293260                 443 bp    mRNA    linear   EST 01-JUL-2002
DEFINITION  EST575802 AvSG Amblyomma variegatum cDNA clone AVABS03 5' end, mRNA
            sequence.
ACCESSION   BM293260
VERSION     BM293260.1  GI:21643227
KEYWORDS    EST.
SOURCE      Amblyomma variegatum
  ORGANISM  Amblyomma variegatum
            Eukaryota; Metazoa; Arthropoda; Chelicerata; Arachnida; Acari;
            Parasitiformes; Ixodida; Ixodoidea; Ixodidae; Amblyomma.
REFERENCE   1  (bases 1 to 443)
  AUTHORS   Nene,V., Lee,D., Quackenbush,J., Skilton,R., Mwaura,S.,
            Gardner,M.J. and Bishop,R.
  TITLE     AvGI, an index of genes transcribed in the salivary glands of the
            ixodid tick Amblyomma variegatum
  JOURNAL   Int. J. Parasitol. 32 (12), 1447-1456 (2002)
   PUBMED   12392910
COMMENT     Contact: Vish Nene
            Parasite Genomics Group
            The Institute for Genomic Research
            9712 Medical Center Drive, Rockville, MD 20850, USA
            Tel: 301-610-5968
            Fax: 301-838-0208
            Email: nene@tigr.org
            Seq primer: M13 reverse.
FEATURES             Location/Qualifiers
     source          1..443
                     /organism="Amblyomma variegatum"
                     /mol_type="mRNA"
                     /db_xref="taxon:34610"
                     /clone="AVABS03"
                     /tissue_type="Salivary glands"
                     /dev_stage="Adult"
                     /lab_host="E.coli strain DH10B-TonA"
                     /clone_lib="AvSG"
                     /note="Vector: pCMV-SPORT6.1; Salivary glands were
                     dissected on day five after initiation of feeding. Total
                     RNA was prepared using acid guanidium
                     thiocyanate-phenol-chloroform extraction. The cDNA library
                     was custom prepared by Invitrogen Corporation. Briefly,
                     first strand cDNA was primed using oligo(dT) containing a
                     NotI site. Size fractionated double stranded cDNA was
                     ligated to EcoRV-NotI cleaved vector and electroporated
                     into E.coli."
ORIGIN      
        1 cgcgtactcc agcagaaggt cctctcgccc agacagcatg aagctcttcg tcgctgtcgc
       61 actgctctcc ttgggcttga atgctgaagc gttttacggt ggctggtatg gcggagggct
      121 ctatggaggc ggctacggcg gtggcttcag cagtggctgg ggctggggct ccggcctcgg
      181 cggtgttggt ctctacggcc tcggaggtgg cttacgcggc ttgagcggct tgggaggcct
      241 gtacggcttg ggtggcttga gcggtttggg tggctacggc cgcttgggtg gactgtatgg
      301 cttgggcggc tacggccgct tgggtggcct gtacggcttg ggtggcttga gcggcttggg
      361 ctatcctggc ttgggtcttc ttggaggcct cggcggctac ggtcccttcg gccgtctcgg
      421 cggtctcagc cccttgggag gcc
//

LOCUS       BM293259                 693 bp    mRNA    linear   EST 01-JUL-2002
DEFINITION  EST575801 AvSG Amblyomma variegatum cDNA clone AVABS02 5' end, mRNA
            sequence.
ACCESSION   BM293259
VERSION     BM293259.1  GI:21643226
KEYWORDS    EST.
SOURCE      Amblyomma variegatum
  ORGANISM  Amblyomma variegatum
            Eukaryota; Metazoa; Arthropoda; Chelicerata; Arachnida; Acari;
            Parasitiformes; Ixodida; Ixodoidea; Ixodidae; Amblyomma.
REFERENCE   1  (bases 1 to 693)
  AUTHORS   Nene,V., Lee,D., Quackenbush,J., Skilton,R., Mwaura,S.,
            Gardner,M.J. and Bishop,R.
  TITLE     AvGI, an index of genes transcribed in the salivary glands of the
            ixodid tick Amblyomma variegatum
  JOURNAL   Int. J. Parasitol. 32 (12), 1447-1456 (2002)
   PUBMED   12392910
COMMENT     Contact: Vish Nene
            Parasite Genomics Group
            The Institute for Genomic Research
            9712 Medical Center Drive, Rockville, MD 20850, USA
            Tel: 301-610-5968
            Fax: 301-838-0208
            Email: nene@tigr.org
            Seq primer: M13 reverse.
FEATURES             Location/Qualifiers
     source          1..693
                     /organism="Amblyomma variegatum"
                     /mol_type="mRNA"
                     /db_xref="taxon:34610"
                     /clone="AVABS02"
                     /tissue_type="Salivary glands"
                     /dev_stage="Adult"
                     /lab_host="E.coli strain DH10B-TonA"
                     /clone_lib="AvSG"
                     /note="Vector: pCMV-SPORT6.1; Salivary glands were
                     dissected on day five after initiation of feeding. Total
                     RNA was prepared using acid guanidium
                     thiocyanate-phenol-chloroform extraction. The cDNA library
                     was custom prepared by Invitrogen Corporation. Briefly,
                     first strand cDNA was primed using oligo(dT) containing a
                     NotI site. Size fractionated double stranded cDNA was
                     ligated to EcoRV-NotI cleaved vector and electroporated
                     into E.coli."
ORIGIN      
        1 gatcacgcat tcagctgtag ctagcgccca gaagcctgcc gagtgcgctc gccgcctcct
       61 gcaacttcag gtgtagcttg tgtatgatag tagcgcacag ctaatttcca tactgctatt
      121 ccgaggttag cgcaggtcat tagttattgc ggtaggcctc cttgtgtgca caatgagctc
      181 aaaactcagg aaaggaatgc tgttcggcat gggaaatccg cttctcgaca tttctgcttc
      241 tgtggaacct gacttcttgc aaaagtactc tctgaaagct gacaatgcca ttcttgctga
      301 tgagagtcat acctcgctgt atacggagct tgtagaaaaa tatgactgca gctacaccgc
      361 tggaggcgca actcaaaata gtctgcgagt gtttcagtgg gtggtgcaaa ttcctgaggt
      421 cgccactttc atcggcagcg ttggcaagga caagtttggt ggcattcttg agcagaaggc
      481 cagagaagct ggcgtcaatg tccggtatca atactctgac aaggagaaca caggcacgtg
      541 tgctgtgttg ctgacaaatc atggaaagag ccgatccctg tgtgccaatt tggctgctgc
      601 acagctttat tcagtggatc acctcccgca gcatgaaaat aaggctctta tggaagaagc
      661 tactcactat tacatatcgg gctttttctt tga
//

LOCUS       BM293258                 635 bp    mRNA    linear   EST 01-JUL-2002
DEFINITION  EST575800 AvSG Amblyomma variegatum cDNA clone AVABR96 5' end, mRNA
            sequence.
ACCESSION   BM293258
VERSION     BM293258.1  GI:21643225
KEYWORDS    EST.
SOURCE      Amblyomma variegatum
  ORGANISM  Amblyomma variegatum
            Eukaryota; Metazoa; Arthropoda; Chelicerata; Arachnida; Acari;
            Parasitiformes; Ixodida; Ixodoidea; Ixodidae; Amblyomma.
REFERENCE   1  (bases 1 to 635)
  AUTHORS   Nene,V., Lee,D., Quackenbush,J., Skilton,R., Mwaura,S.,
            Gardner,M.J. and Bishop,R.
  TITLE     AvGI, an index of genes transcribed in the salivary glands of the
            ixodid tick Amblyomma variegatum
  JOURNAL   Int. J. Parasitol. 32 (12), 1447-1456 (2002)
   PUBMED   12392910
COMMENT     Contact: Vish Nene
            Parasite Genomics Group
            The Institute for Genomic Research
            9712 Medical Center Drive, Rockville, MD 20850, USA
            Tel: 301-610-5968
            Fax: 301-838-0208
            Email: nene@tigr.org
            Seq primer: M13 reverse.
FEATURES             Location/Qualifiers
     source          1..635
                     /organism="Amblyomma variegatum"
                     /mol_type="mRNA"
                     /db_xref="taxon:34610"
                     /clone="AVABR96"
                     /tissue_type="Salivary glands"
                     /dev_stage="Adult"
                     /lab_host="E.coli strain DH10B-TonA"
                     /clone_lib="AvSG"
                     /note="Vector: pCMV-SPORT6.1; Salivary glands were
                     dissected on day five after initiation of feeding. Total
                     RNA was prepared using acid guanidium
                     thiocyanate-phenol-chloroform extraction. The cDNA library
                     was custom prepared by Invitrogen Corporation. Briefly,
                     first strand cDNA was primed using oligo(dT) containing a
                     NotI site. Size fractionated double stranded cDNA was
                     ligated to EcoRV-NotI cleaved vector and electroporated
                     into E.coli."
ORIGIN      
        1 ctagcgagtc ggctgcgtgc catccgcctc tggtgcagta gtagcgcaaa tggagaagcg
       61 gattgaattg gagaagaggg gtaaaaaccc cgagcagata cacgagctca acctcgacaa
      121 ctgcaggagt actgccatag ttggccttac agaggagttc gttaacttgg agacactcag
      181 cctcatcaat gtcggcctta cgagcctcaa gggcttcccc aagctgccca acctaaagaa
      241 gctggagctg agcgacaaca ggatttctgg tggcctcaac ctcctgcacg gaagccccaa
      301 gctcacacat ttaaatctga gcgggaacaa gatcaagggg ctggagacct tggatcctct
      361 gaaagagttc aaaaacctga agaaccttga cctcttcaac tgtgaagtga caagcatcga
      421 gaactacaga gaccgagtct tcgaacttat cccgagcttg aagtacctgg acggctatga
      481 ccgagatgag aaagaggcag aggactcgga ggtagatgac gaagatggta atgaggagga
      541 ggatgatgag aatgaagggg atggggaagg aaaaagtgat gaggatgatg aaaaccatgt
      601 aaatgtggac gatgaaaatg accaagatgg gagag
//

LOCUS       BM293244                 790 bp    mRNA    linear   EST 01-JUL-2002
DEFINITION  EST575799 AvSG Amblyomma variegatum cDNA clone AVABR95 5' end, mRNA
            sequence.
ACCESSION   BM293244
VERSION     BM293244.1  GI:21643224
KEYWORDS    EST.
SOURCE      Amblyomma variegatum
  ORGANISM  Amblyomma variegatum
            Eukaryota; Metazoa; Arthropoda; Chelicerata; Arachnida; Acari;
            Parasitiformes; Ixodida; Ixodoidea; Ixodidae; Amblyomma.
REFERENCE   1  (bases 1 to 790)
  AUTHORS   Nene,V., Lee,D., Quackenbush,J., Skilton,R., Mwaura,S.,
            Gardner,M.J. and Bishop,R.
  TITLE     AvGI, an index of genes transcribed in the salivary glands of the
            ixodid tick Amblyomma variegatum
  JOURNAL   Int. J. Parasitol. 32 (12), 1447-1456 (2002)
   PUBMED   12392910
COMMENT     Other_ESTs: EST575798
            Contact: Vish Nene
            Parasite Genomics Group
            The Institute for Genomic Research
            9712 Medical Center Drive, Rockville, MD 20850, USA
            Tel: 301-610-5968
            Fax: 301-838-0208
            Email: nene@tigr.org
            Seq primer: M13 reverse.
FEATURES             Location/Qualifiers
     source          1..790
                     /organism="Amblyomma variegatum"
                     /mol_type="mRNA"
                     /db_xref="taxon:34610"
                     /clone="AVABR95"
                     /tissue_type="Salivary glands"
                     /dev_stage="Adult"
                     /lab_host="E.coli strain DH10B-TonA"
                     /clone_lib="AvSG"
                     /note="Vector: pCMV-SPORT6.1; Salivary glands were
                     dissected on day five after initiation of feeding. Total
                     RNA was prepared using acid guanidium
                     thiocyanate-phenol-chloroform extraction. The cDNA library
                     was custom prepared by Invitrogen Corporation. Briefly,
                     first strand cDNA was primed using oligo(dT) containing a
                     NotI site. Size fractionated double stranded cDNA was
                     ligated to EcoRV-NotI cleaved vector and electroporated
                     into E.coli."
ORIGIN      
        1 gggagacgcg ccgaaggcgc tggagtactt gaagaaagcc gaggccgttt acgtaaaggt
       61 gagcgcttcg cccgaggaga gtgctcggac tgccaatctg acggatcact tctctccgga
      121 cgatgcggca aaagaaatta aagcggaaga atccaggagt aaccccaact tcgagctggc
      181 gcacgcccac acgctgtact acctggcgca agtctacgaa aacctgggtg aaaatgccaa
      241 agctgccatg tactgccaca gcacgctcaa aaaggaattg actcttgagg agtttgacag
      301 catcgactgg tccataaatg ccgccacgct gtcacaattt ttcatcgcca ggggagactt
      361 cggagccggg aggcacctcc tggcgtgctc gaaacacatc ctgaatgagt acgagaaaaa
      421 gttggacgcc aaaaaactga ctcctgagga gaaagaagac aaggaggaga aactgcggca
      481 gaggtcggct gatggtggct cggtgttggg ccaaatacgg tctctttctg ttgatagcgt
      541 cgagggagca gatggcagat tctaagacgc cgaatggaga acgagaatgg tttgggcacg
      601 ggtaacaagc cccacgtttt gatcaaatcg cccgaggtta gtgagatcga agagagcatt
      661 accgataagc tcgtcacgag tttcgaaggt gcacgacctg tgtttctcaa gtctcaaaag
      721 tggctagaag acgcaaagca gtactacacc ctcaaagacc acgcgatgga ctacatcgag
      781 atcatttcag
//

LOCUS       BM293243                 633 bp    mRNA    linear   EST 01-JUL-2002
DEFINITION  EST575798 AvSG Amblyomma variegatum cDNA clone AVABR95 3' end, mRNA
            sequence.
ACCESSION   BM293243
VERSION     BM293243.1  GI:21643223
KEYWORDS    EST.
SOURCE      Amblyomma variegatum
  ORGANISM  Amblyomma variegatum
            Eukaryota; Metazoa; Arthropoda; Chelicerata; Arachnida; Acari;
            Parasitiformes; Ixodida; Ixodoidea; Ixodidae; Amblyomma.
REFERENCE   1  (bases 1 to 633)
  AUTHORS   Nene,V., Lee,D., Quackenbush,J., Skilton,R., Mwaura,S.,
            Gardner,M.J. and Bishop,R.
  TITLE     AvGI, an index of genes transcribed in the salivary glands of the
            ixodid tick Amblyomma variegatum
  JOURNAL   Int. J. Parasitol. 32 (12), 1447-1456 (2002)
   PUBMED   12392910
COMMENT     Other_ESTs: EST575799
            Contact: Vish Nene
            Parasite Genomics Group
            The Institute for Genomic Research
            9712 Medical Center Drive, Rockville, MD 20850, USA
            Tel: 301-610-5968
            Fax: 301-838-0208
            Email: nene@tigr.org
            Seq primer: M13 forward.
FEATURES             Location/Qualifiers
     source          1..633
                     /organism="Amblyomma variegatum"
                     /mol_type="mRNA"
                     /db_xref="taxon:34610"
                     /clone="AVABR95"
                     /tissue_type="Salivary glands"
                     /dev_stage="Adult"
                     /lab_host="E.coli strain DH10B-TonA"
                     /clone_lib="AvSG"
                     /note="Vector: pCMV-SPORT6.1; Salivary glands were
                     dissected on day five after initiation of feeding. Total
                     RNA was prepared using acid guanidium
                     thiocyanate-phenol-chloroform extraction. The cDNA library
                     was custom prepared by Invitrogen Corporation. Briefly,
                     first strand cDNA was primed using oligo(dT) containing a
                     NotI site. Size fractionated double stranded cDNA was
                     ligated to EcoRV-NotI cleaved vector and electroporated
                     into E.coli."
ORIGIN      
        1 aagtggcgag agatcaaata gcgcaatatt taattcatca tgaaaaacac agaccagcac
       61 tgacacaaac tattcagaaa atgctgtaat ggtgagcaaa agaaagggca aattcacaca
      121 tctcacaaac atgcacacaa aagaacggct gaatatacat agatcagttg ttcaggcaac
      181 aatgcccaca caataagtca ctgctgtgga gaacatagac ttctatggga gttcatggct
      241 tctaaactga actgcactag caaggtatat gtataaaatt gggaatcact gagatctcta
      301 gcaggaaaac ttgcatgaat gcaaacttta tgcaagccta caagagtcag aaaactttta
      361 aagatatttc aaatgcactt tgcattgcta aacaataaat aaggtcagta taaagtcgtg
      421 ctcatcatct gctgaagctt ctccgggatg agtttcaaga gctctgccat gatctcgagc
      481 tcttccttca taagaggttc atgttctgta acttttcggc agtactcctg cacaaactca
      541 tagtgttcct ttgtcttttc aaagttttca aattgctccc tgggctcctg tgctatagtg
      601 ctggagtaca gccggccaat gtagaagtgg gct
//

LOCUS       BM293242                 772 bp    mRNA    linear   EST 01-JUL-2002
DEFINITION  EST575797 AvSG Amblyomma variegatum cDNA clone AVABR94 5' end, mRNA
            sequence.
ACCESSION   BM293242
VERSION     BM293242.1  GI:21643222
KEYWORDS    EST.
SOURCE      Amblyomma variegatum
  ORGANISM  Amblyomma variegatum
            Eukaryota; Metazoa; Arthropoda; Chelicerata; Arachnida; Acari;
            Parasitiformes; Ixodida; Ixodoidea; Ixodidae; Amblyomma.
REFERENCE   1  (bases 1 to 772)
  AUTHORS   Nene,V., Lee,D., Quackenbush,J., Skilton,R., Mwaura,S.,
            Gardner,M.J. and Bishop,R.
  TITLE     AvGI, an index of genes transcribed in the salivary glands of the
            ixodid tick Amblyomma variegatum
  JOURNAL   Int. J. Parasitol. 32 (12), 1447-1456 (2002)
   PUBMED   12392910
COMMENT     Other_ESTs: EST575796
            Contact: Vish Nene
            Parasite Genomics Group
            The Institute for Genomic Research
            9712 Medical Center Drive, Rockville, MD 20850, USA
            Tel: 301-610-5968
            Fax: 301-838-0208
            Email: nene@tigr.org
            Seq primer: M13 reverse.
FEATURES             Location/Qualifiers
     source          1..772
                     /organism="Amblyomma variegatum"
                     /mol_type="mRNA"
                     /db_xref="taxon:34610"
                     /clone="AVABR94"
                     /tissue_type="Salivary glands"
                     /dev_stage="Adult"
                     /lab_host="E.coli strain DH10B-TonA"
                     /clone_lib="AvSG"
                     /note="Vector: pCMV-SPORT6.1; Salivary glands were
                     dissected on day five after initiation of feeding. Total
                     RNA was prepared using acid guanidium
                     thiocyanate-phenol-chloroform extraction. The cDNA library
                     was custom prepared by Invitrogen Corporation. Briefly,
                     first strand cDNA was primed using oligo(dT) containing a
                     NotI site. Size fractionated double stranded cDNA was
                     ligated to EcoRV-NotI cleaved vector and electroporated
                     into E.coli."
ORIGIN      
        1 cttgattact gggaagtcct cgcaatgccc actgcgaacg tcgattctac agagtcggaa
       61 aacatgccga agtttcagcg tcacggaccg gacagccttc gtagctggtt gacggcggga
      121 gcatgcgccc tggcaacatt cttcggaatg gcagcgagac gatcatcagg tttcctgtac
      181 gtggccatca tggatgcgtt caacgcctcc aggagtcaag cagcctggcc tacaatactg
      241 ctgggcggtg ttgctctact gaccggtctc gttgctggcc ctttggcaca caggtatact
      301 gcgcgacctg tggccatagc tggcggcctc atcggagctt tgggactcat gacgtcttat
      361 tttgcagcga acgctgagca ccttatcatc accttgggca tcattcaccc tatcgggagc
      421 ggcatgctgt tcatcgccat tcccaccatc atcaacgagc acttcttaag ctacaagggc
      481 ctggcgatgg gcgtgaactt tgcgggagcc gccatgggca ccttcgtctt cccaaagttc
      541 ctcgagctgg cgaccaacga gtacggcttc aagggtgctc tactgctgtt cggtgctctt
      601 tgcctgaacg cagtagcctt cagcctcttc ttgcgacagc cgtcctggct aaaaaacgcc
      661 tggagcaaga acgtgaggcc cgcgcaggca acctactaat ccaaaatgaa actggaggat
      721 ctacgtccag tggagatact gtccttctga aacattcact gggcgacaaa gc
//

LOCUS       BM293241                 706 bp    mRNA    linear   EST 01-JUL-2002
DEFINITION  EST575796 AvSG Amblyomma variegatum cDNA clone AVABR94 3' end, mRNA
            sequence.
ACCESSION   BM293241
VERSION     BM293241.1  GI:21643221
KEYWORDS    EST.
SOURCE      Amblyomma variegatum
  ORGANISM  Amblyomma variegatum
            Eukaryota; Metazoa; Arthropoda; Chelicerata; Arachnida; Acari;
            Parasitiformes; Ixodida; Ixodoidea; Ixodidae; Amblyomma.
REFERENCE   1  (bases 1 to 706)
  AUTHORS   Nene,V., Lee,D., Quackenbush,J., Skilton,R., Mwaura,S.,
            Gardner,M.J. and Bishop,R.
  TITLE     AvGI, an index of genes transcribed in the salivary glands of the
            ixodid tick Amblyomma variegatum
  JOURNAL   Int. J. Parasitol. 32 (12), 1447-1456 (2002)
   PUBMED   12392910
COMMENT     Other_ESTs: EST575797
            Contact: Vish Nene
            Parasite Genomics Group
            The Institute for Genomic Research
            9712 Medical Center Drive, Rockville, MD 20850, USA
            Tel: 301-610-5968
            Fax: 301-838-0208
            Email: nene@tigr.org
            Seq primer: M13 forward.
FEATURES             Location/Qualifiers
     source          1..706
                     /organism="Amblyomma variegatum"
                     /mol_type="mRNA"
                     /db_xref="taxon:34610"
                     /clone="AVABR94"
                     /tissue_type="Salivary glands"
                     /dev_stage="Adult"
                     /lab_host="E.coli strain DH10B-TonA"
                     /clone_lib="AvSG"
                     /note="Vector: pCMV-SPORT6.1; Salivary glands were
                     dissected on day five after initiation of feeding. Total
                     RNA was prepared using acid guanidium
                     thiocyanate-phenol-chloroform extraction. The cDNA library
                     was custom prepared by Invitrogen Corporation. Briefly,
                     first strand cDNA was primed using oligo(dT) containing a
                     NotI site. Size fractionated double stranded cDNA was
                     ligated to EcoRV-NotI cleaved vector and electroporated
                     into E.coli."
ORIGIN      
        1 ttactagtta caagaaaggt ttattttgtg ttcacgcatt tgataggtaa aagaaggaaa
       61 gcaatgcatg gcttatttat tttttaaaga accaacatcc cagagaagaa acaaataaac
      121 gtgagttttg gagacgacaa gaggcactaa gcagaccatg cctttgaaac tgtgcttcgc
      181 atgaacgaca cttcagctat actttacaga attcacagga accttcaaac cgctaaaaga
      241 atggcaggcg tatttgtatt ttttttttgg tatcctcctt taggccgctg ttcgttaatt
      301 ttgattggtt taagcttgtg atagccatgc tagggcaggt cttcccctat ttcttaatta
      361 gttgtttttt ggtttctgcc tgtcgaggga cttaaaaatg aggaaatcgg atatatttcc
      421 cctcattttg attggaatag tttaaaaata atccaggaaa gcgattatta tgctcattct
      481 aagactcatc tgtcggaaaa gggccgacga aaacgtgcca ctgaccaaag catgagcaca
      541 cgtcgctctt agcaatagtg aagcattgtt ggtgtacaca aacccgatat catcactgca
      601 atttgttttc ttccatattt gcgccaaatt gccgggatgt cttgcaacca tcttcactcg
      661 cacggcacca ggtcctgttc gcggagaagc ttcgcgctct tatagc
//

LOCUS       BM293240                 251 bp    mRNA    linear   EST 01-JUL-2002
DEFINITION  EST575795 AvSG Amblyomma variegatum cDNA clone AVABR93 5' end, mRNA
            sequence.
ACCESSION   BM293240
VERSION     BM293240.1  GI:21643220
KEYWORDS    EST.
SOURCE      Amblyomma variegatum
  ORGANISM  Amblyomma variegatum
            Eukaryota; Metazoa; Arthropoda; Chelicerata; Arachnida; Acari;
            Parasitiformes; Ixodida; Ixodoidea; Ixodidae; Amblyomma.
REFERENCE   1  (bases 1 to 251)
  AUTHORS   Nene,V., Lee,D., Quackenbush,J., Skilton,R., Mwaura,S.,
            Gardner,M.J. and Bishop,R.
  TITLE     AvGI, an index of genes transcribed in the salivary glands of the
            ixodid tick Amblyomma variegatum
  JOURNAL   Int. J. Parasitol. 32 (12), 1447-1456 (2002)
   PUBMED   12392910
COMMENT     Contact: Vish Nene
            Parasite Genomics Group
            The Institute for Genomic Research
            9712 Medical Center Drive, Rockville, MD 20850, USA
            Tel: 301-610-5968
            Fax: 301-838-0208
            Email: nene@tigr.org
            Seq primer: M13 reverse.
FEATURES             Location/Qualifiers
     source          1..251
                     /organism="Amblyomma variegatum"
                     /mol_type="mRNA"
                     /db_xref="taxon:34610"
                     /clone="AVABR93"
                     /tissue_type="Salivary glands"
                     /dev_stage="Adult"
                     /lab_host="E.coli strain DH10B-TonA"
                     /clone_lib="AvSG"
                     /note="Vector: pCMV-SPORT6.1; Salivary glands were
                     dissected on day five after initiation of feeding. Total
                     RNA was prepared using acid guanidium
                     thiocyanate-phenol-chloroform extraction. The cDNA library
                     was custom prepared by Invitrogen Corporation. Briefly,
                     first strand cDNA was primed using oligo(dT) containing a
                     NotI site. Size fractionated double stranded cDNA was
                     ligated to EcoRV-NotI cleaved vector and electroporated
                     into E.coli."
ORIGIN      
        1 ccatgaatca ctctagcgat gtaggaaaga tgcaaagctc tatgtctact ttggatgctg
       61 gccgatggtg atagagttga tagtggcccg cggagaccct tacctgcagc tccatagctc
      121 catgcactgt ctttagtaca gtgtgcaatc gttgccatgt gacggaattc ctactggttc
      181 ctggttctgg aacgaaattg tgaggaaatt ctcattggtc gattgcgtcc cgacggggga
      241 ttgcgggcgt g
//

LOCUS       BM293239                 742 bp    mRNA    linear   EST 01-JUL-2002
DEFINITION  EST575794 AvSG Amblyomma variegatum cDNA clone AVABR92 5' end, mRNA
            sequence.
ACCESSION   BM293239
VERSION     BM293239.1  GI:21643219
KEYWORDS    EST.
SOURCE      Amblyomma variegatum
  ORGANISM  Amblyomma variegatum
            Eukaryota; Metazoa; Arthropoda; Chelicerata; Arachnida; Acari;
            Parasitiformes; Ixodida; Ixodoidea; Ixodidae; Amblyomma.
REFERENCE   1  (bases 1 to 742)
  AUTHORS   Nene,V., Lee,D., Quackenbush,J., Skilton,R., Mwaura,S.,
            Gardner,M.J. and Bishop,R.
  TITLE     AvGI, an index of genes transcribed in the salivary glands of the
            ixodid tick Amblyomma variegatum
  JOURNAL   Int. J. Parasitol. 32 (12), 1447-1456 (2002)
   PUBMED   12392910
COMMENT     Other_ESTs: EST575793
            Contact: Vish Nene
            Parasite Genomics Group
            The Institute for Genomic Research
            9712 Medical Center Drive, Rockville, MD 20850, USA
            Tel: 301-610-5968
            Fax: 301-838-0208
            Email: nene@tigr.org
            Seq primer: M13 reverse.
FEATURES             Location/Qualifiers
     source          1..742
                     /organism="Amblyomma variegatum"
                     /mol_type="mRNA"
                     /db_xref="taxon:34610"
                     /clone="AVABR92"
                     /tissue_type="Salivary glands"
                     /dev_stage="Adult"
                     /lab_host="E.coli strain DH10B-TonA"
                     /clone_lib="AvSG"
                     /note="Vector: pCMV-SPORT6.1; Salivary glands were
                     dissected on day five after initiation of feeding. Total
                     RNA was prepared using acid guanidium
                     thiocyanate-phenol-chloroform extraction. The cDNA library
                     was custom prepared by Invitrogen Corporation. Briefly,
                     first strand cDNA was primed using oligo(dT) containing a
                     NotI site. Size fractionated double stranded cDNA was
                     ligated to EcoRV-NotI cleaved vector and electroporated
                     into E.coli."
ORIGIN      
        1 cgcgcgtttg tgtgccgtgc gtggggaagt ttctgtggta ttgtggtgca gtagttttca
       61 taagttctgg gccctctctg gagtgtcctt ttcactttaa agcatgagag aaccttggta
      121 gtaattattc aggaaaggca gtcacttcgt gcgaaggaaa tggacaagat gagctcgaac
      181 tcgaaatcga caccgacgtc ggagcggaag caagctatct tgaaaacgat tgagaggcga
      241 gacagctgca agaagagagc tgcccaggtc gtggagcaga tgctggagag ccctctttca
      301 gaggattggc tgcttggagt tttgcacgaa ctttctcagc aagattacca ggatgctgtg
      361 gaagaaagag ttttacttct tctttgtggg tatcccttgt gcaacaagaa aatagccgag
      421 gtgccaaaac agaaatatca catttgcgtt aaaaccaaaa aggtctacga tatcactcat
      481 cgcaagcaat tctgcagcaa ctcttgctac cgtgcctcag catttctgaa ggctcagctc
      541 tgggatggac cactctggct tcgagatgag gcggacagca actccaagta ccggatttac
      601 cgagaagagg agcaaagcat gcaaagcgta aagaaggatg gtcatggttg atgaagtgga
      661 cctgggtcac aagcgtctga ccaagcaaga tgctgagggg cccgacagat agcaacctgg
      721 agagatgatc tttgaaacct gc
//

LOCUS       BM293238                 496 bp    mRNA    linear   EST 01-JUL-2002
DEFINITION  EST575793 AvSG Amblyomma variegatum cDNA clone AVABR92 3' end, mRNA
            sequence.
ACCESSION   BM293238
VERSION     BM293238.1  GI:21643218
KEYWORDS    EST.
SOURCE      Amblyomma variegatum
  ORGANISM  Amblyomma variegatum
            Eukaryota; Metazoa; Arthropoda; Chelicerata; Arachnida; Acari;
            Parasitiformes; Ixodida; Ixodoidea; Ixodidae; Amblyomma.
REFERENCE   1  (bases 1 to 496)
  AUTHORS   Nene,V., Lee,D., Quackenbush,J., Skilton,R., Mwaura,S.,
            Gardner,M.J. and Bishop,R.
  TITLE     AvGI, an index of genes transcribed in the salivary glands of the
            ixodid tick Amblyomma variegatum
  JOURNAL   Int. J. Parasitol. 32 (12), 1447-1456 (2002)
   PUBMED   12392910
COMMENT     Other_ESTs: EST575794
            Contact: Vish Nene
            Parasite Genomics Group
            The Institute for Genomic Research
            9712 Medical Center Drive, Rockville, MD 20850, USA
            Tel: 301-610-5968
            Fax: 301-838-0208
            Email: nene@tigr.org
            Seq primer: M13 forward.
FEATURES             Location/Qualifiers
     source          1..496
                     /organism="Amblyomma variegatum"
                     /mol_type="mRNA"
                     /db_xref="taxon:34610"
                     /clone="AVABR92"
                     /tissue_type="Salivary glands"
                     /dev_stage="Adult"
                     /lab_host="E.coli strain DH10B-TonA"
                     /clone_lib="AvSG"
                     /note="Vector: pCMV-SPORT6.1; Salivary glands were
                     dissected on day five after initiation of feeding. Total
                     RNA was prepared using acid guanidium
                     thiocyanate-phenol-chloroform extraction. The cDNA library
                     was custom prepared by Invitrogen Corporation. Briefly,
                     first strand cDNA was primed using oligo(dT) containing a
                     NotI site. Size fractionated double stranded cDNA was
                     ligated to EcoRV-NotI cleaved vector and electroporated
                     into E.coli."
ORIGIN      
        1 ttgcatggaa aaatccgatt tattacttca aatacatata gtgtagaggc agtgttagct
       61 gcccagaagg tcatcgacaa cacatgtgat ttcctgcaga gaaattgccg tgctttccag
      121 gaagagggag aagcgcttcc ttgattcttc catcatgatg gcagagttca atgcagggca
      181 ctttcttgaa agcatgatca acacagccgc tgctatgtgc gtccatgtct ccagcctgaa
      241 ggtgacgttt tcagcagaaa gcctgaatgt cagaaccaat tccgtcaaat aagaggatac
      301 ttccgagagg tccatgtaca gcatgtccaa gagatcagga agcactttcc taagccaatt
      361 cagcactatc ctgcgtcgat gaacattttg tgcatggctg tcgacgaggg gaagaacagg
      421 ctctctttca catgtatccg taccattggc agtctccaca tgcttttgct tcaatgactt
      481 gttgcttggt ttcctc
//

LOCUS       BM293237                 352 bp    mRNA    linear   EST 01-JUL-2002
DEFINITION  EST575792 AvSG Amblyomma variegatum cDNA clone AVABR91 5' end, mRNA
            sequence.
ACCESSION   BM293237
VERSION     BM293237.1  GI:21643217
KEYWORDS    EST.
SOURCE      Amblyomma variegatum
  ORGANISM  Amblyomma variegatum
            Eukaryota; Metazoa; Arthropoda; Chelicerata; Arachnida; Acari;
            Parasitiformes; Ixodida; Ixodoidea; Ixodidae; Amblyomma.
REFERENCE   1  (bases 1 to 352)
  AUTHORS   Nene,V., Lee,D., Quackenbush,J., Skilton,R., Mwaura,S.,
            Gardner,M.J. and Bishop,R.
  TITLE     AvGI, an index of genes transcribed in the salivary glands of the
            ixodid tick Amblyomma variegatum
  JOURNAL   Int. J. Parasitol. 32 (12), 1447-1456 (2002)
   PUBMED   12392910
COMMENT     Contact: Vish Nene
            Parasite Genomics Group
            The Institute for Genomic Research
            9712 Medical Center Drive, Rockville, MD 20850, USA
            Tel: 301-610-5968
            Fax: 301-838-0208
            Email: nene@tigr.org
            Seq primer: M13 reverse.
FEATURES             Location/Qualifiers
     source          1..352
                     /organism="Amblyomma variegatum"
                     /mol_type="mRNA"
                     /db_xref="taxon:34610"
                     /clone="AVABR91"
                     /tissue_type="Salivary glands"
                     /dev_stage="Adult"
                     /lab_host="E.coli strain DH10B-TonA"
                     /clone_lib="AvSG"
                     /note="Vector: pCMV-SPORT6.1; Salivary glands were
                     dissected on day five after initiation of feeding. Total
                     RNA was prepared using acid guanidium
                     thiocyanate-phenol-chloroform extraction. The cDNA library
                     was custom prepared by Invitrogen Corporation. Briefly,
                     first strand cDNA was primed using oligo(dT) containing a
                     NotI site. Size fractionated double stranded cDNA was
                     ligated to EcoRV-NotI cleaved vector and electroporated
                     into E.coli."
ORIGIN      
        1 gtcacatgtc aatttctcag cttagccagc cgactcagct gttcgcgggt ggtcgttttg
       61 atcacaggcg gttggcggtg tcggagtgtt gagaagtatc gctcgcgttg tggttcattt
      121 cggcatctgt tcttgaacct gaagagcgtc ctggtgaacc cacgtctgct tttcaaggat
      181 ggcgtcagcg aaagagagag tgattctggt aactggaggc acaggactcg tgggaaaagc
      241 cgtcgagacc gttgtcaacg aagagaagag ggccggagag cggtggatct ttgtgtcgtc
      301 caaagacgcc gacctcacaa acaagcaaca gaccgaagca ctgtttctcc ca
//

LOCUS       BM293236                 550 bp    mRNA    linear   EST 01-JUL-2002
DEFINITION  EST575791 AvSG Amblyomma variegatum cDNA clone AVABR90 5' end, mRNA
            sequence.
ACCESSION   BM293236
VERSION     BM293236.1  GI:21643216
KEYWORDS    EST.
SOURCE      Amblyomma variegatum
  ORGANISM  Amblyomma variegatum
            Eukaryota; Metazoa; Arthropoda; Chelicerata; Arachnida; Acari;
            Parasitiformes; Ixodida; Ixodoidea; Ixodidae; Amblyomma.
REFERENCE   1  (bases 1 to 550)
  AUTHORS   Nene,V., Lee,D., Quackenbush,J., Skilton,R., Mwaura,S.,
            Gardner,M.J. and Bishop,R.
  TITLE     AvGI, an index of genes transcribed in the salivary glands of the
            ixodid tick Amblyomma variegatum
  JOURNAL   Int. J. Parasitol. 32 (12), 1447-1456 (2002)
   PUBMED   12392910
COMMENT     Contact: Vish Nene
            Parasite Genomics Group
            The Institute for Genomic Research
            9712 Medical Center Drive, Rockville, MD 20850, USA
            Tel: 301-610-5968
            Fax: 301-838-0208
            Email: nene@tigr.org
            Seq primer: M13 reverse.
FEATURES             Location/Qualifiers
     source          1..550
                     /organism="Amblyomma variegatum"
                     /mol_type="mRNA"
                     /db_xref="taxon:34610"
                     /clone="AVABR90"
                     /tissue_type="Salivary glands"
                     /dev_stage="Adult"
[truncated: 11,333,761 more chars]
